# Supplementary material for: Rare missense variants in the human cytosolic antibody receptor preserve antiviral function
Source: eLife. 2019 Oct 15;8:e48339. doi: 10.7554/eLife.48339 (PMC6794091; doi:10.7554/eLife.48339)
Supplement: Figure 1—source data 1. [file elife-48339-fig1-data1.xlsx]

## Sheet: fig1
Fig. 1 Missense variant frquencies in selected TRIMs, housekeeping and immune genes
Gene	Group	Variant freq > 1%	Variant freq < 1%
ACTA1	ACT	0	0.0539346
ACTA2	ACT	0	0.0795756
ACTB	ACT	0	0.016
ACTG1	ACT	0	0.0684444
ACTG2	ACT	0	0.0753546
CGAS	CGAS	0.00255428	0.149425
HDAC1	HDAC	0	0.0982019
HDAC10	HDAC	0.00249128	0.193323
HDAC2	HDAC	0	0.0532787
HDAC3	HDAC	0	0.0755452
HDAC4	HDAC	0	0.149446
HDAC5	HDAC	0.000296824	0.118136
HDAC6	HDAC	0.000548697	0.0688615
HDAC7	HDAC	0.000328731	0.114398
HDAC8	HDAC	0	0.0450928
HDAC9	HDAC	0	0.120985
HLA-A	HLA	0.0748858	0.180822
HLA-B	HLA	0.0626151	0.14825
HLA-C	HLA	0.0710383	0.14663
HLA-DPA1	HLA	0.0153846	0.157692
HLA-DPB1	HLA	0.0335917	0.117571
HLA-DQA1	HLA	0.0601307	0.109804
HLA-DQB1	HLA	0.0731103	0.100372
HLA-DRA1	HLA	0.00262467	0.136483
HLA-DRB1	HLA	0.0676692	0.0952381
HLA-DRB5	HLA	0.0827068	0.0538847
STING	STING	0.00351803	0.151275
TRIM20	TRIM20	0.00213402	0.227486
TRIM21	TRIM21	0	0.194386
TRIM5	TRIM5	0.00338066	0.207573
