# Supplementary material for: Rare missense variants in the human cytosolic antibody receptor preserve antiviral function
Source: eLife. 2019 Oct 15;8:e48339. doi: 10.7554/eLife.48339 (PMC6794091; doi:10.7554/eLife.48339)
Supplement: Figure 3—source data 1. [file elife-48339-fig3-data1.xlsx]

## Sheet: Notes
Source file for Figure 3 and Figure 3 - figure supplement 1.
Representative ITC measurements obtained from MicroCal iTC200 isothermal titration calorimeter.
Data analysed using MicroCal PEAQ-ITC analysis software. The heat of dilution calculated from buffer control was subtracted from the raw data and the result was fitted using the One set of sites model.
Baseline substraction was also performed using the analysis software.

## Sheet: Figure 3A
ITC data points for graph and cruve fitting (IgG Fc titration against WT TRIM21 PRYSPRY).
DP_X	DP_Y	Baseline_X	Baseline_Y	Fit_X	Fit_Y	NDH_X	NDH_Y
0.033333	-0.010958			0.024166	-12.9637	0.08509	-13.8025
0.05	-0.008988			0.08509	-12.9561	0.14674	-13.2929
0.066667	-0.002978			0.14674	-12.9403	0.209117	-12.6081
0.083333	0.001973			0.209117	-12.9146	0.272221	-13.5746
0.1	0.004253			0.272221	-12.8709	0.33605	-12.4028
0.116667	0.007543			0.33605	-12.7879	0.400607	-12.2195
0.133333	0.008473			0.400607	-12.5922	0.465889	-10.8311
0.15	0.006708			0.465889	-11.9102	0.531899	-8.67656
0.166667	0.005162			0.531899	-8.39275	0.598635	-2.64504
0.183333	0.004267			0.598635	-2.36362	0.666097	1.14522
0.2	0.002041			0.666097	-0.608151	0.734286	0.552643
0.216667	-0.003874			0.734286	-0.248415	0.803201	-0.466176
0.233333	-0.00451			0.803201	-0.129562	0.872843	-0.13903
0.25	-0.002213			0.872843	-0.076594	0.943211	-0.293632
0.266667	0.001224			0.943211	-0.048306
0.283333	0.005041			1.01431	-0.031224
0.3	0.005107
0.316667	0.004214
0.333333	-0.001529
0.35	-0.004654
0.366667	-0.004349
0.383333	-0.003255
0.4	-0.00224
0.416667	-0.004115
0.433333	-0.005031
0.45	-0.006451
0.466667	-0.006041
0.483333	-0.001391
0.5	0.001918
0.516667	8e-06
0.533333	-0.002502
0.55	0.000556
0.566667	0.006094
0.583333	0.005821
0.6	0.000449
0.616667	-0.002913
0.633333	-0.001865
0.65	0.001984
0.666667	0.006253
0.683333	0.007273
0.7	0.003442
0.716667	0.000891
0.733333	0.00028
0.75	-0.00354
0.766667	-0.00737
0.783333	-0.007089
0.8	-0.003069
0.816667	0.002391
0.833333	0.002071
0.85	0.000722
0.866667	0.002773
0.883333	0.003045
0.9	0.000336
0.916667	-0.001003
0.933333	0.001378
0.95	0.001711
0.966667	0.002123
0.983333	-0.000474
1	-0.004401
1.01667	-0.003329
1.03333	-0.011236
1.05	-0.042673
1.06667	-0.08027
1.08333	-0.093727
1.1	-0.085084
1.11667	-0.066231
1.13333	-0.046809
1.15	-0.032287
1.16667	-0.023375
1.18333	-0.019754
1.2	-0.015853
1.21667	-0.011111
1.23333	-0.00851
1.25	-0.005911
1.26667	-0.004123
1.28333	-0.005654
1.3	-0.004576
1.31667	-0.003658
1.33333	-0.006969
1.35	-0.007855
1.36667	-0.005411
1.38333	-0.003158
1.4	0.000286
1.41667	0.004049
1.43333	0.003083
1.45	0.000841
1.46667	0.003188
1.48333	0.003715
1.5	-0.000508
1.51667	-0.004501
1.53333	-0.003434
1.55	-1.3e-05
1.56667	0.000717
1.58333	0.001907
1.6	0.002406
1.61667	-5.4e-05
1.63333	-0.002205
1.65	-0.003201
1.66667	-0.005199
1.68333	-0.006597
1.7	-0.003474
1.71667	-0.001032
1.73333	-0.00186
1.75	-0.00198
1.76667	-0.001392
1.78333	0.001717
1.8	0.002626
1.81667	7.4e-05
1.83333	0.001693
1.85	0.003704
1.86667	0.002676
1.88333	0.003437
1.9	0.006069
1.91667	0.005131
1.93333	-0.000378
1.95	-0.004831
1.96667	-0.003874
1.98333	0.000104
2	0.003782
2.01667	0.00409
2.03333	0.001187
2.05	-0.00064
2.06667	0.000175
2.08333	-0.000361
2.1	-0.002706
2.11667	-0.001442
2.13333	1.3e-05
2.15	-0.002138
2.16667	-0.002716
2.18333	0.001085
2.2	0.006626
2.21667	0.007378
2.23333	0.004389
2.25	0.003446
2.26667	0.001444
2.28333	2.2e-05
2.3	-0.00178
2.31667	-0.003032
2.33333	-0.001794
2.35	-0.001374
2.36667	0.001227
2.38333	0.002148
2.4	-0.000522
2.41667	-0.001511
2.43333	-0.00203
2.45	-0.00281
2.46667	0.0004
2.48333	0.00214
2.5	-0.00084
2.51667	-0.00369
2.53333	-0.0023
2.55	-0.002242
2.56667	-0.004854
2.58333	-0.000647
2.6	0.004011
2.61667	0.004518
2.63333	0.003516
2.65	0.001351
2.66667	0.001976
2.68333	0.004231
2.7	0.002766
2.71667	5e-05
2.73333	-0.000845
2.75	-0.001694
2.76667	-0.003055
2.78333	-0.004026
2.8	-0.006077
2.81667	-0.004289
2.83333	-0.00184
2.85	-0.001956
2.86667	0.001725
2.88333	0.003227
2.9	0.003208
2.91667	0.002669
2.93333	0.002371
2.95	0.003686
2.96667	0.003076
2.98333	0.000206
3	-0.000764
3.01667	-0.002064
3.03333	-0.003024
3.05	-0.00202
3.06667	-0.002231
3.08333	0.000138
3.1	0.002787
3.11667	0.002887
3.13333	0.001686
3.15	0.001834
3.16667	0.002279
3.18333	0.001055
3.2	-0.00087
3.21667	-0.003794
3.23333	-0.004048
3.25	-0.001481
3.26667	-0.000279
3.28333	-0.002147
3.3	-0.002305
3.31667	-0.000233
3.33333	0.004009
3.35	0.00711
3.36667	0.004279
3.38333	-0.002531
3.4	-0.008342
3.41667	-0.005532
3.43333	-0.000183
3.45	-0.000185
3.46667	0.000862
3.48333	0.001808
3.5	0.002325
3.51667	0.005661
3.53333	-0.005242
3.55	-0.039937
3.56667	-0.084352
3.58333	-0.126438
3.6	-0.160153
3.61667	-0.177568
3.63333	-0.174184
3.65	-0.15126
3.66667	-0.118627
3.68333	-0.090603
3.7	-0.06762
3.71667	-0.047846
3.73333	-0.038283
3.75	-0.032849
3.76667	-0.022766
3.78333	-0.009063
3.8	-0.00534
3.81667	-0.008846
3.83333	-0.007763
3.85	-0.00641
3.86667	-0.008926
3.88333	-0.013362
3.9	-0.017768
3.91667	-0.014774
3.93333	-0.00675
3.95	-0.004225
3.96667	-0.0061
3.98333	-0.005894
4	-0.002289
4.01667	-8.4e-05
4.03333	0.003402
4.05	0.002969
4.06667	-0.000393
4.08333	-0.000605
4.1	-0.003078
4.11667	-0.00379
4.13333	-0.001642
4.15	-0.001472
4.16667	-0.000391
4.18333	0.0007
4.2	-0.001278
4.21667	-0.002417
4.23333	-0.002226
4.25	-0.004122
4.26667	-0.000537
4.28333	0.002719
4.3	-0.001496
4.31667	-0.00194
4.33333	-0.000645
4.35	-0.001687
4.36667	-0.001636
4.38333	-0.000986
4.4	-0.001355
4.41667	-0.002134
4.43333	-0.003404
4.45	-0.00647
4.46667	-0.005474
4.48333	-0.001567
4.5	0.001059
4.51667	0.004566
4.53333	0.005823
4.55	0.002832
4.56667	0.000434
4.58333	-0.001433
4.6	-0.001261
4.61667	0.001061
4.63333	-0.000576
4.65	-0.002083
4.66667	-0.002367
4.68333	-0.005342
4.7	-0.003566
4.71667	0.001909
4.73333	0.004574
4.75	0.00339
4.76667	-0.001562
4.78333	-0.002935
4.8	-0.003248
4.81667	-0.004821
4.83333	-0.001754
4.85	0.003544
4.86667	0.005823
4.88333	0.004372
4.9	-9e-06
4.91667	-0.00194
4.93333	-0.00109
4.95	-0.001961
4.96667	-0.00235
4.98333	-0.000879
5	-4.9e-05
5.01667	0.002222
5.03333	0.001632
5.05	-0.002076
5.06667	0.000306
5.08333	0.002898
5.1	0.002231
5.11667	0.002293
5.13333	0.003645
5.15	0.003377
5.16667	0.00219
5.18333	-0.001008
5.2	-0.002605
5.21667	-0.003763
5.23333	-0.00353
5.25	-0.003469
5.26667	-0.005429
5.28333	-0.00328
5.3	0.00054
5.31667	0.00521
5.33333	0.005359
5.35	-0.000482
5.36667	-0.003605
5.38333	-0.002359
5.4	0.001248
5.41667	0.004195
5.43333	-0.000658
5.45	-0.005733
5.46667	-0.004729
5.48333	-0.002995
5.5	-0.000571
5.51667	0.003373
5.53333	0.001977
5.55	-0.002809
5.56667	-0.005055
5.58333	-0.002352
5.6	0.002992
5.61667	0.006155
5.63333	0.005999
5.65	0.004843
5.66667	0.003588
5.68333	0.002584
5.7	0.003629
5.71667	0.002625
5.73333	-0.00376
5.75	-0.007094
5.76667	-0.002459
5.78333	0.001327
5.8	0.001662
5.81667	0.000638
5.83333	0.000743
5.85	0.002278
5.86667	0.005041
5.88333	0.005104
5.9	0.001727
5.91667	0.00175
5.93333	-0.000727
5.95	-0.005806
5.96667	-0.00951
5.98333	-0.011224
6	-0.006798
6.01667	0.000277
6.03333	-0.005067
6.05	-0.033273
6.06667	-0.071546
6.08333	-0.110739
6.1	-0.147402
6.11667	-0.169685
6.13333	-0.167658
6.15	-0.145832
6.16667	-0.119232
6.18333	-0.091202
6.2	-0.066043
6.21667	-0.048193
6.23333	-0.035473
6.25	-0.028084
6.26667	-0.0235
6.28333	-0.018386
6.3	-0.014942
6.31667	-0.013258
6.33333	-0.009664
6.35	-0.007281
6.36667	-0.006511
6.38333	-0.003452
6.4	-0.004032
6.41667	-0.007942
6.43333	-0.010923
6.45	-0.012254
6.46667	-0.009437
6.48333	-0.006221
6.5	-0.002434
6.51667	-0.000258
6.53333	-0.002231
6.55	-0.003305
6.56667	-0.00276
6.58333	-0.002285
6.6	-0.00039
6.61667	-0.000415
6.63333	5e-05
6.65	0.001844
6.66667	0.001059
6.68333	0.000654
6.7	0.002178
6.71667	0.005173
6.73333	0.002917
6.75	-0.003038
6.76667	-0.008102
6.78333	-0.008866
6.8	-0.005001
6.81667	-0.002355
6.83333	-0.003979
6.85	-0.004463
6.86667	-0.002265
6.88333	0.000383
6.9	0.005811
6.91667	0.00373
6.93333	0.000548
6.95	0.002137
6.96667	-0.001401
6.98333	-0.003609
7	-0.000357
7.01667	0.000465
7.03333	-0.000693
7.05	0.00012
7.06667	-0.001403
7.08333	-0.000795
7.1	0.002192
7.11667	2e-05
7.13333	-0.002973
7.15	-0.000854
7.16667	0.00339
7.18333	0.001755
7.2	-0.00198
7.21667	-0.000226
7.23333	0.004399
7.25	0.006005
7.26667	0.006828
7.28333	0.00621
7.3	0.002243
7.31667	0.002956
7.33333	0.003509
7.35	0.001532
7.36667	0.000538
7.38333	0.000694
7.4	0.000249
7.41667	-0.002615
7.43333	-0.004679
7.45	-0.003083
7.46667	0.000107
7.48333	0.000348
7.5	-0.002491
7.51667	-0.003421
7.53333	-0.00339
7.55	-0.00615
7.56667	-0.00538
7.58333	-0.0007
7.6	0.002561
7.61667	0.001841
7.63333	-0.002298
7.65	-0.004659
7.66667	-0.005219
7.68333	-0.00694
7.7	-0.0057
7.71667	-0.00367
7.73333	-0.002581
7.75	0.000679
7.76667	0.002803
7.78333	0.005267
7.8	0.006521
7.81667	0.004355
7.83333	0.001369
7.85	-0.003097
7.86667	-0.003133
7.88333	0.000491
7.9	0.003065
7.91667	0.00557
7.93333	0.005194
7.95	0.001808
7.96667	-0.000635
7.98333	0.000182
8	0.001398
8.01667	-0.001515
8.03333	-0.004638
8.05	-0.003831
8.06667	0.001098
8.08333	0.008007
8.1	0.006187
8.11667	-0.002374
8.13333	-0.005434
8.15	-0.002615
8.16667	-0.001083
8.18333	-0.003271
8.2	-0.003569
8.21667	-0.000787
8.23333	0.000895
8.25	0.003227
8.26667	0.003623
8.28333	1.9e-05
8.3	-0.004484
8.31667	-0.004608
8.33333	-0.002502
8.35	-0.000956
8.36667	0.000957
8.38333	0.00094
8.4	0.004704
8.41667	0.006887
8.43333	0.00372
8.45	0.003833
8.46667	0.002635
8.48333	-0.001012
8.5	-0.00305
8.51667	-0.004668
8.53333	-0.008935
8.55	-0.031293
8.56667	-0.069574
8.58333	-0.106254
8.6	-0.135974
8.61667	-0.154545
8.63333	-0.156725
8.65	-0.142995
8.66667	-0.120241
8.68333	-0.098076
8.7	-0.076961
8.71667	-0.059707
8.73333	-0.044312
8.75	-0.030197
8.76667	-0.0252
8.78333	-0.022593
8.8	-0.020116
8.81667	-0.017608
8.83333	-0.015071
8.85	-0.013694
8.86667	-0.011246
8.88333	-0.006129
8.9	-0.001161
8.91667	-0.002834
8.93333	-0.005236
8.95	-0.004689
8.96667	-0.005443
8.98333	-0.005808
9	-0.006952
9.01667	-0.006257
9.03333	-0.003892
9.05	-0.001366
9.06667	0.000775
9.08333	-4e-06
9.1	0.000737
9.11667	-2.3e-05
9.13333	0.001858
9.15	0.002429
9.16667	-0.002836
9.18333	-0.003662
9.2	-0.001788
9.21667	-0.002034
9.23333	-0.00117
9.25	0.002774
9.26667	0.00395
9.28333	0.002924
9.3	0.000519
9.31667	0.001174
9.33333	0.004778
9.35	0.006473
9.36667	0.007538
9.38333	0.009631
9.4	0.010134
9.41667	0.008007
9.43333	0.00616
9.45	0.003313
9.46667	0.003214
9.48333	0.004194
9.5	0.001073
9.51667	-0.006848
9.53333	-0.010429
9.55	-0.00729
9.56667	-0.006623
9.58333	-0.006628
9.6	-0.001942
9.61667	0.002313
9.63333	0.004138
9.65	0.003573
9.66667	0.001072
9.68333	0.000701
9.7	0.001569
9.71667	0.003107
9.73333	0.003525
9.75	0.001743
9.76667	-0.00136
9.78333	-0.001673
9.8	0.000314
9.81667	-0.000749
9.83333	-0.000712
9.85	0.000535
9.86667	0.001314
9.88333	0.002764
9.9	0.001114
9.91667	-0.002466
9.93333	-0.002747
9.95	0.000393
9.96667	-0.000132
9.98333	-0.000695
10	0.000581
10.0167	0.003468
10.0333	0.007164
10.05	0.00567
10.0667	-0.000186
10.0833	-0.00434
10.1	-0.004364
10.1167	-0.002818
10.1333	-0.001082
10.15	-0.000846
10.1667	0.001308
10.1833	0.001405
10.2	0.000322
10.2167	0.00158
10.2333	0.003847
10.25	0.003474
10.2667	0.000381
10.2833	0.002661
10.3	0.003441
10.3167	0.00137
10.3333	0.00186
10.35	0.00013
10.3667	0.000149
10.3833	0.0012
10.4	0.002271
10.4167	0.006332
10.4333	0.009073
10.45	0.007564
10.4667	0.001498
10.4833	-0.006356
10.5	-0.00542
10.5167	-0.001074
10.5333	-0.002268
10.55	-0.006003
10.5667	-0.00784
10.5833	-0.004418
10.6	-2.6e-05
10.6167	0.002876
10.6333	0.002078
10.65	-0.00151
10.6667	-0.003743
10.6833	-0.003398
10.7	-0.002994
10.7167	-0.002859
10.7333	-0.004265
10.75	-0.00352
10.7667	0.001169
10.7833	0.004996
10.8	0.004273
10.8167	0.002521
10.8333	-0.002702
10.85	-0.004645
10.8667	0.001848
10.8833	0.005459
10.9	0.002339
10.9167	-0.00067
10.9333	-0.000429
10.95	-0.002228
10.9667	-0.002781
10.9833	-0.001126
11	0.000639
11.0167	-0.000286
11.0333	-0.002672
11.05	-0.017087
11.0667	-0.049106
11.0833	-0.086096
11.1	-0.120897
11.1167	-0.145997
11.1333	-0.154518
11.15	-0.146049
11.1667	-0.125962
11.1833	-0.104457
11.2	-0.084622
11.2167	-0.065487
11.2333	-0.048372
11.25	-0.038737
11.2667	-0.036224
11.2833	-0.033423
11.3	-0.032741
11.3167	-0.030129
11.3333	-0.021847
11.35	-0.010546
11.3667	-0.005005
11.3833	-0.008146
11.4	-0.012896
11.4167	-0.015786
11.4333	-0.014087
11.45	-0.011197
11.4667	-0.008628
11.4833	-0.00367
11.5	-0.001561
11.5167	-0.002122
11.5333	-0.000684
11.55	0.002615
11.5667	0.004943
11.5833	0.007932
11.6	0.009321
11.6167	0.003749
11.6333	0.000418
11.65	-0.001164
11.6667	-0.000194
11.6833	0.003876
11.7	0.005575
11.7167	0.005295
11.7333	0.001205
11.75	0.000155
11.7667	-0.002014
11.7833	-0.006892
11.8	-0.00516
11.8167	-0.000258
11.8333	0.000774
11.85	-0.001314
11.8667	-0.00222
11.8833	-0.001874
11.9	-0.005689
11.9167	-0.011953
11.9333	-0.009168
11.95	-0.002512
11.9667	0.000816
11.9833	0.002255
12	0.004105
12.0167	0.007335
12.0333	0.006625
12.05	0.002865
12.0667	-0.000494
12.0833	-0.001311
12.1	-0.002358
12.1167	-0.007045
12.1333	-0.009612
12.15	-0.004309
12.1667	0.000544
12.1833	0.001098
12.2	0.000551
12.2167	-0.001185
12.2333	-0.002732
12.25	-0.003188
12.2667	-0.000463
12.2833	0.002443
12.3	0.00382
12.3167	0.002536
12.3333	0.000542
12.35	0.000469
12.3667	-0.001742
12.3833	-0.003641
12.4	-0.003579
12.4167	-0.004047
12.4333	-0.003166
12.45	-0.002254
12.4667	0.000212
12.4833	0.004763
12.5	0.006014
12.5167	0.004205
12.5333	0.004286
12.55	0.005337
12.5667	0.006353
12.5833	0.003076
12.6	-0.002151
12.6167	-0.004028
12.6333	-0.005335
12.65	-0.000932
12.6667	0.006606
12.6833	0.005679
12.7	-7.7e-05
12.7167	-0.002304
12.7333	-0.002401
12.75	-0.000187
12.7667	0.002399
12.7833	0.00415
12.8	0.006501
12.8167	0.007021
12.8333	0.006752
12.85	0.006133
12.8667	-0.000616
12.8833	-0.008745
12.9	-0.011044
12.9167	-0.010623
12.9333	-0.006731
12.95	-0.0016
12.9667	-1.1e-05
12.9833	0.001474
13	0.000919
13.0167	-0.002145
13.0333	-0.00322
13.05	-0.002754
13.0667	-0.000951
13.0833	0.000268
13.1	0.000728
13.1167	0.002027
13.1333	0.002227
13.15	-0.001074
13.1667	-0.003976
13.1833	-0.001672
13.2	0.001123
13.2167	-0.000783
13.2333	-0.004248
13.25	-0.003894
13.2667	-0.00204
13.2833	0.001852
13.3	0.007544
13.3167	0.008386
13.3333	0.007629
13.35	0.006991
13.3667	0.003512
13.3833	-0.002677
13.4	-0.004247
13.4167	-0.000646
13.4333	-0.001216
13.45	-0.002995
13.4667	-0.004087
13.4833	-0.003591
13.5	0.000574
13.5167	0.00468
13.5333	0.005295
13.55	-0.012199
13.5667	-0.043706
13.5833	-0.075456
13.6	-0.103416
13.6167	-0.126716
13.6333	-0.140366
13.65	-0.135666
13.6667	-0.122608
13.6833	-0.105324
13.7	-0.085489
13.7167	-0.069765
13.7333	-0.0595
13.75	-0.054006
13.7667	-0.043193
13.7833	-0.032064
13.8	-0.025644
13.8167	-0.017975
13.8333	-0.011766
13.85	-0.009267
13.8667	-0.010959
13.8833	-0.011935
13.9	-0.011791
13.9167	-0.011837
13.9333	-0.011633
13.95	-0.011888
13.9667	-0.010086
13.9833	-0.005397
14	-0.002007
14.0167	0.000432
14.0333	0.005131
14.05	0.0093
14.0667	0.007278
14.0833	0.004452
14.1	-0.000163
14.1167	-0.006579
14.1333	-0.007174
14.15	-0.00245
14.1667	0.002683
14.1833	0.001493
14.2	0.000223
14.2167	0.002003
14.2333	0.004133
14.25	0.004302
14.2667	0.001231
14.2833	-0.001724
14.3	-0.002408
14.3167	0.000267
14.3333	-0.000347
14.35	-0.001992
14.3667	-0.000628
14.3833	-0.001087
14.4	0.000344
14.4167	0.000896
14.4333	-0.000523
14.45	0.002418
14.4667	0.007118
14.4833	0.006485
14.5	0.001622
14.5167	-0.003291
14.5333	-0.004094
14.55	-0.002857
14.5667	-0.001921
14.5833	0.000964
14.6	-0.000522
14.6167	-0.002757
14.6333	-0.000433
14.65	0.000881
14.6667	0.000106
14.6833	-0.000628
14.7	0.000468
14.7167	0.003143
14.7333	0.001519
14.75	-0.000825
14.7667	-0.001318
14.7833	-3.7e-05
14.8	0.000715
14.8167	0.000986
14.8333	0.002498
14.85	0.002429
14.8667	0.003002
14.8833	0.001292
14.9	-0.001938
14.9167	-0.002437
14.9333	2.3e-05
14.95	-0.000437
14.9667	0.000915
14.9833	0.003985
15	0.003175
15.0167	0.002175
15.0333	0.002925
15.05	0.002805
15.0667	-0.000913
15.0833	-0.001114
15.1	-0.001654
15.1167	-0.004145
15.1333	-0.000585
15.15	0.002694
15.1667	0.001495
15.1833	-0.000438
15.2	-0.000841
15.2167	0.001426
15.2333	0.001504
15.25	-0.001029
15.2667	-0.004131
15.2833	-0.005498
15.3	-0.002735
15.3167	0.002429
15.3333	0.003392
15.35	0.003865
15.3667	0.006509
15.3833	0.006388
15.4	0.001477
15.4167	-0.004964
15.4333	-0.006385
15.45	-0.004606
15.4667	0.001133
15.4833	0.005825
15.5	0.004886
15.5167	0.000438
15.5333	-0.001661
15.55	-0.001399
15.5667	-0.003308
15.5833	-0.002567
15.6	0.000204
15.6167	0.000315
15.6333	-0.000384
15.65	0.001057
15.6667	0.001088
15.6833	-0.000974
15.7	-0.002615
15.7167	-0.001057
15.7333	0.004551
15.75	0.005699
15.7667	-0.001053
15.7833	-0.00904
15.8	-0.008346
15.8167	-0.003023
15.8333	-0.00021
15.85	0.000774
15.8667	0.002807
15.8833	0.004086
15.9	0.002524
15.9167	0.001433
15.9333	-0.000148
15.95	-0.00293
15.9667	-0.002061
15.9833	0.002403
16	0.004727
16.0167	0.006312
16.0333	0.005726
16.05	-0.00939
16.0667	-0.035236
16.0833	-0.063316
16.1	-0.089336
16.1167	-0.105856
16.1333	-0.114946
16.15	-0.117757
16.1667	-0.112717
16.1833	-0.102792
16.2	-0.090357
16.2167	-0.073162
16.2333	-0.054996
16.25	-0.043241
16.2667	-0.037076
16.2833	-0.031956
16.3	-0.028816
16.3167	-0.027535
16.3333	-0.025975
16.35	-0.021635
16.3667	-0.020105
16.3833	-0.022569
16.4	-0.023354
16.4167	-0.022639
16.4333	-0.017263
16.45	-0.011288
16.4667	-0.006733
16.4833	-0.001343
16.5	-0.000192
16.5167	0.000658
16.5333	-0.000402
16.55	-0.000702
16.5667	0.000368
16.5833	0.001413
16.6	0.002748
16.6167	0.001103
16.6333	0.001108
16.65	-0.002367
16.6667	-0.006253
16.6833	-0.004263
16.7	0.001266
16.7167	0.001836
16.7333	0.000155
16.75	0.002564
16.7667	0.003264
16.7833	0.002078
16.8	-0.000438
16.8167	-0.002385
16.8333	-0.005561
16.85	-0.005697
16.8667	-0.001283
16.8833	0.002675
16.9	0.005313
16.9167	0.004611
16.9333	0.001609
16.95	-0.000993
16.9667	-0.000225
16.9833	0.000547
17	-0.000721
17.0167	0.001172
17.0333	0.001224
17.05	-0.003484
17.0667	-0.005572
17.0833	-0.003756
17.1	-0.000139
17.1167	0.000617
17.1333	-0.003106
17.15	-0.00681
17.1667	-0.006744
17.1833	-0.004899
17.2	-0.001304
17.2167	-3e-05
17.2333	-0.001615
17.25	-0.00206
17.2667	-0.000185
17.2833	0.004862
17.3	0.004082
17.3167	0.001102
17.3333	0.001693
17.35	0.001453
17.3667	0.001913
17.3833	0.003858
17.4	0.002837
17.4167	-0.000614
17.4333	-0.003146
17.45	-0.003277
17.4667	-0.001768
17.4833	-0.001389
17.5	-0.002182
17.5167	-0.003784
17.5333	-0.003477
17.55	-0.00178
17.5667	0.000437
17.5833	0.001551
17.6	-0.001324
17.6167	-0.001539
17.6333	-0.000904
17.65	-0.001428
17.6667	0.001637
17.6833	0.003108
17.7	0.00378
17.7167	0.003842
17.7333	-0.000396
17.75	-0.004394
17.7667	-0.004782
17.7833	-0.004635
17.8	-0.002127
17.8167	0.001731
17.8333	0.000648
17.85	-0.001094
17.8667	-0.000626
17.8833	-0.000733
17.9	0.00108
17.9167	0.003494
17.9333	0.000608
17.95	-0.003738
17.9667	-0.004334
17.9833	-0.003565
18	-5.3e-05
18.0167	0.003368
18.0333	0.002099
18.05	0.00035
18.0667	-0.000118
18.0833	0.000141
18.1	-0.000128
18.1167	0.001983
18.1333	0.001464
18.15	0.000895
18.1667	0.002686
18.1833	0.002555
18.2	0.002197
18.2167	-0.000361
18.2333	0.000901
18.25	0.001253
18.2667	-7.5e-05
18.2833	0.001114
18.3	0.001465
18.3167	0.000876
18.3333	-0.000862
18.35	-0.002021
18.3667	-0.00524
18.3833	-0.000983
18.4	0.009085
18.4167	0.007183
18.4333	-0.000719
18.45	-0.004921
18.4667	-0.004853
18.4833	-0.002702
18.5	-0.002591
18.5167	-0.002599
18.5333	-0.003058
18.55	-0.016686
18.5667	-0.038674
18.5833	-0.055322
18.6	-0.068669
18.6167	-0.082265
18.6333	-0.092402
18.65	-0.096089
18.6667	-0.096296
18.6833	-0.086753
18.7	-0.07015
18.7167	-0.058897
18.7333	-0.053904
18.75	-0.048791
18.7667	-0.044658
18.7833	-0.042076
18.8	-0.036055
18.8167	-0.027564
18.8333	-0.023012
18.85	-0.021061
18.8667	-0.01926
18.8833	-0.022171
18.9	-0.024482
18.9167	-0.018814
18.9333	-0.013096
18.95	-0.015008
18.9667	-0.01951
18.9833	-0.020335
19	-0.016352
19.0167	-0.010988
19.0333	-0.004935
19.05	-0.002652
19.0667	-0.006228
19.0833	-0.007849
19.1	-0.008472
19.1167	-0.007995
19.1333	-0.001798
19.15	0.002469
19.1667	0.005626
19.1833	0.007908
19.2	0.009367
19.2167	0.010336
19.2333	0.007785
19.25	0.001974
19.2667	-0.002147
19.2833	0.000186
19.3	0.003666
19.3167	0.010035
19.3333	0.016715
19.35	0.020025
19.3667	0.018584
19.3833	0.012537
19.4	0.006976
19.4167	0.003444
19.4333	0.003063
19.45	0.001961
19.4667	0.00102
19.4833	0.002041
19.5	0.000657
19.5167	-0.000667
19.5333	-0.000231
19.55	-0.001555
19.5667	-0.003129
19.5833	-0.004193
19.6	-0.005922
19.6167	-0.001171
19.6333	0.00765
19.65	0.00499
19.6667	-0.006699
19.6833	-0.013734
19.7	-0.014619
19.7167	-0.011064
19.7333	-0.007819
19.75	-0.006284
19.7667	-0.003928
19.7833	-0.002096
19.8	0.00013
19.8167	0.000687
19.8333	0.000143
19.85	-0.00109
19.8667	-3.4e-05
19.8833	0.000819
19.9	-0.001836
19.9167	-0.002192
19.9333	-0.001208
19.95	-0.000813
19.9667	-0.000799
19.9833	-0.000646
20	-0.002138
20.0167	-0.0015
20.0333	0.000508
20.05	-0.001134
20.0667	-0.003497
20.0833	-0.002599
20.1	0.002389
20.1167	0.003817
20.1333	0.003705
20.15	0.004214
20.1667	0.000852
20.1833	-0.001547
20.2	0.001857
20.2167	0.004571
20.2333	0.006865
20.25	0.008199
20.2667	0.002553
20.2833	0.000206
20.3	0.001488
20.3167	0.001519
20.3333	0.002361
20.35	0.002852
20.3667	0.005654
20.3833	0.008327
20.4	0.006931
20.4167	0.001146
20.4333	-0.00195
20.45	-0.000936
20.4667	0.001148
20.4833	0.004543
20.5	0.004279
20.5167	-0.000205
20.5333	-0.003729
20.55	-0.005353
20.5667	-0.004777
20.5833	-0.001702
20.6	0.000503
20.6167	0.002947
20.6333	0.002362
20.65	0.000546
20.6667	-9e-06
20.6833	7.4e-05
20.7	0.000836
20.7167	0.001738
20.7333	0.003629
20.75	0.002151
20.7667	0.000143
20.7833	-0.002399
20.8	-0.002433
20.8167	0.001963
20.8333	0.000329
20.85	-0.003845
20.8667	-0.00541
20.8833	-0.003379
20.9	-0.002662
20.9167	-0.002935
20.9333	0.003042
20.95	0.005449
20.9667	0.003275
20.9833	0.000677
21	-0.003796
21.0167	-0.003438
21.0333	-0.001111
21.05	-0.005474
21.0667	-0.017476
21.0833	-0.032895
21.1	-0.046659
21.1167	-0.054593
21.1333	-0.056587
21.15	-0.055741
21.1667	-0.047445
21.1833	-0.037697
21.2	-0.033594
21.2167	-0.031822
21.2333	-0.031669
21.25	-0.031227
21.2667	-0.029424
21.2833	-0.02594
21.3	-0.025123
21.3167	-0.026626
21.3333	-0.025639
21.35	-0.023782
21.3667	-0.024705
21.3833	-0.023067
21.4	-0.016467
21.4167	-0.013918
21.4333	-0.014539
21.45	-0.016709
21.4667	-0.0165
21.4833	-0.0147
21.5	-0.012601
21.5167	-0.010341
21.5333	-0.010652
21.55	-0.011172
21.5667	-0.010853
21.5833	-0.006604
21.6	-0.003576
21.6167	-0.006588
21.6333	-0.008921
21.65	-0.006223
21.6667	-0.003465
21.6833	-0.003389
21.7	-0.005285
21.7167	-0.005982
21.7333	-0.003538
21.75	-0.000834
21.7667	-0.00123
21.7833	-0.002779
21.8	0.001269
21.8167	0.002246
21.8333	-0.002416
21.85	-0.003789
21.8667	-0.006311
21.8833	-0.008996
21.9	-0.005687
21.9167	-0.001787
21.9333	-0.001158
21.95	-0.001039
21.9667	0.001401
21.9833	0.004327
22	0.003786
22.0167	-0.000255
22.0333	-0.003636
22.05	-0.001887
22.0667	0.000262
22.0833	-0.001892
22.1	-0.001555
22.1167	0.003383
22.1333	0.00381
22.15	0.001988
22.1667	0.002315
22.1833	0.000989
22.2	-0.004156
22.2167	-0.003641
22.2333	-0.000417
22.25	-0.004462
22.2667	-0.007397
22.2833	-0.003316
22.3	0.002307
22.3167	0.002319
22.3333	-0.002489
22.35	-0.006467
22.3667	-0.007135
22.3833	-0.008125
22.4	-0.006481
22.4167	-0.002317
22.4333	0.001478
22.45	0.006352
22.4667	0.008416
22.4833	0.004381
22.5	0.001487
22.5167	0.004263
22.5333	0.00855
22.55	0.010966
22.5667	0.004292
22.5833	-0.00462
22.6	-0.007898
22.6167	-0.004906
22.6333	0.001566
22.65	0.005539
22.6667	0.006651
22.6833	0.006215
22.7	0.001953
22.7167	-0.004969
22.7333	-0.007451
22.75	-0.005312
22.7667	0.000786
22.7833	0.004075
22.8	0.003308
22.8167	0.004142
22.8333	0.003925
22.85	0.000778
22.8667	-0.001319
22.8833	0.000405
22.9	0.002041
22.9167	-0.000673
22.9333	-0.004796
22.95	-0.00497
22.9667	-0.003374
22.9833	0.000142
23	0.001558
23.0167	-1.5e-05
23.0333	0.000771
23.05	0.000238
23.0667	-0.002286
23.0833	-0.003199
23.1	-0.000753
23.1167	0.002663
23.1333	0.00679
23.15	0.006876
23.1667	0.000853
23.1833	-0.004051
23.2	-0.002656
23.2167	0.001949
23.2333	0.001274
23.25	-0.00043
23.2667	5e-06
23.2833	-0.000921
23.3	-0.0002
23.3167	0.002341
23.3333	0.003502
23.35	0.000233
23.3667	-0.003036
23.3833	-0.000736
23.4	0.000777
23.4167	-0.001659
23.4333	-0.006146
23.45	-0.007653
23.4667	-0.004769
23.4833	0.000603
23.5	0.003887
23.5167	0.001452
23.5333	0.000576
23.55	0.001451
23.5667	-0.001695
23.5833	-0.009451
23.6	-0.017393
23.6167	-0.019565
23.6333	-0.020727
23.65	-0.019949
23.6667	-0.012151
23.6833	-0.005363
23.7	-0.002889
23.7167	-0.002674
23.7333	-0.00321
23.75	-0.003406
23.7667	-0.003871
23.7833	-0.003097
23.8	-0.003564
23.8167	-0.00183
23.8333	-0.001197
23.85	-0.004154
23.8667	-0.00403
23.8833	-0.003947
23.9	-0.003242
23.9167	-0.001657
23.9333	-0.002101
23.95	-0.003146
23.9667	-0.003141
23.9833	-0.002886
24	-0.003617
24.0167	-0.003697
24.0333	-0.003818
24.05	-0.003748
24.0667	-0.002799
24.0833	-0.003679
24.1	-0.006282
24.1167	-0.007596
24.1333	-0.006329
24.15	-0.005472
24.1667	-0.005286
24.1833	-0.005889
24.2	-0.008442
24.2167	-0.007146
24.2333	-0.00235
24.25	-0.001203
24.2667	-0.006997
24.2833	-0.01198
24.3	-0.009471
24.3167	-0.010182
24.3333	-0.012223
24.35	-0.008394
24.3667	-0.002115
24.3833	-0.000876
24.4	-0.004182
24.4167	-0.006597
24.4333	-0.004803
24.45	-0.002859
24.4667	-0.001205
24.4833	0.000729
24.5	0.000119
24.5167	-0.00017
24.5333	3e-05
24.55	0.002911
24.5667	0.002172
24.5833	-0.000368
24.6	-0.001407
24.6167	-0.004766
24.6333	-0.006605
24.65	-0.005303
24.6667	-0.000342
24.6833	0.002339
24.7	0.002639
24.7167	0.003248
24.7333	0.002347
24.75	-0.000193
24.7667	-0.002654
24.7833	-0.002515
24.8	-0.0017
24.8167	-0.002471
24.8333	-0.004472
24.85	-0.003993
24.8667	-0.000613
24.8833	0.003046
24.9	0.005067
24.9167	0.004567
24.9333	0.002926
24.95	0.003226
24.9667	0.006625
24.9833	0.004925
25	-0.007656
25.0167	-0.018562
25.0333	-0.020588
25.05	-0.012275
25.0667	-0.002721
25.0833	0.000103
25.1	0.000522
25.1167	0.002726
25.1333	0.005599
25.15	0.004793
25.1667	0.003506
25.1833	0.0009
25.2	0.000783
25.2167	0.002273
25.2333	0.001512
25.25	0.002712
25.2667	0.002461
25.2833	-0.001039
25.3	-0.000608
25.3167	0.000171
25.3333	-0.001101
25.35	0.000618
25.3667	0.000437
25.3833	-0.000104
25.4	-8.5e-05
25.4167	-0.001381
25.4333	-0.002106
25.45	-0.002191
25.4667	-0.000706
25.4833	-0.000231
25.5	0.002623
25.5167	0.002977
25.5333	0.001691
25.55	0.003126
25.5667	0.00356
25.5833	0.002004
25.6	-0.003028
25.6167	-0.004538
25.6333	-0.000988
25.65	0.000201
25.6667	0.002341
25.6833	0.003191
25.7	0.000278
25.7167	-4.3e-05
25.7333	0.000326
25.75	-0.000496
25.7667	-0.001947
25.7833	-0.001498
25.8	-0.000725
25.8167	0.001474
25.8333	0.002843
25.85	0.000173
25.8667	-0.002388
25.8833	-0.005659
25.9	-0.006059
25.9167	-0.00275
25.9333	0.000419
25.95	-0.000283
25.9667	-0.003244
25.9833	-0.004195
26	-0.003847
26.0167	-0.00012
26.0333	0.004787
26.05	0.002044
26.0667	-0.00843
26.0833	-0.014443
26.1	-0.014805
26.1167	-0.013468
26.1333	-0.006052
26.15	0.003014
26.1667	0.00857
26.1833	0.010847
26.2	0.010526
26.2167	0.009133
26.2333	0.010251
26.25	0.011218
26.2667	0.008716
26.2833	0.005663
26.3	0.006345
26.3167	0.008246
26.3333	0.008016
26.35	0.008187
26.3667	0.007677
26.3833	0.009147
26.4	0.007684
26.4167	0.002889
26.4333	-0.002256
26.45	-0.005861
26.4667	-0.003096
26.4833	0.001579
26.5	0.002062
26.5167	0.000233
26.5333	-0.002775
26.55	-0.006304
26.5667	-0.005833
26.5833	-0.002821
26.6	-0.002181
26.6167	-0.002441
26.6333	-6.2e-05
26.65	-0.001342
26.6667	-0.001243
26.6833	0.002217
26.7	0.003896
26.7167	0.007826
26.7333	0.009035
26.75	0.003984
26.7667	-0.000746
26.7833	-0.000967
26.8	-0.002546
26.8167	-0.003715
26.8333	3.5e-05
26.85	0.003876
26.8667	0.004727
26.8833	0.004248
26.9	0.002991
26.9167	-0.000444
26.9333	-0.00237
26.95	-0.001976
26.9667	-0.002062
26.9833	-0.000918
27	0.00136
27.0167	0.001309
27.0333	0.001628
27.05	0.003326
27.0667	0.002345
27.0833	0.002024
27.1	0.001379
27.1167	0.001171
27.1333	-0.000188
27.15	-0.002206
27.1667	-0.001214
27.1833	-0.000393
27.2	-0.000258
27.2167	-0.000229
27.2333	0.00262
27.25	0.003149
27.2667	0.002188
27.2833	0.003138
27.3	-0.000115
27.3167	-0.000935
27.3333	0.003504
27.35	0.005383
27.3667	0.002992
27.3833	-0.001168
27.4	-0.00119
27.4167	-0.002742
27.4333	-0.004634
27.45	-0.003816
27.4667	-0.002678
27.4833	0.00016
27.5	0.001797
27.5167	0.001899
27.5333	-0.001239
27.55	-0.003607
27.5667	-0.004174
27.5833	-0.001862
27.6	0.002249
27.6167	0.001428
27.6333	-0.001183
27.65	-0.002124
27.6667	-0.002165
27.6833	-0.001216
27.7	0.001199
27.7167	0.001513
27.7333	-0.000843
27.75	-0.0021
27.7667	-0.002276
27.7833	-0.002092
27.8	-0.000826
27.8167	0.000184
27.8333	-0.001326
27.85	-0.001296
27.8667	0.000864
27.8833	0.001283
27.9	0.000764
27.9167	-2.6e-05
27.9333	-0.000127
27.95	0.000463
27.9667	0.002553
27.9833	0.003672
28	-0.000159
28.0167	-0.001182
28.0333	0.001045
28.05	0.003891
28.0667	0.004428
28.0833	0.001445
28.1	-0.002106
28.1167	-0.003243
28.1333	-0.000749
28.15	-0.001976
28.1667	-0.001123
28.1833	0.001941
28.2	-0.001454
28.2167	-0.000825
28.2333	0.003464
28.25	0.004613
28.2667	0.002372
28.2833	-0.00122
28.3	-0.00055
28.3167	8.5e-05
28.3333	0.000691
28.35	0.002706
28.3667	0.001131
28.3833	-0.000913
28.4	-0.000405
28.4167	0.000176
28.4333	-0.001163
28.45	-0.002052
28.4667	-7.1e-05
28.4833	0.00101
28.5	0.000574
28.5167	-0.00145
28.5333	-0.003154
28.55	-0.001788
28.5667	-0.003402
28.5833	-0.010867
28.6	-0.018028
28.6167	-0.020338
28.6333	-0.017568
28.65	-0.010028
28.6667	-0.001228
28.6833	0.004412
28.7	0.005874
28.7167	0.005968
28.7333	0.006402
28.75	0.005675
28.7667	0.006049
28.7833	0.005353
28.8	0.005578
28.8167	0.008815
28.8333	0.009641
28.85	0.008928
28.8667	0.006345
28.8833	0.005451
28.9	0.005929
28.9167	0.004018
28.9333	-0.000703
28.95	-0.002214
28.9667	-0.000435
28.9833	-0.000127
29	0.000213
29.0167	0.001924
29.0333	0.003604
29.05	0.002345
29.0667	0.000595
29.0833	-0.000905
29.1	-0.003334
29.1167	-0.006112
29.1333	-0.003261
29.15	0.002051
29.1667	0.007122
29.1833	0.007343
29.2	0.002345
29.2167	-0.000524
29.2333	-0.002082
29.25	-0.00059
29.2667	0.000381
29.2833	-0.000537
29.3	-0.000775
29.3167	0.000766
29.3333	0.000957
29.35	0.000318
29.3667	0.002129
29.3833	0.001231
29.4	0.001001
29.4167	0.001682
29.4333	5.2e-05
29.45	0.000352
29.4667	0.000842
29.4833	0.001072
29.5	0.002414
29.5167	0.001987
29.5333	-0.000229
29.55	-0.000476
29.5667	-0.000562
29.5833	-0.002258
29.6	-0.002497
29.6167	-0.00296
29.6333	-0.002983
29.65	0.000795
29.6667	0.003182
29.6833	0.003529
29.7	0.00388
29.7167	0.002452
29.7333	0.002334
29.75	0.001296
29.7667	-0.002512
29.7833	-0.00609
29.8	-0.004404
29.8167	0.000629
29.8333	-0.000108
29.85	-0.001206
29.8667	0.000317
29.8833	-0.00051
29.9	-0.001908
29.9167	-0.002805
29.9333	-0.003382
29.95	0.00034
29.9667	0.004253
29.9833	0.002776
30	0.001484
30.0167	-0.000296
30.0333	0.000574
30.05	0.000694
30.0667	-0.003526
30.0833	-0.004516
30.1	-0.001245
30.1167	0.001518
30.1333	0.00357
30.15	0.003442
30.1667	0.000585
30.1833	-0.003143
30.2	-0.002059
30.2167	0.001217
30.2333	0.000442
30.25	0.000718
30.2667	0.003994
30.2833	0.00309
30.3	-0.002883
30.3167	-0.004403
30.3333	-0.001172
30.35	0.000589
30.3667	0.003669
30.3833	0.00487
30.4	0.001452
30.4167	-0.000911
30.4333	-0.001714
30.45	-0.002038
30.4667	-0.001271
30.4833	0.000585
30.5	0.001564
30.5167	0.002136
30.5333	0.001339
30.55	-0.000208
30.5667	0.000694
30.5833	0.002827
30.6	0.001311
30.6167	-0.000201
30.6333	-0.001333
30.65	-0.001415
30.6667	0.002293
30.6833	0.004642
30.7	0.0031
30.7167	0.002401
30.7333	0.001773
30.75	0.002574
30.7667	0.002115
30.7833	-0.000834
30.8	-0.003264
30.8167	-0.004635
30.8333	-0.002797
30.85	-0.000928
30.8667	-0.00208
30.8833	-0.003881
30.9	-0.002864
30.9167	3.8e-05
30.9333	0.00096
30.95	-0.000118
30.9667	-0.001046
30.9833	-0.002674
31	-0.001533
31.0167	0.000812
31.0333	-0.000313
31.05	0.000712
31.0667	0.001347
31.0833	-0.003708
31.1	-0.011655
31.1167	-0.015817
31.1333	-0.010588
31.15	-0.00837
31.1667	-0.005162
31.1833	0.004077
31.2	0.008264
31.2167	0.009646
31.2333	0.007329
31.25	4.1e-05
31.2667	-0.003606
31.2833	-0.003164
31.3	-0.003532
31.3167	-0.002824
31.3333	-0.002477
31.35	-0.001439
31.3667	-0.001962
31.3833	-0.000754
31.4	0.004442
31.4167	0.005986
31.4333	0.003699
31.45	0.000492
31.4667	-0.001384
31.4833	-0.002201
31.5	-0.000398
31.5167	0.003382
31.5333	0.003272
31.55	0.002372
31.5667	0.005572
31.5833	0.003982
31.6	0.000281
31.6167	0.002528
31.6333	0.005896
31.65	0.006083
31.6667	0.004161
31.6833	0.003278
31.7	0.002175
31.7167	-1.9e-05
31.7333	-0.003954
31.75	-0.006238
31.7667	-0.003203
31.7833	-0.001907
31.8	-0.004861
31.8167	-0.003657
31.8333	-0.001382
31.85	-0.004578
31.8667	-0.008243
31.8833	-0.009168
31.9	-0.009714
31.9167	-0.010849
31.9333	-0.007535
31.95	-0.00245
31.9667	-0.002836
31.9833	-0.001031
32	0.006033
32.0167	0.011088
32.0333	0.012383
32.05	0.010278
32.0667	0.011083
32.0833	0.011159
32.1	0.007584
32.1167	0.00236
32.1333	-0.001483
32.15	0.001533
32.1667	0.00511
32.1833	0.004507
32.2	0.003623
32.2167	0.001952
32.2333	-0.001279
32.25	-0.00067
32.2667	-0.000112
32.2833	-0.002303
32.3	-0.008514
32.3167	-0.012252
32.3333	-0.00913
32.35	-0.004618
32.3667	0.000524
32.3833	0.005255
32.4	0.005878
32.4167	0.003843
32.4333	0.002499
32.45	0.002885
32.4667	0.0059
32.4833	0.004016
32.5	0.000462
32.5167	0.000642
32.5333	0.001603
32.55	0.003273
32.5667	0.004293
32.5833	0.001753
32.6	-0.000296
32.6167	0.002857
32.6333	0.003051
32.65	-0.000465
32.6667	-0.000631
32.6833	-0.002298
32.7	-0.005354
32.7167	-0.00335
32.7333	-0.000356
32.75	0.001157
32.7667	0.003161
32.7833	0.003345
32.8	0.001509
32.8167	-0.00194
32.8333	-0.003579
32.85	-0.001967
32.8667	0.000294
32.8833	-0.000315
32.9	-0.002623
32.9167	-0.002296
32.9333	-0.001249
32.95	-0.001302
32.9667	-0.003285
32.9833	-0.003828
33	-0.001851
33.0167	-0.000227
33.0333	0.002177
33.05	0.001621
33.0667	0.002265
33.0833	0.004209
33.1	0.002693
33.1167	0.000146
33.1333	0.001168
33.15	0.000751
33.1667	-0.001096
33.1833	0.002257
33.2	0.00151
33.2167	-0.001009
33.2333	-0.001837
33.25	-0.001366
33.2667	-0.000754
33.2833	-0.001703
33.3	-0.002561
33.3167	-0.002181
[truncated: 462 more rows]

## Sheet: Figure 3.S1A
ITC data points for graph and cruve fitting (IgG Fc titration against N297H PRYSPRY).
DP_X	DP_Y	Baseline_X	Baseline_Y	Fit_X	Fit_Y	NDH_X	NDH_Y
0.083333	-0.000892			0.024166	-18.1718	0.08509	-19.1719
0.1	0.00025			0.08509	-18.1633	0.14674	-18.3183
0.116667	0.001472			0.14674	-18.1459	0.209117	-17.3586
0.133333	0.002424			0.209117	-18.1187	0.272221	-18.6931
0.15	0.001796			0.272221	-18.0759	0.33605	-17.7928
0.166667	0.001198			0.33605	-18.004	0.400607	-17.3893
0.183333	-0.00043			0.400607	-17.866	0.465889	-17.428
0.2	-0.002579			0.465889	-17.5299	0.531899	-16.051
0.216667	-0.003408			0.531899	-16.289	0.598635	-10.2595
0.233333	-0.003636			0.598635	-10.3807	0.666097	-3.55981
0.25	-0.002795			0.666097	-2.71247	0.734286	0.711525
0.266667	-0.001523			0.734286	-0.765303	0.803201	1.10802
0.283333	-0.000162			0.803201	-0.32814	0.872843	0.645705
0.3	0.000679			0.872843	-0.17458	0.943211	0.955751
0.316667	0.00228			0.943211	-0.103705	1.01431	0.524696
0.333333	0.002272			1.01431	-0.064954
0.35	0.002403
0.366667	0.002234
0.383333	0.002935
0.4	0.002747
0.416667	0.003069
0.433333	0.00207
0.45	0.000372
0.466667	-0.002286
0.483333	-0.004054
0.5	-0.005054
0.516667	-0.003104
0.533333	0.000296
0.55	0.003137
0.566667	0.004387
0.583333	0.003097
0.6	0.001015
0.616667	-0.000488
0.633333	-0.00185
0.65	-0.002203
0.666667	-0.000686
0.683333	-0.000208
0.7	0.000335
0.716667	0.002367
0.733333	0.00345
0.75	0.003032
0.766667	0.003975
0.783333	0.003897
0.8	0.002592
0.816667	0.001096
0.833333	-0.000409
0.85	-0.002415
0.866667	-0.003361
0.883333	-0.004237
0.9	-0.004666
0.916667	-0.003616
0.933333	-0.003676
0.95	-0.005115
0.966667	-0.005895
0.983333	-0.005225
1	-0.00484
1.01667	-0.005875
1.03333	-0.01285
1.05	-0.033615
1.06667	-0.06071
1.08333	-0.081866
1.1	-0.095712
1.11667	-0.098719
1.13333	-0.083667
1.15	-0.060294
1.16667	-0.042041
1.18333	-0.027759
1.2	-0.018624
1.21667	-0.014859
1.23333	-0.012325
1.25	-0.0093
1.26667	-0.007526
1.28333	-0.005311
1.3	-0.002821
1.31667	-0.001381
1.33333	-0.000361
1.35	0.000349
1.36667	0.001579
1.38333	0.00376
1.4	0.004389
1.41667	0.003429
1.43333	0.003698
1.45	0.003787
1.46667	0.001707
1.48333	0.000666
1.5	7.9e-05
1.51667	-0.001918
1.53333	-0.003366
1.55	-0.002263
1.56667	-0.00061
1.58333	0.000453
1.6	0.001743
1.61667	0.002204
1.63333	0.002755
1.65	0.002705
1.66667	0.003576
1.68333	0.004817
1.7	0.004949
1.71667	0.003772
1.73333	0.002634
1.75	0.001447
1.76667	0.00056
1.78333	0.000223
1.8	-0.000355
1.81667	-0.000551
1.83333	-0.001638
1.85	-0.002625
1.86667	-0.002301
1.88333	-0.001868
1.9	-0.002646
1.91667	-0.002004
1.93333	-0.000922
1.95	0.0004
1.96667	0.001613
1.98333	0.003295
2	0.004635
2.01667	0.004606
2.03333	0.005067
2.05	0.005518
2.06667	0.006379
2.08333	0.005989
2.1	0.004584
2.11667	0.00033
2.13333	-0.003125
2.15	-0.0066
2.16667	-0.008735
2.18333	-0.007629
2.2	-0.003967
2.21667	-0.000645
2.23333	0.002426
2.25	0.003908
2.26667	0.00441
2.28333	0.003902
2.3	0.001606
2.31667	0.00036
2.33333	-0.000417
2.35	-0.001893
2.36667	-0.004249
2.38333	-0.004346
2.4	-0.004974
2.41667	-0.004474
2.43333	-0.005134
2.45	-0.003784
2.46667	-0.002584
2.48333	-0.000674
2.5	0.000383
2.51667	0.001449
2.53333	0.000764
2.55	-0.00121
2.56667	-0.004555
2.58333	-0.007209
2.6	-0.008524
2.61667	-0.008459
2.63333	-0.007125
2.65	-0.005471
2.66667	-0.003807
2.68333	-0.001352
2.7	0.000591
2.71667	0.002604
2.73333	0.004278
2.75	0.006481
2.76667	0.007325
2.78333	0.007558
2.8	0.006831
2.81667	0.005986
2.83333	0.004791
2.85	0.004645
2.86667	0.00496
2.88333	0.005665
2.9	0.006022
2.91667	0.005891
2.93333	0.00566
2.95	0.005419
2.96667	0.005167
2.98333	0.004936
3	0.004222
3.01667	0.001238
3.03333	-0.002635
3.05	-0.005789
3.06667	-0.006862
3.08333	-0.005545
3.1	-0.002742
3.11667	0.001451
3.13333	0.004925
3.15	0.007528
3.16667	0.007621
3.18333	0.004334
3.2	0.001126
3.21667	-0.003114
3.23333	-0.006555
3.25	-0.009975
3.26667	-0.010505
3.28333	-0.009985
3.3	-0.006935
3.31667	-0.004379
3.33333	-0.003002
3.35	-0.004496
3.36667	-0.005349
3.38333	-0.005373
3.4	-0.004966
3.41667	-0.001722
3.43333	0.004832
3.45	0.008115
3.46667	0.008369
3.48333	0.007753
3.5	0.006441
3.51667	0.004947
3.53333	-6.7e-05
3.55	-0.015772
3.56667	-0.046186
3.58333	-0.08978
3.6	-0.143156
3.61667	-0.195634
3.63333	-0.226952
3.65	-0.231361
3.66667	-0.212909
3.68333	-0.177687
3.7	-0.135744
3.71667	-0.101602
3.73333	-0.07762
3.75	-0.061588
3.76667	-0.050217
3.78333	-0.040295
3.8	-0.031618
3.81667	-0.025393
3.83333	-0.019317
3.85	-0.014022
3.86667	-0.009956
3.88333	-0.007071
3.9	-0.005157
3.91667	-0.004994
3.93333	-0.005371
3.95	-0.005998
3.96667	-0.006495
3.98333	-0.005371
4	-0.003027
4.01667	-0.000742
4.03333	0.001182
4.05	0.003047
4.06667	0.004121
4.08333	0.002906
4.1	-0.000605
4.11667	-0.004945
4.13333	-0.009145
4.15	-0.011375
4.16667	-0.010765
4.18333	-0.008135
4.2	-0.004928
4.21667	-0.001729
4.23333	-0.00055
4.25	-0.001151
4.26667	-0.002131
4.28333	-0.002362
4.3	-0.002733
4.31667	-0.003461
4.33333	-0.005668
4.35	-0.007626
4.36667	-0.012084
4.38333	-0.013872
4.4	-0.012766
4.41667	-0.009627
4.43333	-0.006268
4.45	-0.001219
4.46667	0.00195
4.48333	0.003459
4.5	0.003314
4.51667	0.002804
4.53333	0.003004
4.55	0.002004
4.56667	0.000913
4.58333	0.000853
4.6	0.001722
4.61667	0.003516
4.63333	0.00674
4.65	0.007995
4.66667	0.007449
4.68333	0.006523
4.7	0.003646
4.71667	0.000454
4.73333	-0.000498
4.75	0.000841
4.76667	0.000819
4.78333	0.001267
4.8	0.001499
4.81667	0.002145
4.83333	0.00344
4.85	0.003876
4.86667	0.004372
4.88333	0.004967
4.9	0.003768
4.91667	0.001141
4.93333	-0.001176
4.95	-0.004104
4.96667	-0.005271
4.98333	-0.005958
5	-0.00924
5.01667	-0.009683
5.03333	-0.005536
5.05	-0.001829
5.06667	0.001197
5.08333	0.006264
5.1	0.008432
5.11667	0.006366
5.13333	0.0025
5.15	-0.000675
5.16667	-0.002381
5.18333	-0.004077
5.2	-0.004618
5.21667	-0.004793
5.23333	-0.004149
5.25	-0.005025
5.26667	-0.003741
5.28333	-0.002437
5.3	-0.000981
5.31667	0.000389
5.33333	0.003068
5.35	0.004018
5.36667	0.004057
5.38333	0.003866
5.4	0.002306
5.41667	-0.000232
5.43333	-0.00186
5.45	-0.003118
5.46667	-0.003575
5.48333	-0.003983
5.5	-0.004314
5.51667	-0.004262
5.53333	-0.005071
5.55	-0.00617
5.56667	-0.006649
5.58333	-0.006607
5.6	-0.006777
5.61667	-0.007824
5.63333	-0.008501
5.65	-0.008739
5.66667	-0.009396
5.68333	-0.009603
5.7	-0.006851
5.71667	-0.003712
5.73333	-0.001334
5.75	0.000985
5.76667	0.002543
5.78333	0.003571
5.8	0.003067
5.81667	0.003204
5.83333	0.003622
5.85	0.0044
5.86667	0.005528
5.88333	0.009545
5.9	0.013654
5.91667	0.017041
5.93333	0.019218
5.95	0.018885
5.96667	0.015892
5.98333	0.013199
6	0.01219
6.01667	0.01169
6.03333	0.005911
6.05	-0.011099
6.06667	-0.042388
6.08333	-0.091788
6.1	-0.147846
6.11667	-0.193317
6.13333	-0.218067
6.15	-0.219687
6.16667	-0.195868
6.18333	-0.159258
6.2	-0.124851
6.21667	-0.098947
6.23333	-0.081833
6.25	-0.071559
6.26667	-0.063225
6.28333	-0.053371
6.3	-0.042074
6.31667	-0.03101
6.33333	-0.021826
6.35	-0.016113
6.36667	-0.014169
6.38333	-0.013656
6.4	-0.014312
6.41667	-0.013564
6.43333	-0.013035
6.45	-0.013577
6.46667	-0.012508
6.48333	-0.00991
6.5	-0.008415
6.51667	-0.006696
6.53333	-0.004268
6.55	-0.00381
6.56667	-0.004171
6.58333	-0.004213
6.6	-0.002791
6.61667	-0.000977
6.63333	0.000216
6.65	-2e-05
6.66667	4.3e-05
6.68333	-0.001373
6.7	-0.001619
6.71667	-0.001475
6.73333	0.000359
6.75	0.001743
6.76667	0.000877
6.78333	-0.001129
6.8	-0.002208
6.81667	-0.001318
6.83333	-0.001048
6.85	0.001312
6.86667	0.004271
6.88333	0.004851
6.9	0.003495
6.91667	0.002835
6.93333	0.002276
6.95	0.002496
6.96667	0.003157
6.98333	0.003468
7	0.003239
7.01667	0.002256
7.03333	0.000292
7.05	-0.001011
7.06667	-0.001764
7.08333	-0.002747
7.1	-0.003393
7.11667	-0.003814
7.13333	-0.004796
7.15	-0.005187
7.16667	-0.004419
7.18333	-0.00419
7.2	-0.005234
7.21667	-0.004704
7.23333	-0.004094
7.25	-0.003304
7.26667	-0.001604
7.28333	0.000626
7.3	0.002568
7.31667	0.003536
7.33333	0.003483
7.35	0.003001
7.36667	0.002529
7.38333	0.002087
7.4	0.002371
7.41667	0.003162
7.43333	0.004254
7.45	0.005736
7.46667	0.005218
7.48333	0.0039
7.5	0.001168
7.51667	-0.002535
7.53333	-0.005918
7.55	-0.007002
7.56667	-0.007125
7.58333	-0.006348
7.6	-0.004585
7.61667	-0.002583
7.63333	-0.001831
7.65	-0.001399
7.66667	-0.000367
7.68333	0.000485
7.7	0.002168
7.71667	0.003731
7.73333	0.004195
7.75	0.003318
7.76667	0.002191
7.78333	-0.000966
7.8	-0.003648
7.81667	-0.004748
7.83333	-0.004127
7.85	-0.002217
7.86667	0.000143
7.88333	0.002574
7.9	0.003702
7.91667	0.005815
7.93333	0.006788
7.95	0.007181
7.96667	0.005784
7.98333	0.003598
8	0.00111
8.01667	-0.001122
8.03333	-0.001623
8.05	-8.5e-05
8.06667	0.002774
8.08333	0.003592
8.1	0.004908
8.11667	0.004589
8.13333	0.00396
8.15	0.003101
8.16667	0.003722
8.18333	0.002843
8.2	0.002747
8.21667	0.000813
8.23333	-0.000371
8.25	-0.002705
8.26667	-0.004759
8.28333	-0.007403
8.3	-0.007549
8.31667	-0.008768
8.33333	-0.008876
8.35	-0.007084
8.36667	-0.003342
8.38333	-6e-05
8.4	0.002988
8.41667	0.004173
8.43333	0.002439
8.45	-0.000695
8.46667	-0.00476
8.48333	-0.005904
8.5	-0.004541
8.51667	-0.002751
8.53333	-0.00315
8.55	-0.012849
8.56667	-0.035778
8.58333	-0.069168
8.6	-0.1098
8.61667	-0.152833
8.63333	-0.182827
8.65	-0.19659
8.66667	-0.194634
8.68333	-0.177318
8.7	-0.149854
8.71667	-0.120261
8.73333	-0.091508
8.75	-0.067166
8.76667	-0.047343
8.78333	-0.031761
8.8	-0.02139
8.81667	-0.016501
8.83333	-0.013941
8.85	-0.013582
8.86667	-0.014443
8.88333	-0.015483
8.9	-0.015845
8.91667	-0.014558
8.93333	-0.012812
8.95	-0.010425
8.96667	-0.007668
8.98333	-0.005051
9	-0.004626
9.01667	-0.004861
9.03333	-0.005116
9.05	-0.003612
9.06667	-0.000567
9.08333	0.002488
9.1	0.003552
9.11667	0.004205
9.13333	0.003198
9.15	0.000342
9.16667	-0.002465
9.18333	-0.002082
9.2	-0.003729
9.21667	-0.010977
9.23333	-0.011724
9.25	-0.008972
9.26667	-0.007769
9.28333	-0.005417
9.3	0.003025
9.31667	0.006268
9.33333	0.00706
9.35	0.007882
9.36667	0.007074
9.38333	0.005246
9.4	0.004078
9.41667	0.003271
9.43333	0.002673
9.45	0.003946
9.46667	0.006128
9.48333	0.00707
9.5	0.006793
9.51667	0.005505
9.53333	0.005338
9.55	0.00382
9.56667	0.002113
9.58333	-0.000175
9.6	-0.003335
9.61667	-0.007138
9.63333	-0.00971
9.65	-0.011613
9.66667	-0.010905
9.68333	-0.007398
9.7	-0.003134
9.71667	0.000127
9.73333	0.002298
9.75	0.004239
9.76667	0.00596
9.78333	0.007491
9.8	0.0086
9.81667	0.007639
9.83333	0.004607
9.85	0.001455
9.86667	-0.001126
9.88333	-0.001758
9.9	0.000288
9.91667	0.001421
9.93333	0.002864
9.95	0.002158
9.96667	0.000131
9.98333	-0.003226
10	-0.006028
10.0167	-0.008294
10.0333	-0.008041
10.05	-0.008278
10.0667	-0.007304
10.0833	0.000309
10.1	0.001778
10.1167	0.001131
10.1333	0.003305
10.15	0.004189
10.1667	-0.002417
10.1833	-0.004603
10.2	-0.006062
10.2167	-0.008593
10.2333	-0.008513
10.25	-0.004444
10.2667	0.000925
10.2833	0.006064
10.3	0.010094
10.3167	0.011497
10.3333	0.01064
10.35	0.008072
10.3667	0.005275
10.3833	0.002317
10.4	0.001483
10.4167	0.001232
10.4333	0.00128
10.45	0.002289
10.4667	0.004098
10.4833	0.003757
10.5	0.001056
10.5167	-0.000154
10.5333	-0.002774
10.55	-0.006673
10.5667	-0.007653
10.5833	-0.006683
10.6	-0.006065
10.6167	-0.004498
10.6333	-0.002031
10.65	-0.000954
10.6667	-0.000457
10.6833	-0.00041
10.7	0.001186
10.7167	0.003351
10.7333	0.004395
10.75	0.00382
10.7667	0.003015
10.7833	0.00146
10.8	-0.000785
10.8167	-0.002832
10.8333	-0.002548
10.85	-0.001754
10.8667	-0.00165
10.8833	-0.001666
10.9	-0.000242
10.9167	0.001051
10.9333	0.001154
10.95	0.001347
10.9667	0.00135
10.9833	0.001303
11	0.001056
11.0167	0.001789
11.0333	-0.000418
11.05	-0.012975
11.0667	-0.039221
11.0833	-0.076138
11.1	-0.121925
11.1167	-0.167101
11.1333	-0.195847
11.15	-0.205333
11.1667	-0.195939
11.1833	-0.172095
11.2	-0.14246
11.2167	-0.114544
11.2333	-0.089539
11.25	-0.070783
11.2667	-0.056618
11.2833	-0.044252
11.3	-0.035316
11.3167	-0.028918
11.3333	-0.02252
11.35	-0.017623
11.3667	-0.014875
11.3833	-0.012217
11.4	-0.011208
11.4167	-0.011797
11.4333	-0.010747
11.45	-0.008846
11.4667	-0.007866
11.4833	-0.006735
11.5	-0.006003
11.5167	-0.005889
11.5333	-0.006425
11.55	-0.006121
11.5667	-0.004967
11.5833	-0.002442
11.6	-0.000886
11.6167	0.000202
11.6333	0.00104
11.65	0.001029
11.6667	-0.001093
11.6833	-0.002875
11.7	-0.003264
11.7167	-0.003171
11.7333	-0.002198
11.75	-0.000655
11.7667	0.000748
11.7833	-0.000278
11.8	-0.002553
11.8167	-0.004284
11.8333	-0.005765
11.85	-0.006296
11.8667	-0.004108
11.8833	-0.001629
11.9	-0.000277
11.9167	0.001478
11.9333	0.001893
11.95	-0.001242
11.9667	-0.003917
11.9833	-0.005142
12	-0.004534
12.0167	-0.002451
12.0333	0.001712
12.05	0.004645
12.0667	0.005778
12.0833	0.004741
12.1	0.002569
12.1167	3e-06
12.1333	-0.001623
12.15	-0.001949
12.1667	-0.001175
12.1833	0.000809
12.2	0.002998
12.2167	0.005254
12.2333	0.00693
12.25	0.007527
12.2667	0.007423
12.2833	0.007429
12.3	0.006158
12.3167	0.003732
12.3333	0.001355
12.35	-0.001051
12.3667	-0.003157
12.3833	-0.003683
12.4	-0.002701
12.4167	-0.001371
12.4333	-0.00021
12.45	0.00019
12.4667	-0.000579
12.4833	-0.002019
12.5	-0.003133
12.5167	-0.003736
12.5333	-0.002918
12.55	-0.001931
12.5667	-0.002783
12.5833	-0.005686
12.6	-0.008235
12.6167	-0.010786
12.6333	-0.010267
12.65	-0.006627
12.6667	-0.001428
12.6833	0.001171
12.7	0.003375
12.7167	0.002169
12.7333	-0.000266
12.75	-0.002802
12.7667	-0.001737
12.7833	0.000157
12.8	0.002749
12.8167	0.004325
12.8333	0.006301
12.85	0.005268
12.8667	0.003204
12.8833	0.00109
12.9	0.000105
12.9167	-0.002263
12.9333	-0.002901
12.95	-0.002679
12.9667	-0.001877
12.9833	-0.000835
13	0.001516
13.0167	0.001976
13.0333	0.000886
13.05	-0.000924
13.0667	-0.001484
13.0833	-0.002575
13.1	-0.002104
13.1167	0.000667
13.1333	0.003668
13.15	0.004249
13.1667	0.005129
13.1833	0.00504
13.2	0.002812
13.2167	0.002216
13.2333	0.00251
13.25	0.001574
13.2667	0.000958
13.2833	0.001292
13.3	-0.001194
13.3167	-0.002629
13.3333	-0.001905
13.35	-0.00185
13.3667	-0.002656
13.3833	-0.002331
13.4	-0.002687
13.4167	-0.002194
13.4333	-1.1e-05
13.45	0.002281
13.4667	0.004314
13.4833	0.006707
13.5	0.006839
13.5167	0.004371
13.5333	0.000472
13.55	-0.008907
13.5667	-0.026726
13.5833	-0.052635
13.6	-0.084704
13.6167	-0.121325
13.6333	-0.152525
13.65	-0.173215
13.6667	-0.179886
13.6833	-0.172306
13.7	-0.152767
13.7167	-0.128729
13.7333	-0.10411
13.75	-0.082852
13.7667	-0.066694
13.7833	-0.055005
13.8	-0.045498
13.8167	-0.037271
13.8333	-0.030783
13.85	-0.025896
13.8667	-0.021499
13.8833	-0.018022
13.9	-0.015556
13.9167	-0.013409
13.9333	-0.011073
13.95	-0.009497
13.9667	-0.010091
13.9833	-0.010635
14	-0.01035
14.0167	-0.009355
14.0333	-0.008089
14.05	-0.005434
14.0667	-0.004159
14.0833	-0.003904
14.1	-0.003829
14.1167	-0.003755
14.1333	-0.003371
14.15	-0.001806
14.1667	-0.000272
14.1833	0.001583
14.2	0.002797
14.2167	0.002571
14.2333	0.000574
14.25	-0.000472
14.2667	-0.001058
14.2833	-0.003334
14.3	-0.004251
14.3167	-0.003407
14.3333	-0.003304
14.35	-0.003691
14.3667	-0.003067
14.3833	-0.002204
14.4	-0.001141
14.4167	0.000212
14.4333	0.000725
14.45	0.001718
14.4667	0.001651
14.4833	0.000454
14.5	-0.002163
14.5167	-0.004409
14.5333	-0.005906
14.55	-0.005593
14.5667	-0.0046
14.5833	-0.002037
14.6	0.001218
14.6167	0.003475
14.6333	0.004412
14.65	0.004189
14.6667	0.002846
14.6833	0.001863
14.7	0.000643
14.7167	-0.000812
14.7333	-0.000506
14.75	0.000689
14.7667	0.000354
14.7833	0.00078
14.8	0.002148
14.8167	0.002544
14.8333	0.00238
14.85	0.002226
14.8667	0.003132
14.8833	0.002878
14.9	0.002136
14.9167	0.001882
14.9333	0.000688
14.95	-0.001277
14.9667	-0.001371
14.9833	-0.001115
15	-0.001268
15.0167	-0.000366
15.0333	0.000917
15.05	0.001489
15.0667	0.001862
15.0833	0.002634
15.1	0.003237
15.1167	0.003083
15.1333	0.001728
15.15	0.000874
15.1667	-0.000851
15.1833	-0.001965
15.2	-0.00251
15.2167	-0.002527
15.2333	-0.003125
15.25	-0.002342
15.2667	-0.002539
15.2833	-0.001786
15.3	-0.001565
15.3167	-0.000999
15.3333	-0.000952
15.35	0.000764
15.3667	-1e-05
15.3833	-0.001214
15.4	-0.001719
15.4167	-0.002141
15.4333	-0.004282
15.45	-0.004124
15.4667	-0.003105
15.4833	-0.001806
15.5	-0.001349
15.5167	0.000353
15.5333	0.000826
15.55	0.001919
15.5667	0.002541
15.5833	0.003884
15.6	0.005216
15.6167	0.006866
15.6333	0.006055
15.65	0.003745
15.6667	0.001105
15.6833	-0.001275
15.7	-0.003767
15.7167	-0.003622
15.7333	-0.002447
15.75	-0.001502
15.7667	-0.002038
15.7833	-0.002653
15.8	-0.0034
15.8167	-0.004161
15.8333	-0.004583
15.85	-0.003644
15.8667	-0.001956
15.8833	0.000602
15.9	0.00277
15.9167	0.004305
15.9333	0.00482
15.95	0.004375
15.9667	0.003379
15.9833	0.001614
16	-0.000211
16.0167	-0.002748
16.0333	-0.006014
16.05	-0.014171
16.0667	-0.029307
16.0833	-0.050974
16.1	-0.07716
16.1167	-0.105608
16.1333	-0.131475
16.15	-0.149093
16.1667	-0.15685
16.1833	-0.154458
16.2	-0.145375
16.2167	-0.132273
16.2333	-0.115111
16.25	-0.097089
16.2667	-0.081297
16.2833	-0.068935
16.3	-0.058022
16.3167	-0.04841
16.3333	-0.040798
16.35	-0.033856
16.3667	-0.025304
16.3833	-0.018102
16.4	-0.01453
16.4167	-0.012498
16.4333	-0.011635
16.45	-0.011403
16.4667	-0.011291
16.4833	-0.010648
16.5	-0.009726
16.5167	-0.008012
16.5333	-0.006849
16.55	-0.005796
16.5667	-0.002663
16.5833	0.000931
16.6	0.002434
16.6167	0.003578
16.6333	0.004623
16.65	0.003117
16.6667	0.000852
16.6833	3.6e-05
16.7	-0.001399
16.7167	-0.001853
16.7333	-0.001757
16.75	-0.000771
16.7667	-0.000245
16.7833	0.000112
16.8	-2.2e-05
16.8167	0.000236
16.8333	0.000714
16.85	0.001183
16.8667	0.002301
16.8833	0.003519
16.9	0.004608
16.9167	0.004648
16.9333	0.003629
16.95	0.00231
16.9667	0.00131
16.9833	-0.000789
17	-0.002018
17.0167	-0.002434
17.0333	-0.00153
17.05	-0.001346
17.0667	-0.000573
17.0833	-0.001159
17.1	-0.000844
17.1167	-0.001486
17.1333	-0.001028
17.15	-0.000319
17.1667	0.002419
17.1833	0.004438
17.2	0.005587
17.2167	0.005432
17.2333	0.005448
17.25	0.003503
17.2667	0.001168
17.2833	0.000713
17.3	0.000289
17.3167	0.000469
17.3333	5.8e-05
17.35	-0.000712
17.3667	-0.001093
17.3833	-0.000503
17.4	-0.001523
17.4167	-0.001944
17.4333	-0.001214
17.45	-0.002415
17.4667	-0.004316
17.4833	-0.004806
17.5	-0.003317
17.5167	-0.00128
17.5333	-8.3e-05
17.55	0.001234
17.5667	0.001452
17.5833	0.000769
17.6	-0.000694
17.6167	-0.000888
17.6333	-0.001613
17.65	-0.001477
17.6667	3.9e-05
17.6833	0.002325
17.7	0.0043
17.7167	0.006096
17.7333	0.006731
17.75	0.005147
17.7667	0.003032
17.7833	0.000577
17.8	-0.001468
17.8167	-0.002616
17.8333	-0.004204
17.85	-0.004351
17.8667	-0.003329
17.8833	-0.001287
17.9	-0.000596
17.9167	0.000539
17.9333	-0.000436
17.95	-0.00096
17.9667	-0.001375
17.9833	0.00031
18	0.002045
18.0167	0.001872
18.0333	-0.00065
18.05	-0.003702
18.0667	-0.006255
18.0833	-0.006697
18.1	-0.0043
18.1167	-0.00028
18.1333	0.003961
18.15	0.007281
18.1667	0.008251
18.1833	0.005172
18.2	0.001192
18.2167	-0.003924
18.2333	-0.007779
18.25	-0.009154
18.2667	-0.006929
18.2833	-0.005414
18.3	-0.0031
18.3167	-0.002258
18.3333	-0.001587
18.35	-0.000645
18.3667	0.002157
18.3833	0.005019
18.4	0.008131
18.4167	0.007486
18.4333	0.006252
18.45	0.005417
18.4667	0.004223
18.4833	0.002489
18.5	0.002205
18.5167	0.001746
18.5333	-0.001143
18.55	-0.008131
18.5667	-0.02009
18.5833	-0.037449
18.6	-0.060487
18.6167	-0.087661
18.6333	-0.114115
18.65	-0.134338
18.6667	-0.147182
18.6833	-0.148416
18.7	-0.138839
18.7167	-0.123299
18.7333	-0.107369
18.75	-0.090959
18.7667	-0.078878
18.7833	-0.069318
18.8	-0.061288
18.8167	-0.052004
18.8333	-0.042231
18.85	-0.033118
18.8667	-0.026894
18.8833	-0.023651
18.9	-0.022617
18.9167	-0.023722
18.9333	-0.025206
18.95	-0.024671
18.9667	-0.021745
18.9833	-0.019129
19	-0.016434
19.0167	-0.013787
19.0333	-0.01298
19.05	-0.011793
19.0667	-0.011506
19.0833	-0.011249
19.1	-0.012102
19.1167	-0.011524
19.1333	-0.009657
19.15	-0.00534
19.1667	-0.001932
19.1833	0.000205
19.2	0.002143
19.2167	0.0016
19.2333	-0.000343
19.25	-0.001896
19.2667	-0.002809
19.2833	-0.004852
19.3	-0.004755
19.3167	-0.00315
19.3333	-0.001664
19.35	0.002082
19.3667	0.005487
19.3833	0.007603
19.4	0.009009
19.4167	0.010902
19.4333	0.010146
19.45	0.008489
19.4667	0.005213
19.4833	0.001616
19.5	-0.000441
19.5167	-0.00071
19.5333	-0.00063
19.55	9.1e-05
19.5667	0.000431
19.5833	-8.8e-05
19.6	-0.001008
19.6167	-0.001221
19.6333	-0.001614
19.65	-0.002027
19.6667	-0.00261
19.6833	-0.001963
19.7	-0.000576
19.7167	0.000479
19.7333	0.000543
19.75	0.000828
19.7667	0.001202
19.7833	0.001017
19.8	0.001451
19.8167	0.002095
19.8333	0.00257
19.85	0.002094
19.8667	0.001238
19.8833	6.2e-05
19.9	-0.000694
19.9167	-0.001231
19.9333	-0.002437
19.95	-0.002814
19.9667	-0.00191
19.9833	0.000223
20	0.001237
20.0167	0.00205
20.0333	0.001933
20.05	0.001746
20.0667	0.000779
20.0833	0.000472
20.1	0.001715
20.1167	0.001757
20.1333	0.00132
20.15	0.000382
20.1667	-0.000966
20.1833	-0.003153
20.2	-0.002871
20.2167	-0.002351
20.2333	-0.000431
20.25	0.000539
20.2667	0.001489
20.2833	0.002179
20.3	0.002179
20.3167	0.000116
20.3333	-0.001907
20.35	-0.00337
20.3667	-0.004133
20.3833	-0.004235
20.4	-0.002938
20.4167	-0.000934
20.4333	-0.000299
20.45	-0.001015
20.4667	-0.00191
20.4833	-0.003136
20.5	-0.004481
20.5167	-0.004845
20.5333	-0.002859
20.55	6.7e-05
20.5667	0.003073
20.5833	0.006969
20.6	0.009796
20.6167	0.009459
20.6333	0.007213
20.65	0.004437
20.6667	0.000251
20.6833	-0.001955
20.7	-0.003151
20.7167	-0.003589
20.7333	-0.003767
20.75	-0.002825
20.7667	-0.001053
20.7833	0.000329
20.8	0.001631
20.8167	0.00285
20.8333	0.00419
20.85	0.00398
20.8667	0.0026
20.8833	0.00168
20.9	0.00091
20.9167	-0.000303
20.9333	-0.002967
20.95	-0.00373
20.9667	-0.003663
20.9833	-0.003607
21	-0.00429
21.0167	-0.002079
21.0333	0.000272
21.05	-0.001377
21.0667	-0.009316
21.0833	-0.023325
21.1	-0.043714
21.1167	-0.0684
21.1333	-0.091096
21.15	-0.106712
21.1667	-0.115309
21.1833	-0.116445
21.2	-0.110731
21.2167	-0.103306
21.2333	-0.094351
21.25	-0.083896
21.2667	-0.074381
21.2833	-0.067296
21.3	-0.060731
21.3167	-0.056297
21.3333	-0.051502
21.35	-0.046418
21.3667	-0.040093
21.3833	-0.033029
21.4	-0.026774
21.4167	-0.022132
21.4333	-0.019149
21.45	-0.017557
21.4667	-0.016944
21.4833	-0.015602
21.5	-0.013339
21.5167	-0.01122
21.5333	-0.010392
21.55	-0.008803
21.5667	-0.008034
21.5833	-0.009555
21.6	-0.012177
21.6167	-0.012063
21.6333	-0.01248
21.65	-0.010586
21.6667	-0.006873
21.6833	-0.003109
21.7	-0.001676
21.7167	-0.000479
21.7333	-0.001942
21.75	-0.003126
21.7667	-0.001959
21.7833	-0.002192
21.8	-0.003346
21.8167	-0.003437
21.8333	-0.003869
21.85	-0.003301
21.8667	-0.000843
21.8833	0.001425
21.9	0.002973
21.9167	0.004471
21.9333	0.002989
21.95	0.002247
21.9667	0.000975
21.9833	0.001073
22	0.000431
22.0167	0.000188
22.0333	-0.000846
22.05	0.00036
22.0667	0.000347
22.0833	-0.000327
22.1	-0.000221
22.1167	-0.000347
22.1333	-0.000284
22.15	0.001169
22.1667	0.001202
22.1833	-0.001275
22.2	-0.003682
22.2167	-0.006313
22.2333	-0.010484
22.25	-0.013275
22.2667	-0.014247
22.2833	-0.014788
22.3	-0.014259
22.3167	-0.010466
22.3333	-0.004273
22.35	0.00217
22.3667	0.009143
22.3833	0.013626
22.4	0.015099
22.4167	0.013014
22.4333	0.010611
22.45	0.005917
22.4667	0.003173
22.4833	0.000479
22.5	0.000386
22.5167	0.000742
22.5333	0.00168
22.55	0.002328
22.5667	0.003156
22.5833	0.003624
22.6	0.002922
22.6167	0.002551
22.6333	0.001743
22.65	0.002145
22.6667	0.001827
22.6833	0.002279
22.7	0.003991
22.7167	0.004583
22.7333	0.003456
22.75	0.00253
22.7667	0.000954
22.7833	-0.000883
22.8	-0.000539
22.8167	-0.000582
22.8333	-0.000243
22.85	0.000526
22.8667	0.001195
22.8833	0.000924
22.9	-4.7e-05
22.9167	-0.001751
22.9333	-0.003365
22.95	-0.004109
22.9667	-0.005602
22.9833	-0.005856
23	-0.004319
23.0167	-0.002181
23.0333	-0.001372
23.05	0.000977
23.0667	0.003296
23.0833	0.004975
23.1	0.005943
23.1167	0.006593
23.1333	0.004612
23.15	0.003471
23.1667	0.00139
23.1833	-0.001511
23.2	-0.003522
23.2167	-0.003568
23.2333	-0.004765
23.25	-0.006162
23.2667	-0.007509
23.2833	-0.006926
23.3	-0.005193
23.3167	-0.002068
23.3333	0.002006
23.35	0.007849
23.3667	0.009083
23.3833	0.006097
23.4	0.00099
23.4167	-0.003865
23.4333	-0.007081
23.45	-0.006337
23.4667	-0.002814
23.4833	0.00274
23.5	0.007644
23.5167	0.010428
23.5333	0.011391
23.55	0.009784
23.5667	0.004808
23.5833	-0.004819
23.6	-0.018836
23.6167	-0.035311
23.6333	-0.049718
23.65	-0.061954
23.6667	-0.06969
23.6833	-0.071267
23.7	-0.066803
23.7167	-0.061036
23.7333	-0.054451
23.75	-0.048525
23.7667	-0.04465
23.7833	-0.042614
23.8	-0.039288
23.8167	-0.036378
23.8333	-0.031869
23.85	-0.028291
23.8667	-0.025972
23.8833	-0.025263
23.9	-0.024244
23.9167	-0.024329
23.9333	-0.023646
23.95	-0.021192
23.9667	-0.019169
23.9833	-0.016085
24	-0.013552
24.0167	-0.011142
24.0333	-0.010712
24.05	-0.011032
24.0667	-0.011363
24.0833	-0.010573
24.1	-0.009494
24.1167	-0.007407
24.1333	-0.00537
24.15	-0.005653
24.1667	-0.005596
24.1833	-0.004909
24.2	-0.005222
24.2167	-0.004746
24.2333	-0.003241
24.25	-0.001875
24.2667	-0.00113
24.2833	-0.001644
24.3	-0.001949
24.3167	-0.002553
24.3333	-0.004337
24.35	-0.005032
24.3667	-0.003616
24.3833	-0.003551
24.4	-0.003995
24.4167	-0.003428
24.4333	-0.004531
24.45	-0.006464
24.4667	-0.006448
24.4833	-0.004811
24.5	-0.003624
24.5167	-0.003464
24.5333	-0.002404
24.55	-0.001694
24.5667	-0.000694
24.5833	0.000986
24.6	0.003526
24.6167	0.005171
24.6333	0.006288
24.65	0.005774
24.6667	0.00395
24.6833	0.003597
24.7	0.003043
24.7167	0.000974
24.7333	0.000506
24.75	0.000868
24.7667	-0.00043
24.7833	-0.000218
24.8	0.001205
24.8167	0.000637
24.8333	-0.000349
24.85	-0.001686
24.8667	-0.002533
24.8833	-0.0028
24.9	-0.002557
24.9167	-0.002407
24.9333	-0.001327
24.95	-0.001868
24.9667	-0.002338
24.9833	-0.002268
25	-0.001129
25.0167	0.000417
25.0333	0.001712
25.05	0.001996
25.0667	0.002561
25.0833	0.001955
25.1	0.00102
25.1167	-0.00097
25.1333	-0.002381
25.15	-0.003572
25.1667	-0.004663
25.1833	-0.004794
25.2	-0.003495
25.2167	-0.00233
25.2333	-0.001567
25.25	-0.000663
25.2667	0.00029
25.2833	0.000754
25.3	0.001087
25.3167	0.002039
25.3333	0.002001
25.35	0.000783
25.3667	-0.000695
25.3833	-0.001483
25.4	-0.001561
25.4167	-0.000817
25.4333	-0.000373
25.45	0.001191
25.4667	0.003035
25.4833	0.002439
25.5	0.001674
25.5167	0.002132
25.5333	0.002641
25.55	0.00142
25.5667	0.00141
25.5833	0.002529
25.6	0.003038
25.6167	0.002072
25.6333	0.001727
25.65	0.000761
25.6667	-0.001984
25.6833	-0.002539
25.7	-0.002734
25.7167	-0.002407
25.7333	-0.001249
25.75	0.002319
25.7667	0.002557
25.7833	0.001405
25.8	0.001914
25.8167	0.000353
25.8333	-0.002227
25.85	-0.002247
25.8667	-0.000667
25.8833	-0.001787
25.9	-0.000997
25.9167	-4.7e-05
25.9333	-0.000886
25.95	-0.000826
25.9667	0.000314
25.9833	0.000965
26	0.000975
26.0167	0.001356
26.0333	0.000606
26.05	-0.000173
26.0667	-0.002172
26.0833	-0.005721
26.1	-0.010661
26.1167	-0.01646
26.1333	-0.023279
26.15	-0.027158
26.1667	-0.029077
26.1833	-0.027166
26.2	-0.023335
26.2167	-0.018323
26.2333	-0.013632
26.25	-0.00986
26.2667	-0.007809
26.2833	-0.006367
26.3	-0.007196
26.3167	-0.010384
26.3333	-0.011632
26.35	-0.01291
26.3667	-0.014628
26.3833	-0.015436
26.4	-0.014304
26.4167	-0.013991
26.4333	-0.013929
26.45	-0.012406
26.4667	-0.008753
26.4833	-0.005981
26.5	-0.004188
26.5167	-0.004405
26.5333	-0.003862
26.55	-0.004028
26.5667	-0.004605
26.5833	-0.002902
26.6	0.000582
26.6167	0.000846
26.6333	-0.00076
26.65	-1.6e-05
26.6667	0.000948
26.6833	0.000102
26.7	0.000176
26.7167	0.002561
26.7333	0.001856
26.75	-0.002649
26.7667	-0.003814
26.7833	-0.003609
26.8	-0.004844
26.8167	-0.005249
26.8333	-0.004243
26.85	-0.004147
26.8667	-0.004441
26.8833	-0.003785
26.9	-0.002029
26.9167	0.000198
26.9333	0.002265
26.95	0.004062
26.9667	0.004199
26.9833	0.003106
27	0.003023
27.0167	0.00216
27.0333	0.001149
27.05	6.7e-05
27.0667	-0.000405
27.0833	-0.001137
27.1	-0.002289
27.1167	-0.00243
27.1333	-0.00063
27.15	0.001959
27.1667	0.002819
27.1833	0.003309
27.2	0.003158
27.2167	0.001069
27.2333	-0.001909
27.25	-0.003857
27.2667	-0.005075
27.2833	-0.005873
27.3	-0.004451
27.3167	-0.003257
27.3333	-0.001802
27.35	-0.000656
27.3667	0.000329
27.3833	0.001694
27.4	0.003
27.4167	0.003271
27.4333	0.002085
27.45	-0.001321
27.4667	-0.006127
27.4833	-0.009393
27.5	-0.008189
27.5167	-0.004236
27.5333	0.000873
27.55	0.005802
27.5667	0.008271
27.5833	0.007379
27.6	0.006978
27.6167	0.006611
27.6333	0.006123
27.65	0.006144
27.6667	0.006035
27.6833	0.004626
27.7	0.003717
27.7167	0.002921
27.7333	0.001543
27.75	0.000825
27.7667	-0.000183
27.7833	-0.00172
27.8	-0.002688
27.8167	-0.001667
27.8333	-0.001921
27.85	-0.002044
27.8667	-0.001368
27.8833	8e-06
27.9	-0.000595
27.9167	-0.001323
27.9333	-0.001908
27.95	-0.001812
27.9667	-0.002527
27.9833	-0.002142
28	-0.001246
28.0167	0.000683
28.0333	0.001644
28.05	0.002875
28.0667	0.005007
28.0833	0.006188
28.1	0.006159
28.1167	0.006822
28.1333	0.007315
28.15	0.006048
28.1667	0.004431
28.1833	0.003585
28.2	0.001608
28.2167	-0.000406
28.2333	-0.000623
28.25	-0.00149
28.2667	-0.003707
28.2833	-0.001564
28.3	0.000638
28.3167	-0.001155
28.3333	-0.002577
28.35	-0.0026
28.3667	-0.006623
28.3833	-0.011086
28.4	-0.013538
28.4167	-0.012833
28.4333	-0.010571
28.45	-0.00573
28.4667	0.002202
28.4833	0.009834
28.5	0.013375
28.5167	0.014726
28.5333	0.013644
28.55	0.009851
28.5667	0.006819
28.5833	0.003966
28.6	-0.000916
28.6167	-0.011067
28.6333	-0.018159
28.65	-0.023781
28.6667	-0.023893
28.6833	-0.019496
28.7	-0.008428
28.7167	0.000105
28.7333	0.004287
28.75	0.0038
28.7667	0.000342
28.7833	-0.004035
28.8	-0.006013
28.8167	-0.004382
28.8333	-0.000851
28.85	0.003501
28.8667	0.008053
28.8833	0.008545
28.9	0.009356
28.9167	0.008259
28.9333	0.007534
28.95	0.00602
28.9667	0.005985
28.9833	0.006061
29	0.006706
29.0167	0.006095
29.0333	0.005518
29.05	0.004732
29.0667	0.003746
29.0833	-0.00149
29.1	-0.010737
29.1167	-0.019737
29.1333	-0.024051
29.15	-0.022664
29.1667	-0.016478
29.1833	-0.003752
29.2	0.007445
29.2167	0.0112
29.2333	0.009303
29.25	0.008207
29.2667	0.00478
29.2833	0.002944
29.3	0.003977
29.3167	0.003882
29.3333	0.002717
29.35	0.002262
29.3667	0.001818
29.3833	0.000673
29.4	0.001418
29.4167	0.003887
29.4333	0.005368
29.45	0.005479
29.4667	0.005831
29.4833	0.004422
29.5	0.002614
29.5167	0.001061
29.5333	0.001183
29.55	0.000505
29.5667	0.000537
29.5833	0.000929
29.6	0.00081
29.6167	0.00022
29.6333	0.000896
29.65	0.001283
29.6667	0.000549
29.6833	0.001035
29.7	0.001531
29.7167	0.001726
29.7333	0.001609
29.75	0.000472
29.7667	-0.001236
29.7833	-0.002173
29.8	-0.00167
29.8167	-0.001268
29.8333	0.000302
29.85	0.001763
29.8667	0.001933
29.8833	0.000344
29.9	4.4e-05
29.9167	-0.000725
29.9333	-0.000346
29.95	-8.6e-05
29.9667	0.000113
29.9833	-4.7e-05
30	-0.000858
30.0167	-0.001027
30.0333	-0.000748
30.05	0.000982
30.0667	0.002292
30.0833	0.004842
30.1	0.005852
30.1167	0.006783
30.1333	0.005423
30.15	0.005003
30.1667	0.003944
30.1833	0.002134
30.2	0.000904
30.2167	0.001252
30.2333	-0.000463
30.25	-0.001678
30.2667	-0.001243
30.2833	-0.001218
30.3	-0.000813
30.3167	0.001025
30.3333	0.001526
30.35	0.000167
30.3667	-0.002933
30.3833	-0.006042
30.4	-0.008251
30.4167	-0.008671
30.4333	-0.007511
30.45	-0.004121
30.4667	-0.000971
30.4833	0.001349
30.5	0.001949
30.5167	0.000929
30.5333	-0.001562
30.55	-0.003833
30.5667	-0.004924
30.5833	-0.002974
30.6	-0.000805
30.6167	0.001085
30.6333	0.002027
30.65	0.002338
30.6667	0.0023
30.6833	0.004042
30.7	0.006463
30.7167	0.006918
30.7333	0.007174
30.75	0.006431
30.7667	0.003248
30.7833	0.000215
30.8	-9.8e-05
30.8167	-0.001251
30.8333	-0.001483
30.85	-0.001015
30.8667	0.000133
30.8833	-0.000329
30.9	-0.001971
30.9167	-0.004745
30.9333	-0.004901
30.95	-0.004738
30.9667	-0.003984
30.9833	-0.002031
31	-0.000397
31.0167	0.000204
31.0333	-0.000749
31.05	-0.001202
31.0667	-0.001615
31.0833	-0.003157
31.1	-0.0047
31.1167	-0.005356
31.1333	-0.007324
31.15	-0.008523
31.1667	-0.007952
31.1833	-0.009461
31.2	-0.00901
31.2167	-0.005571
31.2333	-0.000946
31.25	0.004059
31.2667	0.010015
31.2833	0.01322
31.3	0.012985
31.3167	0.009908
31.3333	0.005638
31.35	0.003587
31.3667	0.002557
31.3833	0.002927
31.4	0.003936
31.4167	0.005693
31.4333	0.005918
31.45	0.003992
31.4667	0.002696
31.4833	0.00242
31.5	0.001395
31.5167	-0.000354
31.5333	-0.000155
31.55	0.000254
31.5667	0.000763
31.5833	0.000952
31.6	0.002231
31.6167	0.003168
31.6333	0.002722
31.65	0.001916
31.6667	0.00179
31.6833	0.000564
31.7	-0.000382
31.7167	-0.00044
31.7333	-0.00103
31.75	-0.002011
31.7667	-0.002942
31.7833	-0.002532
31.8	-0.000773
31.8167	0.002944
31.8333	0.005809
31.85	0.008754
31.8667	0.009479
31.8833	0.008534
31.9	0.005768
31.9167	0.004671
31.9333	0.003642
31.95	0.003602
31.9667	0.003463
31.9833	0.002563
32	0.001404
32.0167	0.000943
32.0333	0.001659
32.05	0.003315
32.0667	0.004262
32.0833	0.004348
32.1	0.003605
32.1167	0.000558
32.1333	-0.002541
32.15	-0.003861
32.1667	-0.00623
32.1833	-0.0074
32.2	-0.007699
32.2167	-0.008092
32.2333	-0.008528
32.25	-0.005524
32.2667	-0.000941
32.2833	0.004773
32.3	0.008126
32.3167	0.011549
32.3333	0.013312
32.35	0.011924
32.3667	0.009296
32.3833	0.007488
32.4	0.00405
32.4167	0.000921
32.4333	-0.001831
32.45	-0.003994
32.4667	-0.003936
32.4833	-0.005548
32.5	-0.00956
32.5167	-0.011078
32.5333	-0.010721
32.55	-0.010605
32.5667	-0.006899
32.5833	-0.002133
32.6	-0.000327
32.6167	-5.4e-05
32.6333	0.000674
32.65	0.000832
32.6667	0.001051
32.6833	0.002569
32.7	0.002347
32.7167	0.001784
32.7333	0.001572
32.75	0.002299
32.7667	0.002257
32.7833	0.002714
32.8	0.002141
32.8167	0.00149
32.8333	0.001131
32.85	-0.000368
32.8667	-0.001686
32.8833	-0.002085
32.9	-0.002314
32.9167	-0.00248
32.9333	-0.000822
32.95	0.001846
32.9667	0.002714
32.9833	0.002292
33	0.00121
33.0167	0.000831
33.0333	-0.000971
33.05	-0.001933
33.0667	-0.001295
33.0833	0.000873
33.1	0.001651
33.1167	0.002994
33.1333	0.003465
33.15	0.003335
33.1667	0.001896
33.1833	0.001617
33.2	0.001817
33.2167	0.002823
33.2333	0.003586
33.25	0.002299
33.2667	0.000842
33.2833	-0.000815
33.3	-0.001982
33.3167	-0.003105
33.3333	-0.003173
33.35	-0.003001
33.3667	-0.002228
[truncated: 459 more rows]

## Sheet: Figure 3.S1B
ITC data points for graph and cruve fitting (IgG Fc titration against A390V PRYSPRY).
DP_X	DP_Y	Baseline_X	Baseline_Y	Fit_X	Fit_Y	NDH_X	NDH_Y
0.033333	0.008307			0.024166	-14.1257	0.08509	-14.2452
0.05	0.008962			0.08509	-14.1232	0.14674	-14.4526
0.066667	0.008726			0.14674	-14.1173	0.209117	-12.7682
0.083333	0.00778			0.209117	-14.1072	0.272221	-14.7626
0.1	0.007194			0.272221	-14.0906	0.33605	-14.6733
0.116667	0.006608			0.33605	-14.0599	0.400607	-13.6736
0.133333	0.004953			0.400607	-13.9815	0.465889	-13.363
0.15	0.004507			0.465889	-13.4682	0.531899	-5.417
0.166667	0.003872			0.531899	-5.39666	0.598635	-0.32455
0.183333	-0.000553			0.598635	-0.317293	0.666097	0.470652
0.2	-0.003849			0.666097	-0.078117	0.734286	-0.27713
0.216667	-0.005414			0.734286	-0.031849	0.803201	0.890798
0.233333	-0.008379			0.803201	-0.014731	0.872843	0.524016
0.25	-0.009719			0.872843	-0.006161	0.943211	0.450495
0.266667	-0.010378			0.943211	-0.000962
0.283333	-0.013838			1.01431	0.002664
0.3	-0.017518
0.316667	-0.017188
0.333333	-0.015578
0.35	-0.014564
0.366667	-0.01177
0.383333	-0.008367
0.4	-0.004324
0.416667	7.9e-05
0.433333	0.002393
0.45	0.001567
0.466667	0.001951
0.483333	-0.000145
0.5	0.00025
0.516667	0.005184
0.533333	0.005838
0.55	0.006444
0.566667	0.00982
0.583333	0.011297
0.6	0.010713
0.616667	0.00965
0.633333	0.008657
0.65	0.008765
0.666667	0.006586
0.683333	0.002956
0.7	-0.000633
0.716667	-0.000592
0.733333	0.002608
0.75	0.00394
0.766667	0.003273
0.783333	0.001607
0.8	-0.000559
0.816667	-0.000296
0.833333	-0.000162
0.85	0.001587
0.866667	0.004579
0.883333	-0.0017
0.9	-0.007439
0.916667	-0.006528
0.933333	-0.006457
0.95	-0.005045
0.966667	-0.000211
0.983333	0.001252
1	0.002926
1.01667	0.007259
1.03333	-0.008307
1.05	-0.053184
1.06667	-0.094189
1.08333	-0.103304
1.1	-0.09136
1.11667	-0.071005
1.13333	-0.04774
1.15	-0.028416
1.16667	-0.01247
1.18333	-0.002794
1.2	-0.001098
1.21667	-0.002312
1.23333	-0.002556
1.25	-0.003371
1.26667	-0.004045
1.28333	-0.001538
1.3	0.002579
1.31667	0.004796
1.33333	0.004772
1.35	0.003758
1.36667	0.002126
1.38333	0.002833
1.4	0.001771
1.41667	0.002238
1.43333	0.002195
1.45	-0.002408
1.46667	-0.00329
1.48333	-1.2e-05
1.5	0.000316
1.51667	-0.000856
1.53333	0.000181
1.55	0.001508
1.56667	0.001526
1.58333	0.000414
1.6	-0.002437
1.61667	-0.007039
1.63333	-0.010721
1.65	-0.013434
1.66667	-0.012216
1.68333	-0.009327
1.7	-0.006939
1.71667	-0.004481
1.73333	-0.004092
1.75	-0.004236
1.76667	-0.001517
1.78333	-0.000339
1.8	-0.000201
1.81667	0.003558
1.83333	0.005656
1.85	0.007651
1.86667	0.009758
1.88333	0.006455
1.9	0.000802
1.91667	-8.1e-05
1.93333	0.001976
1.95	-1.6e-05
1.96667	-0.004157
1.98333	-0.005259
2	-0.00183
2.01667	0.004558
2.03333	0.003776
2.05	-0.002601
2.06667	-0.004611
2.08333	-0.00407
2.1	-0.00258
2.11667	-0.003379
2.13333	-0.004779
2.15	-0.004419
2.16667	-0.003813
2.18333	-0.002757
2.2	-0.000761
2.21667	0.000235
2.23333	3.1e-05
2.25	-0.000554
2.26667	0.000166
2.28333	0.002356
2.3	0.003276
2.31667	0.001176
2.33333	-0.000864
2.35	-4e-05
2.36667	0.001321
2.38333	-0.000497
2.4	-0.005066
2.41667	-0.004134
2.43333	4.7e-05
2.45	-0.000544
2.46667	-0.003553
2.48333	-0.003203
2.5	-0.001212
2.51667	0.000159
2.53333	0.001349
2.55	1.5e-05
2.56667	0.000703
2.58333	0.00367
2.6	0.003428
2.61667	0.003316
2.63333	0.001673
2.65	-8.4e-05
2.66667	0.000836
2.68333	-5.4e-05
2.7	-0.003954
2.71667	-0.005694
2.73333	-0.003974
2.75	-0.001807
2.76667	-0.002081
2.78333	-0.004076
2.8	-0.00287
2.81667	-0.000785
2.83333	-9.9e-05
2.85	0.002452
2.86667	0.005561
2.88333	0.0059
2.9	0.001669
2.91667	-0.002981
2.93333	-0.002072
2.95	-0.000286
2.96667	0.001265
2.98333	0.004585
3	0.004955
3.01667	0.001405
3.03333	-0.000255
3.05	0.00135
3.06667	0.004305
3.08333	0.00399
3.1	0.000794
3.11667	-5.1e-05
3.13333	0.000354
3.15	0.001529
3.16667	0.000694
3.18333	0.000859
3.2	0.001894
3.21667	0.001019
3.23333	0.000303
3.25	-0.00347
3.26667	-0.006513
3.28333	-0.004707
3.3	-0.00384
3.31667	-0.003003
3.33333	-0.000827
3.35	-7.1e-05
3.36667	0.001803
3.38333	0.000817
3.4	-0.002529
3.41667	-0.002805
3.43333	-0.004391
3.45	-0.002753
3.46667	0.00056
3.48333	0.000704
3.5	0.001467
3.51667	-0.00066
3.53333	-0.009956
3.55	-0.037898
3.56667	-0.081375
3.58333	-0.121471
3.6	-0.153127
3.61667	-0.174874
3.63333	-0.17546
3.65	-0.155311
3.66667	-0.126286
3.68333	-0.099491
3.7	-0.077936
3.71667	-0.057111
3.73333	-0.040516
3.75	-0.030655
3.76667	-0.024378
3.78333	-0.02138
3.8	-0.018193
3.81667	-0.009885
3.83333	-0.002977
3.85	-0.001663
3.86667	-0.002592
3.88333	-0.002601
3.9	-0.00196
3.91667	-0.001329
3.93333	-0.002158
3.95	-0.003149
3.96667	-0.002683
3.98333	-0.004068
4	-0.005522
4.01667	-0.004246
4.03333	-0.00235
4.05	-0.004556
4.06667	-0.007634
4.08333	-0.006423
4.1	-0.004081
4.11667	-0.002869
4.13333	-0.002577
4.15	-0.003387
4.16667	-0.002849
4.18333	-0.00054
4.2	-0.001371
4.21667	-0.000212
4.23333	0.003686
4.25	0.006064
4.26667	0.008731
4.28333	0.013938
4.3	0.014354
4.31667	0.012631
4.33333	0.012298
4.35	0.008684
4.36667	0.00786
4.38333	0.005616
4.4	0.002402
4.41667	0.001448
4.43333	0.002754
4.45	0.00417
4.46667	0.004817
4.48333	0.008623
4.5	0.011309
4.51667	0.008606
4.53333	0.003762
4.55	-0.001131
4.56667	-0.005353
4.58333	-0.008126
4.6	-0.009918
4.61667	-0.00901
4.63333	-0.006942
4.65	-0.008463
4.66667	-0.010103
4.68333	-0.011443
4.7	-0.015673
4.71667	-0.019302
4.73333	-0.019772
4.75	-0.01948
4.76667	-0.018756
4.78333	-0.015882
4.8	-0.010678
4.81667	-0.005184
4.83333	-0.00125
4.85	0.003384
4.86667	0.005064
4.88333	0.002573
4.9	0.001152
4.91667	0.000201
4.93333	0.00075
4.95	0.002262
4.96667	0.002236
4.98333	0.001061
5	-0.001955
5.01667	-0.0026
5.03333	-0.001856
5.05	-0.001371
5.06667	-0.000664
5.08333	0.000763
5.1	0.001381
5.11667	0.002958
5.13333	0.001835
5.15	-0.003848
5.16667	-0.007401
5.18333	-0.009905
5.2	-0.008278
5.21667	-0.003361
5.23333	-0.000945
5.25	-0.001935
5.26667	-0.001954
5.28333	-0.000393
5.3	-0.001631
5.31667	-0.00028
5.33333	0.001592
5.35	0.000411
5.36667	0.000153
5.38333	0.001244
5.4	0.002946
5.41667	0.003757
5.43333	0.003098
5.45	0.000647
5.46667	-2.8e-05
5.48333	3.8e-05
5.5	-0.001537
5.51667	-0.001841
5.53333	-0.001135
5.55	-0.000868
5.56667	-0.00034
5.58333	-0.001511
5.6	-0.001553
5.61667	0.001405
5.63333	0.002393
5.65	6.3e-05
5.66667	-0.003032
5.68333	-0.001726
5.7	-0.001251
5.71667	-0.002156
5.73333	-0.00082
5.75	-0.001558
5.76667	-0.001041
5.78333	-1.4e-05
5.8	-7e-06
5.81667	-0.00123
5.83333	-0.000773
5.85	0.002546
5.86667	0.004548
5.88333	0.00526
5.9	0.004392
5.91667	0.002864
5.93333	0.000196
5.95	-0.000902
5.96667	-0.002086
5.98333	-0.004741
6	-0.005626
6.01667	-0.00753
6.03333	-0.016005
6.05	-0.041098
6.06667	-0.079107
6.08333	-0.115807
6.1	-0.147076
6.11667	-0.167155
6.13333	-0.165774
6.15	-0.149373
6.16667	-0.124298
6.18333	-0.096613
6.2	-0.074218
6.21667	-0.057633
6.23333	-0.047208
6.25	-0.036322
6.26667	-0.030524
6.28333	-0.026986
6.3	-0.022808
6.31667	-0.02169
6.33333	-0.017572
6.35	-0.012693
6.36667	-0.010543
6.38333	-0.008562
6.4	-0.003842
6.41667	0.000668
6.43333	-0.000651
6.45	-0.002961
6.46667	-0.001709
6.48333	-0.003048
6.5	-0.004726
6.51667	-0.002825
6.53333	-0.003073
6.55	-0.005991
6.56667	-0.00638
6.58333	-0.004248
6.6	-0.004546
6.61667	-0.006035
6.63333	-0.005713
6.65	-0.003751
6.66667	-0.002181
6.68333	0.00085
6.7	0.001021
6.71667	-0.003698
6.73333	-0.005087
6.75	-0.001237
6.76667	0.000762
6.78333	-0.001939
6.8	-0.00072
6.81667	0.001729
6.83333	-0.000132
6.85	-0.001954
6.86667	-0.001177
6.88333	8.9e-05
6.9	0.002185
6.91667	0.003401
6.93333	0.002907
6.95	0.002152
6.96667	0.001084
6.98333	0.002327
7	0.001489
7.01667	-0.003189
7.03333	-0.004337
7.05	-0.002605
7.06667	0.000222
7.08333	0.00313
7.1	0.003378
7.11667	0.002345
7.13333	0.002303
7.15	0.00182
7.16667	-0.001307
7.18333	-0.002424
7.2	-0.003391
7.21667	-0.004158
7.23333	-0.004525
7.25	-0.005812
7.26667	-0.003574
7.28333	-0.000885
7.3	0.001843
7.31667	0.004142
7.33333	0.004511
7.35	0.001119
7.36667	-0.000454
7.38333	0.001704
7.4	0.003911
7.41667	0.003039
7.43333	-0.000794
7.45	-0.003837
7.46667	-0.006889
7.48333	-0.007471
7.5	-0.007253
7.51667	-0.006495
7.53333	-0.002967
7.55	0.002062
7.56667	0.006975
7.58333	0.010859
7.6	0.009102
7.61667	0.004866
7.63333	0.00285
7.65	-0.000356
7.66667	-0.002883
7.68333	-0.00399
7.7	-0.003876
7.71667	0.000387
7.73333	0.00317
7.75	0.003844
7.76667	0.001948
7.78333	-0.001338
7.8	0.000416
7.81667	0.0002
7.83333	-0.001656
7.85	-0.000692
7.86667	0.000383
7.88333	0.001388
7.9	0.003463
7.91667	0.007618
7.93333	0.012562
7.95	0.010158
7.96667	0.003851
7.98333	0.001504
8	-0.000823
8.01667	-0.0029
8.03333	-0.003356
8.05	-0.002993
8.06667	-0.005011
8.08333	-0.006998
8.1	-0.005226
8.11667	-0.004443
8.13333	-0.001841
8.15	0.002532
8.16667	0.005048
8.18333	0.005525
8.2	0.004251
8.21667	0.001617
8.23333	-0.002126
8.25	-0.00562
8.26667	-0.007194
8.28333	-0.009468
8.3	-0.008412
8.31667	-0.002167
8.33333	0.001169
8.35	0.002645
8.36667	0.00468
8.38333	0.004154
8.4	-0.000102
8.41667	-0.003777
8.43333	-0.002833
8.45	-0.001988
8.46667	0.000346
8.48333	0.00323
8.5	0.001455
8.51667	0.000269
8.53333	-0.005427
8.55	-0.029723
8.56667	-0.066337
8.58333	-0.099842
8.6	-0.128377
8.61667	-0.147832
8.63333	-0.147437
8.65	-0.135212
8.66667	-0.120145
8.68333	-0.103118
8.7	-0.088261
8.71667	-0.070084
8.73333	-0.054267
8.75	-0.04431
8.76667	-0.03477
8.78333	-0.02528
8.8	-0.017741
8.81667	-0.011271
8.83333	-0.006411
8.85	-0.004381
8.86667	-0.004347
8.88333	-0.003134
8.9	-0.0004
8.91667	3e-06
8.93333	-0.000543
8.95	-0.00264
8.96667	-0.005411
8.98333	-0.008782
9	-0.011624
9.01667	-0.009916
9.03333	-0.009147
9.05	-0.008159
9.06667	-0.004264
9.08333	-0.00135
9.1	0.000464
9.11667	0.002288
9.13333	0.007032
9.15	0.007707
9.16667	0.006068
9.18333	0.010269
9.2	0.00834
9.21667	0.001121
9.23333	-0.000878
9.25	-0.002517
9.26667	-0.004538
9.28333	-0.00362
9.3	-0.001531
9.31667	-0.000522
9.33333	-0.000474
9.35	0.000105
9.36667	0.000613
9.38333	-0.00082
9.4	-0.002783
9.41667	0.000345
9.43333	0.003712
9.45	0.00447
9.46667	0.006497
9.48333	0.005994
9.5	0.006421
9.51667	0.005948
9.53333	0.002805
9.55	-0.001317
9.56667	-0.0042
9.58333	-0.002312
9.6	-0.002714
9.61667	-0.005576
9.63333	-0.005978
9.65	-0.004321
9.66667	-0.001241
9.68333	0.001668
9.7	0.001658
9.71667	-0.000323
9.73333	0.002707
9.75	0.008196
9.76667	0.006437
9.78333	7.8e-05
9.8	-0.003351
9.81667	-0.00108
9.83333	-5.9e-05
9.85	-0.002118
9.86667	-0.00143
9.88333	-3.3e-05
9.9	-0.001387
9.91667	-0.002891
9.93333	-0.003064
9.95	-0.000618
9.96667	-0.000173
9.98333	-0.002444
10	-0.003914
10.0167	-0.004375
10.0333	-0.001875
10.05	0.001704
10.0667	0.00385
10.0833	0.00255
10.1	0.000761
10.1167	0.001041
10.1333	0.001931
10.15	-0.000149
10.1667	-0.004652
10.1833	-0.00809
10.2	-0.007627
10.2167	-0.006065
10.2333	-0.004783
10.25	-9e-05
10.2667	0.00302
10.2833	0.004733
10.3	0.005427
10.3167	0.00489
10.3333	0.003843
10.35	0.001067
10.3667	0.001148
10.3833	0.001796
10.4	0.000734
10.4167	-0.000899
10.4333	-0.001591
10.45	-0.001444
10.4667	-0.003075
10.4833	-0.001954
10.5	-0.000843
10.5167	0.001259
10.5333	0.00123
10.55	-0.000349
10.5667	0.002732
10.5833	0.004039
10.6	0.005886
10.6167	0.005122
10.6333	0.003079
10.65	0.001586
10.6667	-0.000115
10.6833	0.001186
10.7	0.004306
10.7167	0.005337
10.7333	0.003177
10.75	-0.000992
10.7667	-0.002305
10.7833	0.002182
10.8	0.005099
10.8167	0.005826
10.8333	0.005384
10.85	0.003451
10.8667	0.001722
10.8833	-0.000202
10.9	0.001133
10.9167	0.004259
10.9333	0.005255
10.95	0.002751
10.9667	-0.000322
10.9833	0.000366
11	0.002504
11.0167	0.003322
11.0333	-0.001519
11.05	-0.020771
11.0667	-0.052562
11.0833	-0.088742
11.1	-0.121832
11.1167	-0.144291
11.1333	-0.151021
11.15	-0.144361
11.1667	-0.12761
11.1833	-0.105059
11.2	-0.084988
11.2167	-0.074777
11.2333	-0.067975
11.25	-0.055174
11.2667	-0.043323
11.2833	-0.032561
11.3	-0.02485
11.3167	-0.023568
11.3333	-0.022827
11.35	-0.018735
11.3667	-0.015674
11.3833	-0.015633
11.4	-0.012972
11.4167	-0.011321
11.4333	-0.015649
11.45	-0.018228
11.4667	-0.017738
11.4833	-0.015638
11.5	-0.011238
11.5167	-0.008619
11.5333	-0.009579
11.55	-0.009949
11.5667	-0.009401
11.5833	-0.007963
11.6	-0.002015
11.6167	0.001913
11.6333	0.00237
11.65	0.002758
11.6667	0.003004
11.6833	0.000229
11.7	-0.003416
11.7167	-0.001851
11.7333	-0.000297
11.75	-0.001942
11.7667	-0.000919
11.7833	0.000632
11.8	-0.001377
11.8167	0.000514
11.8333	0.004016
11.85	0.003227
11.8667	-0.001095
11.8833	-0.003208
11.9	-0.001311
11.9167	0.001535
11.9333	0.003372
11.95	0.001759
11.9667	0.001012
11.9833	0.002644
12	0.002775
12.0167	0.003656
12.0333	0.003568
12.05	-0.002541
12.0667	-0.009292
12.0833	-0.009276
12.1	-0.00426
12.1167	0.000676
12.1333	0.000512
12.15	-0.003122
12.1667	-0.001937
12.1833	0.001579
12.2	0.004014
12.2167	0.00423
12.2333	0.004605
12.25	0.00323
12.2667	-0.001602
12.2833	-0.001051
12.3	0.000469
12.3167	-0.000461
12.3333	0.00112
12.35	0.00351
12.3667	0.006904
12.3833	0.007262
12.4	0.00421
12.4167	0.001348
12.4333	-4.4e-05
12.45	-0.001996
12.4667	-0.006426
12.4833	-0.008475
12.5	-0.007054
12.5167	-0.002023
12.5333	0.001519
12.55	0.00185
12.5667	0.002572
12.5833	0.002452
12.6	0.004192
12.6167	0.006202
12.6333	0.004742
12.65	0.001732
12.6667	-0.001998
12.6833	-0.005681
12.7	-0.008734
12.7167	-0.006546
12.7333	-0.002149
12.75	-0.001352
12.7667	0.001498
12.7833	0.00259
12.8	-0.001528
12.8167	-0.004315
12.8333	-0.000853
12.85	0.004339
12.8667	0.003022
12.8833	0.001823
12.9	0.003144
12.9167	0.004454
12.9333	0.002735
12.95	-0.000434
12.9667	-0.001014
12.9833	-0.000402
13	0.00137
13.0167	0.001202
13.0333	0.000914
13.05	-0.001174
13.0667	-0.003113
13.0833	-0.00222
13.1	-0.001007
13.1167	-0.003154
13.1333	-0.005281
13.15	-0.001647
13.1667	0.001428
13.1833	0.003013
13.2	0.003988
13.2167	0.003013
13.2333	0.001799
13.25	0.000664
13.2667	-0.000248
13.2833	0.000968
13.3	0.001594
13.3167	0.00227
13.3333	0.002736
13.35	0.003592
13.3667	0.004096
13.3833	0.002054
13.4	-0.000158
13.4167	-0.00325
13.4333	-0.004722
13.45	-0.002163
13.4667	0.001502
13.4833	0.000909
13.5	0.000486
13.5167	0.000143
13.5333	-0.00326
13.55	-0.018473
13.5667	-0.047335
13.5833	-0.077947
13.6	-0.104768
13.6167	-0.123529
13.6333	-0.134041
13.65	-0.135442
13.6667	-0.129693
13.6833	-0.114321
13.7	-0.09417
13.7167	-0.077989
13.7333	-0.064978
13.75	-0.055537
13.7667	-0.048424
13.7833	-0.04159
13.8	-0.034506
13.8167	-0.029001
13.8333	-0.022887
13.85	-0.016162
13.8667	-0.011216
13.8833	-0.009798
13.9	-0.013859
13.9167	-0.016611
13.9333	-0.014972
13.95	-0.011434
13.9667	-0.008723
13.9833	-0.00854
14	-0.007367
14.0167	-0.007633
14.0333	-0.00944
14.05	-0.008416
14.0667	-0.008201
14.0833	-0.007592
14.1	-0.005183
14.1167	-0.005404
14.1333	-0.006065
14.15	-0.004336
14.1667	-0.001945
14.1833	-0.001609
14.2	-0.002484
14.2167	-0.003098
14.2333	-0.003262
14.25	-0.001717
14.2667	-0.003799
14.2833	-0.005687
14.3	-0.003834
14.3167	-0.004361
14.3333	-0.005708
14.35	-0.007035
14.3667	-0.00663
14.3833	-0.005279
14.4	-0.002539
14.4167	-0.000178
14.4333	0.000293
14.45	0.002014
14.4667	0.007147
14.4833	0.012287
14.5	0.012766
14.5167	0.009786
14.5333	0.006776
14.55	0.003655
14.5667	0.001757
14.5833	0.001727
14.6	0.001756
14.6167	0.003035
14.6333	0.003704
14.65	0.001413
14.6667	-0.000286
14.6833	0.000291
14.7	0.000159
14.7167	0.002446
14.7333	0.004314
14.75	0.002641
14.7667	0.002449
14.7833	0.00182
14.8	0.001012
14.8167	0.003803
14.8333	0.003394
14.85	0.001325
14.8667	3.9e-05
14.8833	-0.003822
14.9	-0.006493
14.9167	-0.003634
14.9333	-0.001685
14.95	-0.001737
14.9667	-0.00123
14.9833	-0.00073
15	0.00383
15.0167	0.00886
15.0333	0.0091
15.05	0.00321
15.0667	-0.004153
15.0833	-0.005042
15.1	-0.00264
15.1167	-0.001449
15.1333	-0.001107
15.15	-0.001206
15.1667	-0.000917
15.1833	0.002648
15.2	0.008382
15.2167	0.006406
15.2333	0.001341
15.25	5e-06
15.2667	0.001237
15.2833	0.001445
15.3	-0.003407
15.3167	-0.006328
15.3333	-0.00896
15.35	-0.008221
15.3667	-0.003358
15.3833	-0.000407
15.4	0.004183
15.4167	0.006773
15.4333	0.006393
15.45	0.003434
15.4667	-0.001636
15.4833	-0.000273
15.5	0.003181
15.5167	0.001884
15.5333	-0.001352
15.55	-0.002719
15.5667	-0.001509
15.5833	-0.003944
15.6	-0.004648
15.6167	-0.000673
15.6333	0.003833
15.65	0.004978
15.6667	0.00119
15.6833	-0.001275
15.7	-0.00327
15.7167	-0.005865
15.7333	-0.00489
15.75	-0.001874
15.7667	0.000157
15.7833	0.002054
15.8	0.00407
15.8167	0.004577
15.8333	0.003924
15.85	0.003141
15.8667	0.000102
15.8833	-0.002391
15.9	-0.001305
15.9167	-0.002888
15.9333	-0.004892
15.95	-0.002075
15.9667	0.00315
15.9833	0.004705
16	0.002471
16.0167	0.002156
16.0333	0.003732
16.05	-0.006163
16.0667	-0.030218
16.0833	-0.060482
16.1	-0.088146
16.1167	-0.107161
16.1333	-0.117015
16.15	-0.115799
16.1667	-0.108594
16.1833	-0.099085
16.2	-0.086807
16.2167	-0.075138
16.2333	-0.06806
16.25	-0.063881
16.2667	-0.060503
16.2833	-0.051309
16.3	-0.040466
16.3167	-0.028012
16.3333	-0.020618
16.35	-0.020144
16.3667	-0.017101
16.3833	-0.018119
16.4	-0.020678
16.4167	-0.021656
16.4333	-0.018084
16.45	-0.009953
16.4667	-0.005281
16.4833	-0.007019
16.5	-0.009837
16.5167	-0.012756
16.5333	-0.015174
16.55	-0.015392
16.5667	-0.01255
16.5833	-0.008195
16.6	-0.00864
16.6167	-0.007895
16.6333	-0.00493
16.65	-0.004345
16.6667	2e-05
16.6833	0.00552
16.7	0.00705
16.7167	0.00624
16.7333	0.003521
16.75	0.000281
16.7667	-0.001169
16.7833	-0.000341
16.8	0.000228
16.8167	0.001256
16.8333	0.004455
16.85	0.009003
16.8667	0.008411
16.8833	0.00176
16.9	-0.004001
16.9167	-0.006312
16.9333	-0.005403
16.95	-0.003904
16.9667	-0.005126
16.9833	-0.007271
17	-0.005112
17.0167	0.000127
17.0333	0.004706
17.05	0.003896
17.0667	-0.000505
17.0833	-0.0016
17.1	-0.001747
17.1167	-0.000265
17.1333	-0.000752
17.15	-0.00075
17.1667	0.000383
17.1833	-0.001598
17.2	-0.002783
17.2167	-0.002879
17.2333	0.000426
17.25	0.001191
17.2667	-0.001144
17.2833	0.000511
17.3	0.00275
17.3167	0.004189
17.3333	0.003428
17.35	0.001347
17.3667	-0.002084
17.3833	-0.005048
17.4	-0.005704
17.4167	-0.004911
17.4333	-0.006758
17.45	-0.006634
17.4667	-0.000741
17.4833	0.004338
17.5	0.008834
17.5167	0.007031
17.5333	0.003207
17.55	6.3e-05
17.5667	-0.00092
17.5833	0.001778
17.6	0.004497
17.6167	0.002646
17.6333	-6.4e-05
17.65	0.003345
17.6667	0.003725
17.6833	0.001589
17.7	0.002945
17.7167	0.003991
17.7333	0.001117
17.75	-0.000657
17.7667	-0.00088
17.7833	-0.004087
17.8	-0.0027
17.8167	0.000617
17.8333	-0.000186
17.85	-0.000969
17.8667	-0.000753
17.8833	0.000562
17.9	0.002179
17.9167	0.004827
17.9333	0.004254
17.95	0.001782
17.9667	-0.00034
17.9833	-0.002665
18	-0.001809
18.0167	-0.002353
18.0333	-0.002777
18.05	-0.00065
18.0667	0.000756
18.0833	0.00207
18.1	0.002533
18.1167	0.000186
18.1333	-0.000271
18.15	0.001802
18.1667	0.001265
18.1833	-0.000222
18.2	-0.00086
18.2167	-0.000408
18.2333	0.003125
18.25	0.003577
18.2667	-0.001161
18.2833	-0.002878
18.3	-0.001306
18.3167	-0.000484
18.3333	-0.003431
18.35	-0.004739
18.3667	-0.002326
18.3833	0.000248
18.4	-0.000717
18.4167	0.000577
18.4333	0.006402
18.45	0.006847
18.4667	0.003401
18.4833	-0.00107
18.5	-0.006991
18.5167	-0.010071
18.5333	-0.010572
18.55	-0.015372
18.5667	-0.026293
18.5833	-0.039719
18.6	-0.055445
18.6167	-0.07186
18.6333	-0.081056
18.65	-0.083831
18.6667	-0.084247
18.6833	-0.079729
18.7	-0.07282
18.7167	-0.06776
18.7333	-0.062951
18.75	-0.057322
18.7667	-0.050962
18.7833	-0.04512
18.8	-0.039886
18.8167	-0.033642
18.8333	-0.026288
18.85	-0.019754
18.8667	-0.01816
18.8833	-0.019903
18.9	-0.017675
18.9167	-0.018017
18.9333	-0.023719
18.95	-0.02684
18.9667	-0.027772
18.9833	-0.024221
19	-0.015428
19.0167	-0.006656
19.0333	-0.004014
19.05	-0.007961
19.0667	-0.012949
19.0833	-0.015864
19.1	-0.014407
19.1167	-0.010431
19.1333	-0.008474
19.15	-0.006418
19.1667	-0.002972
19.1833	-0.001823
19.2	-0.002023
19.2167	-0.006742
19.2333	-0.009732
19.25	-0.004492
19.2667	0.000208
19.2833	0.001691
19.3	0.001524
19.3167	-0.001082
19.3333	-0.003638
19.35	-0.005124
19.3667	-0.005651
19.3833	-0.006375
19.4	-0.007678
19.4167	-0.007271
19.4333	-0.007784
19.45	-0.006356
19.4667	-0.002419
19.4833	0.00141
19.5	0.00457
19.5167	0.00442
19.5333	0.00411
19.55	0.00446
19.5667	0.00129
19.5833	-0.00301
19.6	-0.004949
19.6167	-0.005619
19.6333	-0.004328
19.65	-0.000458
19.6667	0.004413
19.6833	0.005172
19.7	0.00251
19.7167	0.000158
19.7333	-0.002154
19.75	-0.003286
19.7667	-0.003608
19.7833	-0.000743
19.8	0.00069
19.8167	0.001383
19.8333	0.003316
19.85	0.003999
19.8667	0.005292
19.8833	0.00411
19.9	0.002005
19.9167	-0.00287
19.9333	-0.008065
19.95	-0.00814
19.9667	-0.002645
19.9833	0.005012
20	0.006425
20.0167	0.003417
20.0333	0.00022
20.05	-0.002428
20.0667	-0.005376
20.0833	-0.008072
20.1	-0.007185
20.1167	-0.006229
20.1333	-0.005972
20.15	-0.003965
20.1667	-0.000499
20.1833	0.002341
20.2	0.004134
20.2167	0.002317
20.2333	-0.00296
20.25	-0.003697
20.2667	-0.003904
20.2833	-0.005015
20.3	-0.005899
20.3167	-0.005394
20.3333	-0.001179
20.35	0.000847
20.3667	0.001742
20.3833	0.006128
20.4	0.007316
20.4167	0.004883
20.4333	0.00573
20.45	0.002438
20.4667	-0.001685
20.4833	0.001207
20.5	0.004993
20.5167	0.005539
20.5333	0.004165
20.55	0.002671
20.5667	0.000207
20.5833	-0.005272
20.6	-0.004696
20.6167	0.00209
20.6333	0.002606
20.65	0.001272
20.6667	0.001588
20.6833	-0.001571
20.7	-0.003355
20.7167	0.001621
20.7333	0.004217
20.75	0.004473
20.7667	0.00403
20.7833	-0.00088
20.8	-0.004785
20.8167	-0.00413
20.8333	-0.000464
20.85	0.003921
20.8667	0.003286
20.8833	0.001584
20.9	0.002496
20.9167	0.000709
20.9333	-0.001449
20.95	-0.002597
20.9667	-0.003795
20.9833	-0.002471
21	0.000456
21.0167	0.005332
21.0333	0.008679
21.05	0.002725
21.0667	-0.006089
21.0833	-0.014451
21.1	-0.023802
21.1167	-0.036422
21.1333	-0.048923
21.15	-0.048624
21.1667	-0.041314
21.1833	-0.036314
21.2	-0.030743
21.2167	-0.022722
21.2333	-0.017671
21.25	-0.01946
21.2667	-0.022629
21.2833	-0.021227
21.3	-0.018755
21.3167	-0.018204
21.3333	-0.014862
21.35	-0.01327
21.3667	-0.014178
21.3833	-0.012116
21.4	-0.011824
21.4167	-0.010833
21.4333	-0.007701
21.45	-0.00553
21.4667	-0.008078
21.4833	-0.009277
21.5	-0.005606
21.5167	-0.005136
21.5333	-0.006146
21.55	-0.007015
21.5667	-0.008225
21.5833	-0.008416
21.6	-0.007317
21.6167	-0.005949
21.6333	-0.003651
21.65	0.001287
21.6667	0.002285
21.6833	-0.000789
21.7	0.000566
21.7167	0.000531
21.7333	0.001425
21.75	0.00195
21.7667	-0.001845
21.7833	-0.004822
21.8	-0.004102
21.8167	-0.000852
21.8333	0.000409
21.85	-0.002061
21.8667	-0.002721
21.8833	0.000118
21.9	0.001802
21.9167	-0.001643
21.9333	-0.005688
21.95	-0.003003
21.9667	-0.001268
21.9833	-0.002406
22	-0.000747
22.0167	0.004681
22.0333	0.008059
22.05	0.004638
22.0667	0.000426
22.0833	0.000887
22.1	0.00067
22.1167	-0.001616
22.1333	-0.004653
22.15	-0.007099
22.1667	-0.003665
22.1833	0.000287
22.2	0.002148
22.2167	0.003718
22.2333	0.003228
22.25	0.003598
22.2667	5.8e-05
22.2833	-0.005325
22.3	0.00058
22.3167	0.006275
22.3333	0.00566
22.35	0.004725
22.3667	0.001791
22.3833	-0.002259
22.4	-0.006102
22.4167	-0.006575
22.4333	-0.002108
22.45	0.00443
22.4667	0.003587
22.4833	-0.005223
22.5	-0.0107
22.5167	-0.008807
22.5333	-0.000304
22.55	0.007368
22.5667	0.004411
22.5833	0.00152
22.6	0.004681
22.6167	0.004921
22.6333	0.004561
22.65	0.004341
22.6667	0.000761
22.6833	-0.001619
22.7	-0.000718
22.7167	-0.002066
22.7333	-0.004845
22.75	-0.004103
22.7667	-0.001532
22.7833	0.002625
22.8	0.006294
22.8167	0.003472
22.8333	0.002701
22.85	0.00469
22.8667	0.003009
22.8833	-0.000515
22.9	-0.003404
22.9167	-0.003634
22.9333	-0.002233
22.95	-0.000152
22.9667	0.002038
22.9833	0.00079
23	-0.002335
23.0167	-0.002499
23.0333	-0.001974
23.05	-0.001368
23.0667	-0.000473
23.0833	0.003124
23.1	0.003963
23.1167	0.001122
23.1333	-0.001909
23.15	-0.00331
23.1667	0.001039
23.1833	0.003168
23.2	0.0009
23.2167	0.002211
23.2333	0.003102
23.25	0.002123
23.2667	0.001784
23.2833	-0.000945
23.3	-0.003725
23.3167	-0.003665
23.3333	-0.003255
23.35	-0.000975
23.3667	-0.000525
23.3833	-0.003976
23.4	-0.00408
23.4167	-0.003243
23.4333	-0.002187
23.45	8.9e-05
23.4667	0.003616
23.4833	0.003912
23.5	0.000726
23.5167	-0.000941
23.5333	0.000543
23.55	0.000767
23.5667	-0.002529
23.5833	-0.008616
23.6	-0.013234
23.6167	-0.013342
23.6333	-0.01248
23.65	-0.008369
23.6667	-0.004207
23.6833	-0.001165
23.7	0.002175
23.7167	0.003175
23.7333	-0.001555
23.75	-0.006704
23.7667	-0.007434
23.7833	-0.003744
23.8	-0.001845
23.8167	-0.002227
23.8333	-0.002448
23.85	-0.000389
23.8667	0.00405
23.8833	0.004899
23.9	0.005266
23.9167	0.004964
23.9333	0.003172
23.95	0.00413
23.9667	0.001857
23.9833	-0.001895
24	0.000212
24.0167	0.003219
24.0333	-8.4e-05
24.05	-0.007257
24.0667	-0.00578
24.0833	-0.000193
24.1	0.001403
24.1167	-0.00109
24.1333	-0.004744
24.15	-0.003047
24.1667	-0.000451
24.1833	0.000466
24.2	0.001802
24.2167	0.001918
24.2333	0.002654
24.25	0.001661
24.2667	-0.000953
24.2833	-0.002977
24.3	-0.00306
24.3167	-5.4e-05
24.3333	-0.002788
24.35	-0.006261
24.3667	-0.001835
24.3833	0.001771
24.4	0.001468
24.4167	0.003875
24.4333	0.005562
24.45	0.004738
24.4667	0.002785
24.4833	-0.002608
24.5	-0.005211
24.5167	-0.005873
24.5333	-0.001986
24.55	0.001532
24.5667	0.000859
24.5833	-0.000124
24.6	-0.004085
24.6167	-0.004516
24.6333	-0.000687
24.65	0.002463
24.6667	0.000972
24.6833	-0.000199
24.7	0.00435
24.7167	0.006368
24.7333	0.007565
24.75	0.008523
24.7667	0.00574
24.7833	0.002978
24.8	-0.003097
24.8167	-0.005714
24.8333	-0.004241
24.85	-0.001618
24.8667	0.001245
24.8833	0.000468
24.9	-0.002307
24.9167	-0.007079
24.9333	-0.007872
24.95	-0.004894
24.9667	-0.001766
24.9833	0.000101
25	0.000252
25.0167	0.000504
25.0333	0.001967
25.05	0.00367
25.0667	0.003762
25.0833	0.001895
25.1	-0.000241
25.1167	0.000807
25.1333	0.004285
25.15	0.003834
25.1667	-2.8e-05
25.1833	-0.00041
25.2	0.003301
25.2167	0.00494
25.2333	0.004479
25.25	0.002858
25.2667	0.001656
25.2833	-5.5e-05
25.3	-0.003272
25.3167	-0.003638
25.3333	-0.001795
25.35	-0.001732
25.3667	-4.8e-05
25.3833	0.000565
25.4	-0.000717
25.4167	0.001794
25.4333	0.003674
25.45	0.005715
25.4667	0.005056
25.4833	0.000456
25.5	-0.002074
25.5167	-0.001853
25.5333	0.004008
25.55	0.010969
25.5667	0.005299
25.5833	-5e-05
25.6	0.000804
25.6167	0.001126
25.6333	-0.000872
25.65	-0.005721
25.6667	-0.004749
25.6833	-0.000537
25.7	0.003079
25.7167	0.004969
25.7333	0.00426
25.75	4e-05
25.7667	-0.002109
25.7833	0.000211
25.8	0.001004
25.8167	0.00108
25.8333	-0.000734
25.85	-0.002758
25.8667	-0.000722
25.8833	0.000654
25.9	-0.002149
25.9167	-0.001206
25.9333	0.001286
25.95	0.003158
25.9667	0.003251
25.9833	0.000543
26	-9.4e-05
26.0167	-0.001441
26.0333	-0.003047
26.05	-0.002504
26.0667	-0.001451
26.0833	-0.004758
26.1	-0.008424
26.1167	-0.01021
26.1333	-0.010796
26.15	-0.008622
26.1667	-0.004478
26.1833	0.001306
26.2	0.0027
26.2167	-0.000625
26.2333	0.00158
26.25	0.004424
26.2667	0.004839
26.2833	0.005304
26.3	0.002319
26.3167	-0.003676
26.3333	-0.003531
26.35	0.003984
26.3667	0.006939
26.3833	0.005045
26.4	0.00323
26.4167	0.003055
26.4333	0.003561
26.45	-0.001523
26.4667	-0.006588
26.4833	-0.002262
26.5	0.000593
26.5167	0.002019
26.5333	0.005215
26.55	0.003301
26.5667	0.000726
26.5833	-0.000848
26.6	-0.002772
26.6167	-0.000806
26.6333	0.000329
26.65	0.001685
26.6667	0.004251
26.6833	0.002877
26.7	0.000333
26.7167	-0.000232
26.7333	0.000964
26.75	0.00331
26.7667	0.006146
26.7833	0.006401
26.8	0.002257
26.8167	-0.000587
26.8333	-0.001752
26.85	-0.001416
26.8667	-0.000171
26.8833	-0.001235
26.9	-0.00192
26.9167	-0.001595
26.9333	-0.00101
26.95	-0.000665
26.9667	0.002371
26.9833	0.004636
27	0.001481
27.0167	-0.001355
27.0333	-0.00146
27.05	-0.000735
27.0667	0.001979
27.0833	0.002944
27.1	0.003088
27.1167	0.003333
27.1333	0.000997
27.15	-0.000739
27.1667	-0.003105
27.1833	-0.004561
27.2	-0.00128
27.2167	0.003088
27.2333	0.003606
27.25	0.003514
27.2667	0.002872
27.2833	0.001
27.3	0.000808
27.3167	0.001806
27.3333	0.001843
27.35	-0.00074
27.3667	-0.002912
27.3833	-0.001065
27.4	-0.000252
27.4167	0.000238
27.4333	0.000308
27.45	-0.000333
27.4667	0.002997
27.4833	0.001377
27.5	-0.002447
27.5167	-0.002726
27.5333	-0.002585
27.55	-0.004094
27.5667	-0.003114
27.5833	-0.000463
27.6	-0.000545
27.6167	0.001622
27.6333	0.003629
27.65	0.004126
27.6667	0.003173
27.6833	0.00065
27.7	-0.000412
27.7167	-0.000114
27.7333	0.002414
27.75	0.002703
27.7667	0.000141
27.7833	0.002529
27.8	0.003614
27.8167	-0.000778
27.8333	-0.002811
27.85	0.001067
27.8667	0.003455
27.8833	0.000322
27.9	-0.003213
27.9167	-0.005893
27.9333	-0.004313
27.95	-0.001443
27.9667	-0.002163
27.9833	-0.002663
28	-0.001283
28.0167	0.003902
28.0333	0.006336
28.05	0.00031
28.0667	-0.004966
28.0833	-0.006072
28.1	-0.002526
28.1167	0.000797
28.1333	0.001109
28.15	0.001721
28.1667	0.001604
28.1833	0.000576
28.2	-0.002594
28.2167	-0.004939
28.2333	-0.005694
28.25	-0.004138
28.2667	0.000617
28.2833	0.001723
28.3	0.000179
28.3167	0.002445
28.3333	0.005402
28.35	0.004829
28.3667	-0.000654
28.3833	-0.000267
28.4	0.006533
28.4167	0.006404
28.4333	0.002685
28.45	-0.000613
28.4667	-0.005242
28.4833	-0.01076
28.5	-0.012819
28.5167	-0.007796
28.5333	-0.003144
28.55	-0.004022
28.5667	-0.00743
28.5833	-0.010798
28.6	-0.010956
28.6167	-0.009814
28.6333	-0.008633
28.65	-0.008431
28.6667	-0.00705
28.6833	-0.005418
28.7	-0.006277
28.7167	-0.006296
28.7333	-0.001665
28.75	-0.000174
28.7667	-0.002273
28.7833	0.000218
28.8	0.003079
28.8167	0.001009
28.8333	0.00249
28.85	0.00694
28.8667	0.007431
28.8833	0.005441
28.9	0.003151
28.9167	0.004411
28.9333	0.003631
28.95	0.002691
28.9667	0.003351
28.9833	0.000771
29	-0.00063
29.0167	0.001049
29.0333	0.001609
29.05	0.001968
29.0667	0.001027
29.0833	0.001987
29.1	0.002666
29.1167	0.000984
29.1333	0.002883
29.15	0.002452
29.1667	-0.001809
29.1833	-0.003411
29.2	-0.003672
29.2167	-0.002194
29.2333	6.4e-05
29.25	0.001682
29.2667	0.004781
29.2833	0.001839
29.3	-0.002803
29.3167	-0.002996
29.3333	-0.001618
29.35	0.00211
29.3667	0.002177
29.3833	0.000295
29.4	-0.001248
29.4167	-0.00235
29.4333	-0.002663
29.45	-0.002526
29.4667	-0.001419
29.4833	-0.002202
29.5	-0.002585
29.5167	-0.002159
29.5333	-0.000992
29.55	0.001475
29.5667	0.002841
29.5833	0.002998
29.6	0.001204
29.6167	0.00078
29.6333	0.000926
29.65	-0.002238
29.6667	-0.003222
29.6833	-0.005015
29.7	-0.005649
29.7167	-0.002392
29.7333	0.001314
29.75	0.004251
29.7667	0.002358
29.7833	-0.001745
29.8	-0.000757
29.8167	0.003604
29.8333	0.002946
29.85	0.000177
29.8667	0.002998
29.8833	0.004299
29.9	0.000723
29.9167	0.00044
29.9333	0.003988
29.95	0.002966
29.9667	-0.000297
29.9833	0.000211
30	0.00018
30.0167	0.001373
30.0333	0.000975
30.05	-0.000722
30.0667	-0.000139
30.0833	-0.000857
30.1	-0.000404
30.1167	-0.000989
30.1333	-0.002084
30.15	-0.00161
30.1667	-0.001855
30.1833	-0.00032
30.2	-0.000806
30.2167	-0.002981
30.2333	-0.003716
30.25	-0.002691
30.2667	-0.002056
30.2833	-0.000981
30.3	-0.001174
30.3167	-0.004287
30.3333	-0.003939
30.35	-0.001201
30.3667	0.000577
30.3833	0.001225
30.4	0.00059
30.4167	2.9e-05
30.4333	-0.003782
30.45	-0.009203
30.4667	-0.008524
30.4833	-0.002544
30.5	0.005274
30.5167	0.009187
30.5333	0.008819
30.55	0.008342
30.5667	0.006615
30.5833	0.003028
30.6	-0.000355
30.6167	-0.003872
30.6333	-0.005559
30.65	-0.005916
30.6667	-0.005864
30.6833	-0.003261
30.7	0.00029
30.7167	-0.002326
30.7333	-0.007021
30.75	-0.006267
30.7667	-0.004192
30.7833	-0.002918
30.8	-0.000893
30.8167	0.005077
30.8333	0.008456
30.85	0.007546
30.8667	0.003325
30.8833	-0.003125
30.9	-0.006979
30.9167	-0.008582
30.9333	-0.007045
30.95	-0.005268
30.9667	-0.002891
30.9833	-0.000304
31	0.00267
31.0167	0.003013
31.0333	0.002527
31.05	0.00391
31.0667	0.004494
31.0833	0.002157
31.1	-0.004102
31.1167	-0.008199
31.1333	-0.004677
31.15	0.000715
31.1667	0.004647
31.1833	0.005209
31.2	0.003629
31.2167	0.003192
31.2333	0.001454
31.25	-0.001953
31.2667	-0.00535
31.2833	-0.001428
31.3	0.004133
31.3167	0.005348
31.3333	0.003453
31.35	0.003348
31.3667	0.005453
31.3833	0.005898
31.4	0.005622
31.4167	0.003971
31.4333	0.00358
31.45	0.004659
31.4667	0.003498
31.4833	0.003148
31.5	0.002526
31.5167	0.000201
31.5333	-0.001463
31.55	-0.002708
31.5667	-0.003893
31.5833	-0.001418
31.6	0.002287
31.6167	0.003051
31.6333	0.000164
31.65	-0.003403
31.6667	-0.00309
31.6833	-0.000216
31.7	0.001507
31.7167	0.00121
31.7333	0.004083
31.75	0.005886
31.7667	0.003939
31.7833	0.002793
31.8	0.001606
31.8167	-0.001509
31.8333	-0.002624
31.85	9.1e-05
31.8667	0.002006
31.8833	0.001711
31.9	0.002666
31.9167	0.003105
31.9333	0.002813
31.95	0.000512
31.9667	-0.00455
31.9833	-0.006001
32	-0.006102
32.0167	-0.002788
32.0333	-0.001564
32.05	-0.002159
32.0667	0.002245
32.0833	0.002079
32.1	-0.001386
32.1167	-0.002905
32.1333	-0.000473
32.15	0.002389
32.1667	0.00423
32.1833	0.002212
32.2	-0.000416
32.2167	-0.000505
32.2333	-0.002254
32.25	0.000156
32.2667	-0.001103
32.2833	-0.002622
32.3	-0.000151
32.3167	0.00172
32.3333	0.00488
32.35	0.003841
32.3667	0.003851
32.3833	0.001752
32.4	0.000133
32.4167	0.000603
32.4333	-0.001247
32.45	-0.003676
32.4667	-0.005716
32.4833	-0.003696
32.5	-0.000696
32.5167	0.001256
32.5333	0.003139
32.55	0.003082
32.5667	0.004065
32.5833	0.004727
32.6	0.002021
32.6167	0.000203
32.6333	0.002505
32.65	0.003747
32.6667	0.000169
32.6833	-0.002009
32.7	-0.000526
32.7167	0.000612
32.7333	-0.00213
32.75	-0.002351
32.7667	-0.000103
32.7833	-9.5e-05
32.8	-0.000125
32.8167	0.000109
32.8333	-0.000137
32.85	0.001407
32.8667	0.002152
32.8833	0.000616
32.9	-0.00043
32.9167	0.001456
32.9333	0.005105
32.95	0.003904
32.9667	0.000983
32.9833	-0.001468
33	-0.001979
33.0167	0.001362
33.0333	0.00114
33.05	-0.001521
33.0667	-0.001333
33.0833	-0.001035
33.1	-0.001337
33.1167	-0.001044
33.1333	-0.000628
33.15	0.002357
33.1667	0.001763
33.1833	-0.003051
33.2	-0.003346
33.2167	0.000416
33.2333	2.8e-05
33.25	-0.000671
33.2667	0.002481
33.2833	0.003533
33.3	0.001765
33.3167	-0.001677
[truncated: 462 more rows]

## Sheet: Figure 3.S1C
ITC data points for graph and cruve fitting (IgG Fc titration against G440R PRYSPRY).
DP_X	DP_Y	Baseline_X	Baseline_Y	Fit_X	Fit_Y	NDH_X	NDH_Y
0.033333	0.007441			0.024166	-14.1665	0.08509	-14.1661
0.05	0.008072			0.08509	-14.1624	0.14674	-14.2341
0.066667	0.007233			0.14674	-14.1533	0.209117	-14.6243
0.083333	0.004124			0.209117	-14.1376	0.272221	-14.3324
0.1	0.001905			0.272221	-14.1099	0.33605	-13.8345
0.116667	0.002445			0.33605	-14.0522	0.400607	-13.2134
0.133333	0.001676			0.400607	-13.8753	0.465889	-12.5205
0.15	-0.001578			0.465889	-12.4285	0.531899	-3.4848
0.166667	-0.003572			0.531899	-3.5059	0.598635	-0.49059
0.183333	-0.005056			0.598635	-0.380568	0.666097	0.538038
0.2	-0.008659			0.666097	-0.11829	0.734286	-0.277975
0.216667	-0.011003			0.734286	-0.05407	0.803201	0.044814
0.233333	-0.009297			0.803201	-0.028553	0.872843	0.757382
0.25	-0.00793			0.872843	-0.015545	0.943211	0.647921
0.266667	-0.005072			0.943211	-0.007752
0.283333	-0.000545			1.01431	-0.002494
0.3	0.001143
0.316667	0.00172
0.333333	0.005178
0.35	0.008459
0.366667	0.00521
0.383333	-0.001329
0.4	-0.005568
0.416667	-0.007037
0.433333	-0.008426
0.45	-0.006029
0.466667	-0.002072
0.483333	0.003174
0.5	0.007351
0.516667	0.004358
0.533333	0.001824
0.55	0.002551
0.566667	0.002627
0.583333	0.000783
0.6	0.001819
0.616667	0.002925
0.633333	0.000841
0.65	0.001388
0.666667	0.002695
0.683333	-0.001618
0.7	-0.006651
0.716667	-0.005554
0.733333	-0.000727
0.75	0.000582
0.766667	-0.00184
0.783333	-0.001891
0.8	-0.003232
0.816667	-0.006214
0.833333	-0.006495
0.85	-0.004072
0.866667	-0.000608
0.883333	0.000306
0.9	-0.000811
0.916667	0.004883
0.933333	0.011677
0.95	0.01241
0.966667	0.011614
0.983333	0.008908
1	0.006103
1.01667	0.001737
1.03333	-0.013008
1.05	-0.047795
1.06667	-0.0844
1.08333	-0.100555
1.1	-0.09653
1.11667	-0.078625
1.13333	-0.05618
1.15	-0.038019
1.16667	-0.024037
1.18333	-0.016364
1.2	-0.014032
1.21667	-0.01209
1.23333	-0.009387
1.25	-0.004581
1.26667	-0.003884
1.28333	-0.003428
1.3	-0.000881
1.31667	0.000766
1.33333	0.003523
1.35	0.0035
1.36667	0.000568
1.38333	0.001306
1.4	0.004404
1.41667	0.003962
1.43333	0.00054
1.45	-0.003273
1.46667	-0.005667
1.48333	-0.006841
1.5	-0.007045
1.51667	-0.005688
1.53333	-0.004302
1.55	-0.00153
1.56667	-0.000479
1.58333	-0.000987
1.6	-0.000896
1.61667	-0.001445
1.63333	0.000866
1.65	0.003681
1.66667	0.003604
1.68333	0.004058
1.7	0.007531
1.71667	0.010304
1.73333	0.010577
1.75	0.007122
1.76667	0.003914
1.78333	0.002326
1.8	-0.000132
1.81667	-0.00183
1.83333	-0.006078
1.85	-0.008006
1.86667	-0.008318
1.88333	-0.010309
1.9	-0.007591
1.91667	-0.004332
1.93333	-0.001554
1.95	-0.000359
1.96667	0.000745
1.98333	0.005289
2	0.010023
2.01667	0.006757
2.03333	-0.000879
2.05	-0.00193
2.06667	-0.003365
2.08333	-0.00553
2.1	-0.006845
2.11667	-0.004391
2.13333	0.001254
2.15	0.001453
2.16667	-0.000978
2.18333	-0.001089
2.2	0.00217
2.21667	0.002589
2.23333	-0.001492
2.25	-0.001468
2.26667	0.000994
2.28333	0.000396
2.3	0.000638
2.31667	0.00229
2.33333	0.002792
2.35	0.001227
2.36667	-0.000272
2.38333	0.0018
2.4	0.002511
2.41667	0.001582
2.43333	0.001593
2.45	0.000963
2.46667	0.001601
2.48333	0.003809
2.5	0.002457
2.51667	2.5e-05
2.53333	0.000873
2.55	-0.00047
2.56667	-0.004541
2.58333	-0.007542
2.6	-0.006343
2.61667	-0.001904
2.63333	-5.5e-05
2.65	-0.000908
2.66667	-0.002228
2.68333	-0.002248
2.7	-0.000879
2.71667	0.000191
2.73333	-0.000289
2.75	-7.4e-05
2.76667	0.001469
2.78333	0.002372
2.8	0.001356
2.81667	-0.000561
2.83333	-0.000218
2.85	0.000427
2.86667	0.002104
2.88333	0.003501
2.9	0.002458
2.91667	0.003115
2.93333	0.001051
2.95	-0.003264
2.96667	-0.003755
2.98333	-0.005045
3	-0.006436
3.01667	-0.003677
3.03333	0.000332
3.05	0.003078
3.06667	0.003076
3.08333	-0.002555
3.1	-0.004697
3.11667	-0.001629
3.13333	-0.000511
3.15	0.001277
3.16667	0.002114
3.18333	-0.000188
3.2	-0.002571
3.21667	-0.001414
3.23333	0.001614
3.25	0.002698
3.26667	0.004259
3.28333	0.003651
3.3	0.000113
3.31667	-0.001525
3.33333	-0.002973
3.35	-0.002288
3.36667	0.000988
3.38333	0.005755
3.4	0.008911
3.41667	0.005837
3.43333	0.001644
3.45	-0.00057
3.46667	0.000902
3.48333	0.000705
3.5	-0.002623
3.51667	-0.001591
3.53333	0.001842
3.55	-0.014454
3.56667	-0.057638
3.58333	-0.104462
3.6	-0.143976
3.61667	-0.17405
3.63333	-0.183964
3.65	-0.167076
3.66667	-0.133615
3.68333	-0.101324
3.7	-0.079363
3.71667	-0.064963
3.73333	-0.054112
3.75	-0.042579
3.76667	-0.033735
3.78333	-0.028452
3.8	-0.022918
3.81667	-0.017294
3.83333	-0.01115
3.85	-0.009875
3.86667	-0.01094
3.88333	-0.010695
3.9	-0.01177
3.91667	-0.011045
3.93333	-0.008039
3.95	-0.007064
3.96667	-0.005899
3.98333	-0.008715
4	-0.01429
4.01667	-0.016335
4.03333	-0.01518
4.05	-0.008346
4.06667	0.000387
4.08333	0.006529
4.1	0.009892
4.11667	0.008955
4.13333	0.003158
4.15	0.002899
4.16667	0.003968
4.18333	0.003607
4.2	0.005466
4.21667	0.004155
4.23333	0.001364
4.25	-0.00106
4.26667	-0.001226
4.28333	0.001257
4.3	0.005611
4.31667	0.005354
4.33333	0.000268
4.35	-0.000962
4.36667	0.000374
4.38333	0.0001
4.4	-0.003293
4.41667	-0.006917
4.43333	-0.009571
4.45	-0.007779
4.46667	-0.005641
4.48333	-0.007744
4.5	-0.005746
4.51667	-0.000699
4.53333	0.003648
4.55	0.006301
4.56667	0.005508
4.58333	0.002915
4.6	0.001671
4.61667	0.002508
4.63333	0.004525
4.65	0.004526
4.66667	0.003831
4.68333	0.003395
4.7	0.00168
4.71667	-0.002946
4.73333	-0.007891
4.75	-0.011432
4.76667	-0.017121
4.78333	-0.016629
4.8	-0.011197
4.81667	-0.007415
4.83333	-0.002114
4.85	0.003587
4.86667	0.0032
4.88333	0.001003
4.9	-0.001244
4.91667	-0.003921
4.93333	-0.001928
4.95	-0.000185
4.96667	-1.8e-05
4.98333	-0.00101
5	-0.000373
5.01667	0.002795
5.03333	0.003022
5.05	0.002272
5.06667	0.001685
5.08333	0.001007
5.1	-0.00038
5.11667	-0.003357
5.13333	-0.001934
5.15	0.002319
5.16667	0.001424
5.18333	0.000238
5.2	0.004413
5.21667	0.005108
5.23333	9.2e-05
5.25	-0.002752
5.26667	-0.003662
5.28333	-0.005221
5.3	-0.00628
5.31667	-0.004489
5.33333	-0.001398
5.35	-7.5e-05
5.36667	-0.000357
5.38333	-0.002999
5.4	-0.008661
5.41667	-0.012743
5.43333	-0.009365
5.45	-0.002666
5.46667	0.001633
5.48333	0.003712
5.5	0.008311
5.51667	0.01326
5.53333	0.011919
5.55	0.002756
5.56667	-0.006561
5.58333	-0.012258
5.6	-0.014865
5.61667	-0.009142
5.63333	-0.00427
5.65	-0.0013
5.66667	0.004244
5.68333	0.004888
5.7	1.1e-05
5.71667	-0.005725
5.73333	-0.005652
5.75	-0.001791
5.76667	0.001925
5.78333	0.00128
5.8	0.004735
5.81667	0.010961
5.83333	0.009766
5.85	0.004279
5.86667	-0.000774
5.88333	-0.002797
5.9	-0.00542
5.91667	-0.007773
5.93333	-0.007595
5.95	-0.004651
5.96667	-0.000954
5.98333	0.002744
6	0.005721
6.01667	0.008029
6.03333	0.005316
6.05	-0.016879
6.06667	-0.05609
6.08333	-0.098231
6.1	-0.133913
6.11667	-0.160594
6.13333	-0.171015
6.15	-0.161628
6.16667	-0.141106
6.18333	-0.112215
6.2	-0.084673
6.21667	-0.064081
6.23333	-0.048429
6.25	-0.032459
6.26667	-0.020473
6.28333	-0.018017
6.3	-0.018021
6.31667	-0.016055
6.33333	-0.012769
6.35	-0.008863
6.36667	-0.008461
6.38333	-0.011569
6.4	-0.013287
6.41667	-0.013155
6.43333	-0.013833
6.45	-0.013932
6.46667	-0.014592
6.48333	-0.014873
6.5	-0.009623
6.51667	-0.001844
6.53333	0.004855
6.55	0.006285
6.56667	0.003443
6.58333	0.001371
6.6	-3e-05
6.61667	-0.002252
6.63333	-0.004874
6.65	-0.002585
6.66667	0.002664
6.68333	0.004122
6.7	0.005161
6.71667	0.00393
6.73333	-0.002261
6.75	-0.008302
6.76667	-0.012671
6.78333	-0.014861
6.8	-0.01342
6.81667	-0.011869
6.83333	-0.011008
6.85	-0.009117
6.86667	-0.008633
6.88333	-0.005959
6.9	-0.000175
6.91667	0.003289
6.93333	0.002363
6.95	0.001428
6.96667	0.002367
6.98333	0.001986
7	0.001556
7.01667	0.002925
7.03333	0.004954
7.05	0.004764
7.06667	0.002829
7.08333	0.000175
7.1	-0.00375
7.11667	-0.005634
7.13333	-0.003739
7.15	-0.003112
7.16667	-0.000339
7.18333	0.003545
7.2	0.004678
7.21667	0.004031
7.23333	-0.000485
7.25	-0.003881
7.26667	-0.002068
7.28333	0.002515
7.3	0.004378
7.31667	0.002901
7.33333	-0.000506
7.35	-0.000661
7.36667	0.000833
7.38333	-0.001733
7.4	-0.001859
7.41667	0.001095
7.43333	0.002609
7.45	0.003794
7.46667	0.00701
7.48333	0.009306
7.5	0.011172
7.51667	0.013248
7.53333	0.010293
7.55	0.00308
7.56667	-0.003518
7.58333	-0.006955
7.6	-0.005722
7.61667	-0.00306
7.63333	-0.001117
7.65	-0.000194
7.66667	-0.002054
7.68333	-0.002653
7.7	-0.003032
7.71667	-0.003691
7.73333	-0.00302
7.75	-0.0022
7.76667	-0.001037
7.78333	0.002066
7.8	0.004939
7.81667	0.005592
7.83333	0.002666
7.85	-0.003132
7.86667	-0.005201
7.88333	-0.002961
7.9	-0.00372
7.91667	-0.00461
7.93333	-0.002749
7.95	-0.003849
7.96667	-0.005865
7.98333	-0.005981
8	-0.006066
8.01667	-0.003752
8.03333	-0.001547
8.05	-0.002333
8.06667	-1.4e-05
8.08333	0.000436
8.1	-0.000674
8.11667	-0.003225
8.13333	-0.005675
8.15	-0.001296
8.16667	0.000914
8.18333	0.001444
8.2	0.005063
8.21667	0.005653
8.23333	0.005772
8.25	0.004792
8.26667	0.002046
8.28333	0.00202
8.3	0.000704
8.31667	-0.002112
8.33333	-0.003708
8.35	-0.003804
8.36667	-0.002743
8.38333	-0.002193
8.4	-0.003713
8.41667	0.000458
8.43333	0.007048
8.45	0.007068
8.46667	0.003608
8.48333	-0.000253
8.5	-0.001904
8.51667	-0.002365
8.53333	-0.006516
8.55	-0.026226
8.56667	-0.060907
8.58333	-0.100718
8.6	-0.136159
8.61667	-0.159599
8.63333	-0.16365
8.65	-0.151301
8.66667	-0.130021
8.68333	-0.105161
8.7	-0.081052
8.71667	-0.057582
8.73333	-0.043352
8.75	-0.032952
8.76667	-0.026471
8.78333	-0.025601
8.8	-0.02101
8.81667	-0.016259
8.83333	-0.010438
8.85	-0.009107
8.86667	-0.011265
8.88333	-0.012662
8.9	-0.01576
8.91667	-0.011887
8.93333	-0.007645
8.95	-0.005432
8.96667	-0.001928
8.98333	0.000417
9	-0.001488
9.01667	-0.004134
9.03333	-0.004919
9.05	-0.005314
9.06667	-0.003107
9.08333	-0.00402
9.1	-0.002993
9.11667	-0.001945
9.13333	-0.005378
9.15	-0.00545
9.16667	-0.00418
9.18333	-0.00078
9.2	0.000911
9.21667	0.001842
9.23333	0.001842
9.25	-0.000757
9.26667	-0.002093
9.28333	-0.005009
9.3	-0.006425
9.31667	-0.00416
9.33333	-0.003666
9.35	-0.004482
9.36667	-0.003383
9.38333	-0.001935
9.4	-0.001286
9.41667	-0.001087
9.43333	-0.002709
9.45	-0.00426
9.46667	-0.001147
9.48333	0.002166
9.5	0.00162
9.51667	0.001083
9.53333	-0.001743
9.55	-0.0048
9.56667	-0.002692
9.58333	-0.002503
9.6	-0.003974
9.61667	-0.005425
9.63333	-0.008946
9.65	-0.008997
9.66667	-0.007183
9.68333	-0.004789
9.7	-0.002794
9.71667	-0.002899
9.73333	-0.000534
9.75	0.001091
9.76667	0.002192
9.78333	0.006674
9.8	0.010787
9.81667	0.010709
9.83333	0.007432
9.85	-0.000106
9.86667	-0.004968
9.88333	-0.004779
9.9	-0.00648
9.91667	-0.004971
9.93333	-0.000252
9.95	0.000617
9.96667	0.002489
9.98333	0.006112
10	0.005994
10.0167	0.001557
10.0333	-0.00074
10.05	-0.003367
10.0667	-0.006353
10.0833	-0.005259
10.1	-0.005605
10.1167	-0.001181
10.1333	0.005533
10.15	0.006487
10.1667	0.007591
10.1833	0.006454
10.2	0.001387
10.2167	-0.003439
10.2333	-0.005096
10.25	-0.005193
10.2667	-0.005542
10.2833	-0.002273
10.3	0.001346
10.3167	0.003226
10.3333	0.005765
10.35	0.007195
10.3667	0.005379
10.3833	-0.001438
10.4	-0.007705
10.4167	-0.007803
10.4333	-0.00748
10.45	-0.005117
10.4667	-0.000921
10.4833	0.000202
10.5	-0.001574
10.5167	-0.004371
10.5333	-0.006737
10.55	-0.006544
10.5667	-0.002476
10.5833	0.00044
10.6	0.001816
10.6167	0.003021
10.6333	0.003787
10.65	0.007223
10.6667	0.006606
10.6833	0.003077
10.7	0.004339
10.7167	0.004381
10.7333	0.001242
10.75	-0.000186
10.7667	-0.003197
10.7833	-0.00714
10.8	-0.006652
10.8167	-0.001335
10.8333	0.005093
10.85	0.00749
10.8667	0.008824
10.8833	0.006057
10.9	0.001629
10.9167	-0.000688
10.9333	-0.006206
10.95	-0.010473
10.9667	-0.008715
10.9833	-0.00265
11	0.002025
11.0167	-0.001459
11.0333	-0.005404
11.05	-0.017608
11.0667	-0.047447
11.0833	-0.079868
11.1	-0.10593
11.1167	-0.127061
11.1333	-0.141232
11.15	-0.142563
11.1667	-0.132308
11.1833	-0.113574
11.2	-0.09335
11.2167	-0.075656
11.2333	-0.057362
11.25	-0.043338
11.2667	-0.037307
11.2833	-0.032917
11.3	-0.028706
11.3167	-0.024146
11.3333	-0.016416
11.35	-0.010275
11.3667	-0.011496
11.3833	-0.013958
11.4	-0.013319
11.4167	-0.011961
11.4333	-0.011663
11.45	-0.008704
11.4667	-0.002256
11.4833	0.000442
11.5	-0.00086
11.5167	0.000438
11.5333	0.002316
11.55	0.001234
11.5667	-0.002638
11.5833	-0.008549
11.6	-0.011849
11.6167	-0.01191
11.6333	-0.010801
11.65	-0.007412
11.6667	-0.002161
11.6833	0.000571
11.7	0.001722
11.7167	0.002474
11.7333	0.000966
11.75	-0.004562
11.7667	-0.009448
11.7833	-0.009102
11.8	-0.005746
11.8167	-0.0048
11.8333	-0.003624
11.85	0.002522
11.8667	0.004202
11.8833	0.002474
11.9	0.001786
11.9167	0.004137
11.9333	0.005509
11.95	-7.9e-05
11.9667	-0.005093
11.9833	-0.005864
12	-0.002435
12.0167	-0.000785
12.0333	-0.003636
12.05	-0.004507
12.0667	-0.003163
12.0833	-0.002025
12.1	-0.001837
12.1167	-0.000819
12.1333	-0.001161
12.15	-0.002942
12.1667	-0.004559
12.1833	-0.00654
12.2	-0.005302
12.2167	0.000767
12.2333	0.004945
12.25	0.007744
12.2667	0.008208
12.2833	0.002647
12.3	0.003917
12.3167	0.006606
12.3333	0.003206
12.35	0.000895
12.3667	-0.002212
12.3833	-0.002936
12.4	0.00086
12.4167	0.002687
12.4333	0.002693
12.45	-3.1e-05
12.4667	-0.002294
12.4833	-0.001877
12.5	-0.002761
12.5167	-0.003094
12.5333	-0.002917
12.55	-0.00321
12.5667	-0.001916
12.5833	-0.002313
12.6	-0.005081
12.6167	-0.004479
12.6333	-0.001037
12.65	-0.000155
12.6667	-0.000745
12.6833	0.00087
12.7	0.000926
12.7167	0.001452
12.7333	0.002677
12.75	0.003593
12.7667	0.002685
12.7833	0.000633
12.8	-0.002509
12.8167	-0.006311
12.8333	-0.005173
12.85	-0.004025
12.8667	-0.003361
12.8833	-0.003392
12.9	-0.004112
12.9167	-0.002103
12.9333	0.003017
12.95	0.008186
12.9667	0.005922
12.9833	-0.001525
13	-0.003303
13.0167	-0.00329
13.0333	-0.002778
13.05	-0.000825
13.0667	-0.001455
13.0833	-0.002808
13.1	-0.00288
13.1167	-0.001733
13.1333	0.001435
13.15	0.004222
13.1667	0.004319
13.1833	0.004174
13.2	0.0039
13.2167	0.002615
13.2333	-0.00017
13.25	-0.000744
13.2667	0.001701
13.2833	-0.001384
13.3	-0.00771
13.3167	-0.004775
13.3333	0.00017
13.35	0.001565
13.3667	9e-05
13.3833	-0.004745
13.4	-0.004359
13.4167	0.002937
13.4333	0.006652
13.45	0.006018
13.4667	0.004335
13.4833	0.003414
13.5	0.002283
13.5167	-0.000558
13.5333	0.000311
13.55	-0.01071
13.5667	-0.03661
13.5833	-0.062748
13.6	-0.090466
13.6167	-0.117384
13.6333	-0.135701
13.65	-0.139039
13.6667	-0.133446
13.6833	-0.120181
13.7	-0.099006
13.7167	-0.078501
13.7333	-0.062446
13.75	-0.051951
13.7667	-0.043656
13.7833	-0.037559
13.8	-0.030662
13.8167	-0.023485
13.8333	-0.020658
13.85	-0.019521
13.8667	-0.018064
13.8833	-0.016095
13.9	-0.014397
13.9167	-0.013468
13.9333	-0.01301
13.95	-0.013012
13.9667	-0.010913
13.9833	-0.007794
14	-0.006735
14.0167	-0.005956
14.0333	-0.004557
14.05	-0.003828
14.0667	-0.007329
14.0833	-0.00976
14.1	-0.00601
14.1167	-0.000481
14.1333	0.001278
14.15	0.001137
14.1667	0.000386
14.1833	-0.001965
14.2	-0.000967
14.2167	-8.8e-05
14.2333	-0.00209
14.25	-0.003161
14.2667	-0.000283
14.2833	0.002755
14.3	0.001212
14.3167	-0.00179
14.3333	-0.002233
14.35	-0.003336
14.3667	-0.003749
14.3833	0.001647
14.4	0.005912
14.4167	0.005548
14.4333	0.004494
14.45	0.002639
14.4667	0.001884
14.4833	0.002897
14.5	0.00319
14.5167	0.005343
14.5333	0.004926
14.55	0.000219
14.5667	-0.000808
14.5833	-0.001058
14.6	-0.004878
14.6167	-0.005968
14.6333	-0.006198
14.65	-0.004989
14.6667	-0.001319
14.6833	-0.000693
14.7	-0.001997
14.7167	-0.000271
14.7333	-0.000615
14.75	-0.002929
14.7667	-0.002823
14.7833	-0.002611
14.8	-3.8e-05
14.8167	0.000154
14.8333	0.000257
14.85	0.003579
14.8667	0.005361
14.8833	0.002431
14.9	-0.000669
14.9167	0.001661
14.9333	0.002191
14.95	0.002311
14.9667	0.002661
14.9833	0.000677
15	-0.002516
15.0167	-0.001019
15.0333	0.000458
15.05	-0.006125
15.0667	-0.007569
15.0833	-0.008197
15.1	-0.007124
15.1167	-0.003932
15.1333	-0.002979
15.15	2.4e-05
15.1667	0.004686
15.1833	0.005937
15.2	0.001729
15.2167	0.000301
15.2333	0.000202
15.25	0.001104
15.2667	0.003065
15.2833	0.005289
15.3	0.006313
15.3167	0.002017
15.3333	-5.9e-05
15.35	-0.000315
15.3667	-0.001731
15.3833	-0.001054
15.4	-0.001097
15.4167	0.00045
15.4333	0.003027
15.45	0.001954
15.4667	0.001431
15.4833	0.001291
15.5	-0.00035
15.5167	-0.00218
15.5333	-0.003201
15.55	-0.003311
15.5667	-0.001582
15.5833	0.00161
15.6	-0.000349
15.6167	-0.002607
15.6333	-0.002156
15.65	0.000396
15.6667	0.000727
15.6833	-0.001109
15.7	0.001756
15.7167	0.00283
15.7333	0.002804
15.75	0.002318
15.7667	0.001642
15.7833	0.002449
15.8	0.000817
15.8167	-0.000646
15.8333	0.001211
15.85	0.002018
15.8667	0.000776
15.8833	-0.002215
15.9	-0.003706
15.9167	-0.002507
15.9333	-0.003898
15.95	-0.00371
15.9667	0.001259
15.9833	0.003819
16	0.000729
16.0167	-0.002091
16.0333	-0.004361
16.05	-0.015991
16.0667	-0.037191
16.0833	-0.05874
16.1	-0.077889
16.1167	-0.094378
16.1333	-0.104207
16.15	-0.107596
16.1667	-0.104865
16.1833	-0.097423
16.2	-0.090091
16.2167	-0.080599
16.2333	-0.069707
16.25	-0.060795
16.2667	-0.051083
16.2833	-0.04134
16.3	-0.034647
16.3167	-0.027114
16.3333	-0.023901
16.35	-0.025888
16.3667	-0.027365
16.3833	-0.025211
16.4	-0.020068
16.4167	-0.017074
16.4333	-0.01596
16.45	-0.017106
16.4667	-0.017942
16.4833	-0.015887
16.5	-0.011472
16.5167	-0.008757
16.5333	-0.005232
16.55	-0.001267
16.5667	0.000778
16.5833	0.002844
16.6	0.002019
16.6167	0.000105
16.6333	0.001511
16.65	0.001337
16.6667	-0.002577
16.6833	-0.00126
16.7	0.002956
16.7167	0.003013
16.7333	0.00099
16.75	-0.000143
16.7667	-0.003327
16.7833	-0.005539
16.8	-0.003422
16.8167	0.000486
16.8333	0.001604
16.85	-0.000429
16.8667	-0.001791
16.8833	-0.001523
16.9	-0.001694
16.9167	-0.001216
16.9333	0.000283
16.95	0.001401
16.9667	0.00281
16.9833	0.001549
17	-0.001232
17.0167	-0.003982
17.0333	-0.005953
17.05	-0.004434
17.0667	-0.000154
17.0833	0.006706
17.1	0.009206
17.1167	0.005086
17.1333	0.002886
17.15	0.001456
17.1667	-0.001884
17.1833	-0.003123
17.2	-0.004132
17.2167	-0.002461
17.2333	0.00325
17.25	0.006781
17.2667	0.004751
17.2833	-0.000128
17.3	-0.001837
17.3167	-0.001656
17.3333	-0.000635
17.35	0.000706
17.3667	-0.000274
17.3833	-0.000225
17.4	-0.001516
17.4167	-0.004448
17.4333	-0.00136
17.45	0.003189
17.4667	0.002397
17.4833	-0.001788
17.5	-0.003644
17.5167	-0.005929
17.5333	-0.005965
17.55	-0.001761
17.5667	0.002004
17.5833	-0.000105
17.6	-0.005065
17.6167	-0.001395
17.6333	0.002576
17.65	0.001276
17.6667	-0.000544
17.6833	0.002315
17.7	0.005074
17.7167	0.003452
17.7333	0.001801
17.75	-0.00085
17.7667	-0.001752
17.7833	-0.003354
17.8	-0.004726
17.8167	-0.002518
17.8333	-0.00143
17.85	-0.001662
17.8667	0.001276
17.8833	0.003004
17.9	0.000483
17.9167	-0.001078
17.9333	0.001191
17.95	0.00338
17.9667	0.003489
17.9833	0.0042
18	0.004292
18.0167	0.002054
18.0333	0.002626
18.05	0.004618
18.0667	0.003139
18.0833	0.001183
18.1	-0.004364
18.1167	-0.00923
18.1333	-0.009057
18.15	-0.007283
18.1667	-0.00459
18.1833	-0.002215
18.2	0.000309
18.2167	0.001164
18.2333	0.000659
18.25	0.002293
18.2667	0.002448
18.2833	0.004145
18.3	0.005373
18.3167	0.003042
18.3333	0.00278
18.35	0.001768
18.3667	0.000426
18.3833	0.001078
18.4	-0.00039
18.4167	-0.001368
18.4333	-0.000816
18.45	-0.002463
18.4667	-0.001771
18.4833	0.001183
18.5	0.004088
18.5167	0.003633
18.5333	0.001059
18.55	-0.005996
18.5667	-0.022421
18.5833	-0.042904
18.6	-0.061256
18.6167	-0.074479
18.6333	-0.083111
18.65	-0.083694
18.6667	-0.076756
18.6833	-0.066767
18.7	-0.059227
18.7167	-0.054238
18.7333	-0.048368
18.75	-0.047299
18.7667	-0.047959
18.7833	-0.043388
18.8	-0.038807
18.8167	-0.036666
18.8333	-0.036855
18.85	-0.035184
18.8667	-0.027773
18.8833	-0.022361
18.9	-0.022659
18.9167	-0.024456
18.9333	-0.024934
18.95	-0.024582
18.9667	-0.02361
18.9833	-0.020627
19	-0.016904
19.0167	-0.014641
19.0333	-0.012699
19.05	-0.012276
19.0667	-0.010513
19.0833	-0.00841
19.1	-0.009757
19.1167	-0.010124
19.1333	-0.009811
19.15	-0.007478
19.1667	-0.004074
19.1833	-0.004502
19.2	-0.003919
19.2167	-0.003576
19.2333	-0.001883
19.25	0.00062
19.2667	0.001622
19.2833	0.002095
19.3	0.000157
19.3167	-0.001851
19.3333	-0.004679
19.35	-0.006437
19.3667	-0.006665
19.3833	-0.007073
19.4	-0.004222
19.4167	-0.000171
19.4333	-0.00026
19.45	0.000191
19.4667	0.002032
19.4833	0.001612
19.5	-0.000309
19.5167	0.00021
19.5333	0.00254
19.55	0.001239
19.5667	-0.003221
19.5833	-0.002983
19.6	-0.001596
19.6167	-0.001809
19.6333	-0.001001
19.65	-0.001754
19.6667	-0.000737
19.6833	-0.001681
19.7	-0.001836
19.7167	-0.000741
19.7333	-0.000896
19.75	-0.000701
19.7667	-0.001487
19.7833	-0.001973
19.8	-0.003821
19.8167	-0.000689
19.8333	0.004273
19.85	0.004116
19.8667	0.000998
19.8833	-0.002941
19.9	-0.003971
19.9167	-0.005811
19.9333	-0.006281
19.95	-0.003791
19.9667	-0.00217
19.9833	0.00145
20	0.00584
20.0167	0.007031
20.0333	0.004961
20.05	0.000811
20.0667	-0.002298
20.0833	-0.002967
20.1	1.6e-05
20.1167	0.005469
20.1333	0.005792
20.15	0.000565
20.1667	-0.000392
20.1833	0.003573
20.2	0.003308
20.2167	-0.000496
20.2333	-0.00174
20.25	-0.002124
20.2667	-0.001538
20.2833	0.000328
20.3	0.003716
20.3167	0.005443
20.3333	0.0009
20.35	-0.003182
20.3667	-0.001825
20.3833	0.001432
20.4	0.004589
20.4167	0.005236
20.4333	-0.000498
20.45	-0.004621
20.4667	-0.002574
20.4833	-0.00148
20.5	-0.004567
20.5167	-0.007873
20.5333	-0.00658
20.55	-0.002967
20.5667	-0.003304
20.5833	-0.001463
20.6	0.002096
20.6167	0.003795
20.6333	0.004104
20.65	0.003804
20.6667	0.003313
20.6833	0.001831
20.7	-0.000912
20.7167	-0.006805
20.7333	-0.007448
20.75	-0.003132
20.7667	-0.001155
20.7833	-0.001798
20.8	-0.002782
20.8167	-0.002186
20.8333	0.002129
20.85	0.006165
20.8667	0.003741
20.8833	-0.000402
20.9	-0.000283
20.9167	0.004105
20.9333	0.007164
20.95	0.004792
20.9667	0.00249
20.9833	-0.0014
21	-0.004518
21.0167	-0.000866
21.0333	0.003236
21.05	-0.000443
21.0667	-0.008981
21.0833	-0.017048
21.1	-0.027433
21.1167	-0.035628
21.1333	-0.035644
21.15	-0.031859
21.1667	-0.024384
21.1833	-0.016748
21.2	-0.013931
21.2167	-0.012034
21.2333	-0.011167
21.25	-0.010669
21.2667	-0.010262
21.2833	-0.011724
21.3	-0.012834
21.3167	-0.010865
21.3333	-0.010755
21.35	-0.011696
21.3667	-0.014326
21.3833	-0.015426
21.4	-0.011915
21.4167	-0.009353
21.4333	-0.007112
21.45	-0.005131
21.4667	-0.004359
21.4833	-0.003648
21.5	-0.004665
21.5167	-0.005162
21.5333	-0.002599
21.55	-0.004396
21.5667	-0.006293
21.5833	-0.00445
21.6	-0.003416
21.6167	-0.001932
21.6333	-0.001518
21.65	-0.001384
21.6667	0.00133
21.6833	0.002645
21.7	0.000959
21.7167	-0.001366
21.7333	-0.002241
21.75	-0.001466
21.7667	-0.001171
21.7833	-0.001116
21.8	0.000289
21.8167	-0.001066
21.8333	-0.00274
21.85	-0.002045
21.8667	-0.00113
21.8833	7.5e-05
21.9	-5.9e-05
21.9167	-0.000244
21.9333	0.000842
21.95	0.004337
21.9667	0.009743
21.9833	0.010988
22	0.008013
22.0167	0.003738
22.0333	-0.000197
22.05	-0.000751
22.0667	0.000484
22.0833	0.002319
22.1	0.001843
22.1167	0.000968
22.1333	0.000882
22.15	-0.003183
22.1667	-0.006698
22.1833	-0.004864
22.2	-0.001931
22.2167	0.002283
22.2333	0.005117
22.25	0.00381
22.2667	0.003424
22.2833	-0.000283
22.3	-0.001789
22.3167	0.001044
22.3333	0.002607
22.35	0.001781
22.3667	0.000754
22.3833	-0.00136
22.4	-0.005472
22.4167	-0.005374
22.4333	0.000884
22.45	0.006782
22.4667	0.00568
22.4833	0.000682
22.5	-0.005965
22.5167	-0.009592
22.5333	-0.003819
22.55	0.002074
22.5667	0.002117
22.5833	-0.002154
22.6	-0.005721
22.6167	-0.005929
22.6333	-0.005506
22.65	-0.003233
22.6667	-0.002111
22.6833	0.001245
22.7	0.003948
22.7167	0.004111
22.7333	0.004584
22.75	0.002887
22.7667	-0.0007
22.7833	-0.001921
22.8	0.000221
22.8167	0.000722
22.8333	0.001664
22.85	0.001166
22.8667	-0.000383
22.8833	0.000815
22.9	0.001359
22.9167	0.001612
22.9333	0.001495
22.95	0.002199
22.9667	0.000952
22.9833	0.000366
23	8.9e-05
23.0167	-0.000477
23.0333	0.004256
23.05	0.00592
23.0667	0.001113
23.0833	-0.001103
23.1	-4e-05
23.1167	-8.7e-05
23.1333	-0.002593
23.15	-0.0053
23.1667	-0.004197
23.1833	-0.000864
23.2	0.000519
23.2167	-8.9e-05
23.2333	0.001024
23.25	0.002256
23.2667	2.8e-05
23.2833	-0.002541
23.3	-0.004686
23.3167	-0.005981
23.3333	-0.005165
23.35	-0.00169
23.3667	0.001055
23.3833	0.000479
23.4	0.000441
23.4167	0.000613
23.4333	0.003505
23.45	0.006737
23.4667	0.004449
23.4833	-1.4e-05
23.5	-0.003505
23.5167	-0.002976
23.5333	-0.002287
23.55	-0.000108
23.5667	-0.000679
23.5833	-0.0076
23.6	-0.010577
23.6167	-0.010734
23.6333	-0.013401
23.65	-0.013368
23.6667	-0.005845
23.6833	0.001168
23.7	0.003434
23.7167	0.005821
23.7333	0.006307
23.75	0.004704
23.7667	0.00236
23.7833	-0.001373
23.8	-0.000393
23.8167	0.001077
23.8333	-0.001793
23.85	-0.002293
23.8667	-0.000604
23.8833	-0.000643
23.9	0.00227
23.9167	0.003763
23.9333	-0.000315
23.95	-0.004072
23.9667	-0.003459
23.9833	-0.001085
24	0.00116
24.0167	0.004646
24.0333	0.003472
24.05	-0.000652
24.0667	0.000414
24.0833	0.00321
24.1	-0.001562
24.1167	-0.008203
24.1333	-0.004615
24.15	-0.001416
24.1667	-0.000838
24.1833	0.000891
24.2	-0.000718
24.2167	-0.000637
24.2333	0.000303
24.25	-0.002156
24.2667	-0.005625
24.2833	-0.007264
24.3	-0.009641
24.3167	-0.010358
24.3333	-0.005745
24.35	0.000588
24.3667	0.004431
24.3833	0.004784
24.4	0.004259
24.4167	0.003054
24.4333	0.001179
24.45	-0.000246
24.4667	-0.004501
24.4833	-0.008897
24.5	-0.0093
24.5167	-0.010853
24.5333	-0.005077
24.55	0.00621
24.5667	0.008836
24.5833	0.007583
24.6	0.004881
24.6167	0.002188
24.6333	0.000146
24.65	-0.000746
24.6667	-0.001478
24.6833	-0.00204
24.7	-0.001471
24.7167	0.000328
24.7333	0.003667
24.75	0.004046
24.7667	0.004105
24.7833	0.002905
24.8	0.002513
24.8167	0.001072
24.8333	-0.002599
24.85	-0.00107
24.8667	0.000799
24.8833	-0.001823
24.9	-0.001117
24.9167	-0.000962
24.9333	-0.001816
24.95	0.001099
24.9667	0.001104
24.9833	-0.000381
25	-0.000836
25.0167	-0.003032
25.0333	-0.006397
25.05	-0.003843
25.0667	-0.000159
25.0833	0.000425
25.1	-0.001033
25.1167	-0.005716
25.1333	-0.008259
25.15	-0.007732
25.1667	-0.005625
25.1833	0.002662
25.2	0.008366
25.2167	0.007488
25.2333	0.00292
25.25	0.001052
25.2667	0.002954
25.2833	0.000156
25.3	-0.004787
25.3167	-0.007023
25.3333	-0.006548
25.35	-0.004054
25.3667	0.000831
25.3833	0.000365
25.4	-0.002364
25.4167	-0.003351
25.4333	-0.000747
25.45	0.001097
25.4667	-0.00086
25.4833	-5.6e-05
25.5	0.002536
25.5167	0.006063
25.5333	0.00557
25.55	0.002577
25.5667	0.000844
25.5833	-0.000499
25.6	0.000734
25.6167	0.003731
25.6333	0.003258
25.65	0.000564
25.6667	-0.001259
25.6833	-0.001143
25.7	0.001933
25.7167	0.001395
25.7333	-2.3e-05
25.75	0.000489
25.7667	-0.000588
25.7833	-0.002026
25.8	-0.000704
25.8167	0.003128
25.8333	0.002391
25.85	0.001993
25.8667	-0.000414
25.8833	-0.004272
25.9	-0.003452
25.9167	-0.001201
25.9333	0.000311
25.95	-0.000428
25.9667	5.4e-05
25.9833	-0.001475
26	-0.003603
26.0167	-0.001682
26.0333	0.00274
26.05	0.004151
26.0667	-0.000877
26.0833	-0.009546
26.1	-0.014316
26.1167	-0.014047
26.1333	-0.016737
26.15	-0.013678
26.1667	-0.004658
26.1833	0.002561
26.2	0.010149
26.2167	0.014746
26.2333	0.014314
26.25	0.009291
26.2667	0.003259
26.2833	0.001426
26.3	0.003792
26.3167	0.005837
26.3333	0.004953
26.35	0.001248
26.3667	-0.001046
26.3833	-0.001461
26.4	-0.002076
26.4167	-0.003813
26.4333	-0.006009
26.45	-0.005636
26.4667	-0.002002
26.4833	8.2e-05
26.5	-0.001346
26.5167	0.000276
26.5333	0.002167
26.55	0.001799
26.5667	0.000511
26.5833	0.002173
26.6	0.005053
26.6167	0.005193
26.6333	0.002553
26.65	-0.000557
26.6667	-0.000807
26.6833	-0.002867
26.7	-0.002638
26.7167	0.0007
26.7333	0.004729
26.75	0.008787
26.7667	0.006835
26.7833	0.003273
26.8	0.002771
26.8167	0.001427
26.8333	-0.001976
26.85	-0.00546
26.8667	-0.004263
26.8833	-0.000926
26.9	0.001879
26.9167	0.000884
26.9333	-0.001381
26.95	0.000754
26.9667	0.000639
26.9833	0.000844
27	0.003488
27.0167	0.004282
27.0333	0.003115
27.05	0.001629
27.0667	0.001632
27.0833	0.002745
27.1	0.001228
27.1167	-0.00138
27.1333	-0.001378
27.15	-0.000846
27.1667	6e-06
27.1833	0.000578
27.2	0.001279
27.2167	0.001709
27.2333	8e-05
27.25	-0.00355
27.2667	-0.004949
27.2833	-0.004479
27.3	-0.002389
27.3167	0.000832
27.3333	0.001192
27.35	0.002423
27.3667	0.002813
27.3833	0.000513
27.4	-0.0019
27.4167	-0.006882
27.4333	-0.008864
27.45	-0.005607
27.4667	-0.003549
27.4833	-0.000222
27.5	0.004121
27.5167	0.006585
27.5333	0.005309
27.55	0.002464
27.5667	0.000388
27.5833	-0.000667
27.6	-0.00025
27.6167	-0.002131
27.6333	-0.004262
27.65	-0.004213
27.6667	-0.001644
27.6833	0.001005
27.7	-0.000429
27.7167	-0.000294
27.7333	0.003491
27.75	0.003895
27.7667	0.00258
27.7833	0.001085
27.8	-0.001912
27.8167	-0.001722
27.8333	-0.000952
27.85	-0.003282
27.8667	-0.003422
27.8833	-0.000782
27.9	-0.000577
27.9167	-8.4e-05
27.9333	0.002238
27.95	0.000551
27.9667	-0.001117
27.9833	0.001496
28	-0.000612
28.0167	-0.004803
28.0333	-0.001513
28.05	0.004517
28.0667	0.003996
28.0833	0.000586
28.1	2e-06
28.1167	0.000868
28.1333	0.001685
28.15	0.002482
28.1667	0.003478
28.1833	-0.000615
28.2	-0.001148
28.2167	0.004994
28.2333	0.006037
28.25	0.003919
28.2667	0.003391
28.2833	0.000713
28.3	-0.001623
28.3167	-0.002491
28.3333	-0.004689
28.35	-0.005287
28.3667	-0.003774
28.3833	-0.001682
28.4	3.8e-05
28.4167	-0.00034
28.4333	-0.002679
28.45	-0.001577
28.4667	0.001024
28.4833	0.004326
28.5	0.007955
28.5167	0.003786
28.5333	-0.003064
28.55	-0.004224
28.5667	-0.003704
28.5833	-0.008003
28.6	-0.013331
28.6167	-0.014058
28.6333	-0.009644
28.65	-0.007071
28.6667	-0.004877
28.6833	0.000937
28.7	0.004842
28.7167	0.006568
28.7333	0.007555
28.75	0.007001
28.7667	0.002618
28.7833	-0.000255
28.8	0.000513
28.8167	-0.001288
28.8333	-0.000669
28.85	0.00079
28.8667	0.000479
28.8833	0.001618
28.9	0.000519
28.9167	-0.0016
28.9333	-0.001809
28.95	-0.000747
28.9667	-0.003466
28.9833	-0.004055
29	-0.000272
29.0167	-0.001299
29.0333	-0.005416
29.05	-0.004613
29.0667	-0.00051
29.0833	0.003913
29.1	0.005647
29.1167	0.002442
29.1333	-0.000164
29.15	-9.9e-05
29.1667	0.001725
29.1833	0.0007
29.2	-0.001536
29.2167	-0.00115
29.2333	-0.003055
29.25	-0.004239
29.2667	-0.003814
29.2833	-0.003218
29.3	-0.002433
29.3167	-0.001976
29.3333	-0.00053
29.35	0.000746
29.3667	0.000472
29.3833	0.000368
29.4	0.001354
29.4167	0.00159
29.4333	0.002286
29.45	0.003622
29.4667	0.003108
29.4833	0.001815
29.5	0.000361
29.5167	-0.000443
29.5333	-0.002168
29.55	-0.003142
29.5667	-0.001996
29.5833	-0.00181
29.6	-0.002174
29.6167	-0.000699
29.6333	0.002646
29.65	0.000832
29.6667	-0.004073
29.6833	-0.003298
29.7	2.7e-05
29.7167	0.002001
29.7333	-0.001495
29.75	-0.00239
29.7667	0.001814
29.7833	0.002418
29.8	0.000192
29.8167	-0.000466
29.8333	-0.000803
29.85	-0.00418
29.8667	-0.003997
29.8833	-0.000555
29.9	0.002228
29.9167	0.001839
29.9333	0.000351
29.95	-0.000107
29.9667	-0.000976
29.9833	0.001226
30	0.003538
30.0167	8.9e-05
30.0333	-0.0025
30.05	0.000272
30.0667	0.003953
30.0833	0.003594
30.1	-0.000374
30.1167	-0.003523
30.1333	-0.003162
30.15	-0.000531
30.1667	0.00243
30.1833	0.000782
30.2	-0.00469
30.2167	-0.002909
30.2333	0.002222
30.25	0.003523
30.2667	0.000824
30.2833	-0.003115
30.3	-0.003516
30.3167	0.001806
30.3333	0.008488
30.35	0.006619
30.3667	0.002011
30.3833	-0.002177
30.4	-0.006381
30.4167	-0.005587
30.4333	-0.002043
30.45	0.002321
30.4667	0.003845
30.4833	0.000839
30.5	-0.001082
30.5167	-0.003909
30.5333	-0.007796
30.55	-0.008344
30.5667	-0.005231
30.5833	-0.001898
30.6	0.000592
30.6167	-0.00176
30.6333	-0.005362
30.65	-0.005054
30.6667	-0.004226
30.6833	-0.002027
30.7	-0.000567
30.7167	-0.000518
30.7333	0.00158
30.75	0.004148
30.7667	0.001776
30.7833	-0.000876
30.8	0.000774
30.8167	0.002252
30.8333	0.00287
30.85	0.002508
30.8667	0.002586
30.8833	0.001004
30.9	-0.001423
30.9167	0.002177
30.9333	0.005327
30.95	0.008128
30.9667	0.007338
30.9833	-0.000632
31	-0.004359
31.0167	-0.003222
31.0333	-4.5e-05
31.05	0.001933
31.0667	-0.00304
31.0833	-0.010052
31.1	-0.012875
31.1167	-0.015258
31.1333	-0.01293
31.15	-0.004903
31.1667	0.000784
31.1833	0.006782
31.2	0.008919
31.2167	0.008146
31.2333	0.010853
31.25	0.01005
31.2667	0.008557
31.2833	0.007353
31.3	0.00389
31.3167	0.000287
31.3333	-0.000507
31.35	0.000299
31.3667	1.5e-05
31.3833	-0.001168
31.4	-0.002872
31.4167	-0.002377
31.4333	-0.001361
31.45	0.001264
31.4667	0.002709
31.4833	-9.5e-05
31.5	-0.00863
31.5167	-0.013846
31.5333	-0.011801
31.55	-0.008887
31.5667	-0.003523
31.5833	0.001641
31.6	0.004175
31.6167	0.004458
31.6333	-0.001109
31.65	-0.004976
31.6667	-0.004283
31.6833	-0.00431
31.7	-0.002898
31.7167	-0.000127
31.7333	0.002275
31.75	0.002576
31.7667	-0.000273
31.7833	-0.004062
31.8	-0.001181
31.8167	0.005058
31.8333	0.007068
31.85	0.007457
31.8667	0.005106
31.8833	-0.000314
31.9	-0.005115
31.9167	-0.003978
31.9333	-0.000571
31.95	0.000556
31.9667	0.001923
31.9833	0.00255
32	0.000677
32.0167	-0.004308
32.0333	-0.003223
32.05	0.001541
32.0667	0.001696
32.0833	-0.000869
32.1	-0.001435
32.1167	0.000287
32.1333	0.002169
32.15	0.002741
32.1667	-0.000747
32.1833	0.000895
32.2	0.007267
32.2167	0.008346
32.2333	0.001485
32.25	-0.004086
32.2667	-0.002826
32.2833	-0.000537
32.3	-0.000338
32.3167	-0.000362
32.3333	0.000125
32.35	-0.000948
32.3667	5.8e-05
32.3833	0.000215
32.4	-0.001108
32.4167	0.000297
32.4333	0.004023
32.45	0.004049
32.4667	0.003344
32.4833	0.00225
32.5	-0.001945
32.5167	-0.003499
32.5333	-0.003914
32.55	-0.002479
32.5667	0.000396
32.5833	0.001932
32.6	0.000246
32.6167	-0.00372
32.6333	-0.006136
32.65	-0.005952
32.6667	-0.003778
32.6833	-0.003104
32.7	4.3e-05
32.7167	0.003532
32.7333	-0.002979
32.75	-0.00926
32.7667	-0.007441
32.7833	-0.001622
32.8	0.001454
32.8167	0.000268
32.8333	4.3e-05
32.85	-0.002712
32.8667	-0.004678
32.8833	-0.003173
32.9	0.000122
32.9167	0.000737
32.9333	-0.001175
32.95	0.000312
32.9667	0.002559
32.9833	0.000227
33	-0.000736
33.0167	-0.000132
33.0333	-5.6e-05
33.05	0.001701
33.0667	0.001518
33.0833	0.000944
33.1	1e-06
33.1167	-0.000841
33.1333	-0.003468
33.15	-0.004116
33.1667	-0.002053
33.1833	0.00102
33.2	0.005993
33.2167	0.003752
33.2333	-0.000445
33.25	-0.000113
33.2667	-0.00066
33.2833	-0.001847
33.3	-0.002804
33.3167	-0.002497
[truncated: 462 more rows]

## Sheet: Figure 3.S1D
ITC data points for graph and cruve fitting (IgG Fc titration against F446I PRYSPRY).
DP_X	DP_Y	Baseline_X	Baseline_Y	Fit_X	Fit_Y	NDH_X	NDH_Y
0.033333	0.001175			0.012069	-22.6021	0.060633	-23.7032
0.05	-0.001398			0.060633	-22.5424	0.109663	-22.2121
0.066667	-0.000791			0.109663	-22.4102	0.159158	-22.8478
0.083333	-6.5e-05			0.159158	-22.1979	0.209117	-19.6192
0.1	-0.000758			0.209117	-21.8318	0.259542	-21.5834
0.116667	-0.001781			0.259542	-21.1353	0.310431	-19.9307
0.133333	-0.000604			0.310431	-19.6511	0.361786	-16.5378
0.15	-0.000997			0.361786	-16.3364	0.413605	-9.47902
0.166667	-0.00106			0.413605	-10.6102	0.465889	-6.64134
0.183333	-0.000273			0.465889	-5.36552	0.518639	-4.37479
0.2	-0.001286			0.518639	-2.6528	0.571853	-0.201525
0.216667	-0.000998			0.571853	-1.46097	0.625532	1.17565
0.233333	-5e-05			0.625532	-0.89544	0.679677	-1.32993
0.25	-0.001923			0.679677	-0.594881	0.734286	0.414522
0.266667	-0.001495			0.734286	-0.419044	0.78936	0.133137
0.283333	0.000254			0.78936	-0.308131	0.844899	0.969479
0.3	0.000344			0.844899	-0.233909	0.900903	2.52404
0.316667	-0.000447			0.900903	-0.181832	0.957372	3.44339
0.333333	-0.000327			0.957372	-0.143846	1.01431	4.02988
0.35	6.3e-05			1.01431	-0.115221
0.366667	0.001095
0.383333	0.000548
0.4	0.001202
0.416667	0.003405
0.433333	0.000908
0.45	0.000596
0.466667	0.001204
0.483333	0.002042
0.5	0.00195
0.516667	0.001328
0.533333	0.000102
0.55	0.000105
0.566667	0.003808
0.583333	0.002951
0.6	-0.000154
0.616667	-0.001907
0.633333	-0.000449
0.65	0.000619
0.666667	0.000867
0.683333	0.001687
0.7	-0.001062
0.716667	-0.00104
0.733333	0.002461
0.75	0.003073
0.766667	0.002046
0.783333	0.00106
0.8	-0.000636
0.816667	-0.000922
0.833333	-0.000878
0.85	-0.000943
0.866667	-0.001228
0.883333	-0.002353
0.9	-0.001628
0.916667	-0.000704
0.933333	-0.00028
0.95	-0.000266
0.966667	-0.000922
0.983333	-0.000527
1	0.002236
1.01667	0.003409
1.03333	-0.006909
1.05	-0.024996
1.06667	-0.031234
1.08333	-0.024982
1.1	-0.015892
1.11667	-0.010361
1.13333	-0.005121
1.15	0.000759
1.16667	0.002528
1.18333	0.000865
1.2	-0.002447
1.21667	-0.001919
1.23333	-0.000462
1.25	-0.000427
1.26667	-0.000793
1.28333	-0.000579
1.3	-0.001244
1.31667	-0.000721
1.33333	0.00353
1.35	0.00551
1.36667	0.0041
1.38333	0.002731
1.4	0.000989
1.41667	-0.000345
1.43333	-0.001799
1.45	-0.002644
1.46667	-0.000828
1.48333	-0.001295
1.5	-0.003215
1.51667	-0.003464
1.53333	-0.003544
1.55	-0.003503
1.56667	-0.001147
1.58333	0.001087
1.6	0.001012
1.61667	0.001617
1.63333	0.000301
1.65	-0.00149
1.66667	0.001568
1.68333	0.003056
1.7	0.001824
1.71667	0.001101
1.73333	0.001242
1.75	-4.6e-05
1.76667	-0.001335
1.78333	-0.001654
1.8	-0.002856
1.81667	-0.001332
1.83333	-0.001059
1.85	-4.5e-05
1.86667	0.002409
1.88333	0.001608
1.9	0.001434
1.91667	0.003631
1.93333	0.000397
1.95	-0.002957
1.96667	-0.001976
1.98333	-0.002518
2	-0.001979
2.01667	-0.00113
2.03333	-0.002282
2.05	-0.00423
2.06667	-0.002709
2.08333	-0.001468
2.1	-0.002146
2.11667	0.001474
2.13333	0.00321
2.15	0.000785
2.16667	-0.000869
2.18333	-0.000564
2.2	0.00076
2.21667	0.001072
2.23333	0.001653
2.25	0.000645
2.26667	-0.000454
2.28333	0.000286
2.3	0.002545
2.31667	0.002204
2.33333	-0.000697
2.35	-0.001899
2.36667	-0.002201
2.38333	-0.001434
2.4	-0.001016
2.41667	-0.000149
2.43333	0.000968
2.45	0.001425
2.46667	0.001092
2.48333	0.000639
2.5	-0.000104
2.51667	-0.001277
2.53333	-0.001849
2.55	0.000269
2.56667	0.001347
2.58333	-0.000905
2.6	-0.000676
2.61667	-0.001516
2.63333	-0.000876
2.65	0.001785
2.66667	0.001795
2.68333	0.000527
2.7	0.000501
2.71667	0.001895
2.73333	0.000869
2.75	0.001644
2.76667	0.001701
2.78333	0.00202
2.8	0.003999
2.81667	0.001318
2.83333	-0.000343
2.85	-5e-05
2.86667	0.000374
2.88333	-0.000503
2.9	-0.000219
2.91667	0.000715
2.93333	-0.001106
2.95	-0.002358
2.96667	-0.00106
2.98333	0.002378
3	0.001797
3.01667	-0.000341
3.03333	-0.006009
3.05	-0.027196
3.06667	-0.058444
3.08333	-0.08331
3.1	-0.093114
3.11667	-0.083428
3.13333	-0.059872
3.15	-0.037937
3.16667	-0.024568
3.18333	-0.017699
3.2	-0.011389
3.21667	-0.00733
3.23333	-0.007091
3.25	-0.006968
3.26667	-0.004876
3.28333	-0.003453
3.3	-0.002271
3.31667	-0.000178
3.33333	-0.000913
3.35	-0.001517
3.36667	-0.001822
3.38333	-0.000556
3.4	0.00059
3.41667	1.8e-05
3.43333	-0.001754
3.45	-0.002616
3.46667	-0.000108
3.48333	0.001271
3.5	-0.001069
3.51667	-0.005039
3.53333	-0.003208
3.55	-0.000928
3.56667	-0.001696
3.58333	-0.002194
3.6	-0.005892
3.61667	-0.00218
3.63333	0.001333
3.65	-0.002824
3.66667	-0.00378
3.68333	-0.003616
3.7	-0.003852
3.71667	-0.002478
3.73333	-0.000763
3.75	-0.001247
3.76667	-0.003422
3.78333	-0.003247
3.8	-0.002621
3.81667	-0.003185
3.83333	-0.004278
3.85	-0.004912
3.86667	-0.005405
3.88333	-0.009319
3.9	-0.010481
3.91667	-0.007384
3.93333	-0.005637
3.95	-0.00303
3.96667	-0.000302
3.98333	0.001835
4	0.000993
4.01667	-0.000539
4.03333	0.002819
4.05	0.002966
4.06667	-0.000336
4.08333	-0.002658
4.1	-0.00092
4.11667	0.001577
4.13333	0.000744
4.15	0.001461
4.16667	0.001268
4.18333	-0.001945
4.2	2e-06
4.21667	0.004387
4.23333	0.002203
4.25	-0.001812
4.26667	-0.001137
4.28333	0.002567
4.3	0.002529
4.31667	-0.000759
4.33333	-0.002977
4.35	-0.002705
4.36667	-0.001326
4.38333	-0.000459
4.4	-0.000152
4.41667	-0.000705
4.43333	-0.001358
4.45	0.001084
4.46667	0.002935
4.48333	0.000686
4.5	-0.001794
4.51667	-0.003653
4.53333	-0.006569
4.55	-0.004845
4.56667	-0.001302
4.58333	0.001422
4.6	0.005444
4.61667	0.005511
4.63333	0.004068
4.65	0.002445
4.66667	0.000571
4.68333	-0.000145
4.7	-0.000616
4.71667	-0.001397
4.73333	-0.002319
4.75	-0.00176
4.76667	-0.002236
4.78333	-0.005236
4.8	-0.003226
4.81667	-0.001396
4.83333	-0.002136
4.85	-0.001033
4.86667	-0.001922
4.88333	-0.001421
4.9	0.00057
4.91667	-0.000149
4.93333	-0.001495
4.95	0.000159
4.96667	0.004103
4.98333	0.005297
5	0.003239
5.01667	0.002237
5.03333	0.000225
5.05	-0.019378
5.06667	-0.05081
5.08333	-0.074294
5.1	-0.090022
5.11667	-0.08368
5.13333	-0.058107
5.15	-0.039395
5.16667	-0.026576
5.18333	-0.016968
5.2	-0.010771
5.21667	-0.007743
5.23333	-0.008356
5.25	-0.006702
5.26667	-0.008019
5.28333	-0.010276
5.3	-0.007703
5.31667	-0.00504
5.33333	-0.00269
5.35	-0.001721
5.36667	-0.004802
5.38333	-0.004832
5.4	-0.002594
5.41667	-0.002957
5.43333	-0.001931
5.45	-0.000655
5.46667	-0.000919
5.48333	-0.000374
5.5	-0.00067
5.51667	-0.002797
5.53333	-0.005573
5.55	-0.00251
5.56667	-0.001278
5.58333	-0.005316
5.6	-0.007115
5.61667	-0.007394
5.63333	-0.004392
5.65	-0.005002
5.66667	-0.005122
5.68333	-0.005182
5.7	-0.006042
5.71667	-0.004062
5.73333	-0.001224
5.75	6.5e-05
5.76667	-0.000736
5.78333	0.000583
5.8	0.000702
5.81667	0.00323
5.83333	0.004429
5.85	-1.3e-05
5.86667	-0.003364
5.88333	-0.005086
5.9	-0.002277
5.91667	-0.000728
5.93333	-0.00214
5.95	-0.001771
5.96667	0.000498
5.98333	0.002117
6	0.000596
6.01667	0.000426
6.03333	-3.5e-05
6.05	5.5e-05
6.06667	-8.4e-05
6.08333	-0.001644
6.1	-0.000253
6.11667	0.002117
6.13333	0.001829
6.15	0.000121
6.16667	0.000854
6.18333	0.000706
6.2	-0.001812
6.21667	-0.001788
6.23333	0.002016
6.25	0.0054
6.26667	0.004354
6.28333	7.9e-05
6.3	-0.000485
6.31667	0.002321
6.33333	0.002706
6.35	-0.000288
6.36667	-0.004572
6.38333	-0.005016
6.4	-0.0032
6.41667	-0.001873
6.43333	-0.000417
6.45	-0.001551
6.46667	-0.000575
6.48333	0.001291
6.5	0.000248
6.51667	-7.6e-05
6.53333	-0.00326
6.55	-0.004523
6.56667	-0.001096
6.58333	0.00126
6.6	0.001747
6.61667	0.003135
6.63333	0.003373
6.65	0.002421
6.66667	0.002009
6.68333	-4.2e-05
6.7	-0.002993
6.71667	-0.005463
6.73333	-0.004273
6.75	-0.001653
6.76667	-0.001442
6.78333	-0.001359
6.8	0.000943
6.81667	0.001926
6.83333	0.000888
6.85	-0.000316
6.86667	-0.00061
6.88333	2.7e-05
6.9	-0.000367
6.91667	0.0011
6.93333	0.003882
6.95	0.004654
6.96667	0.004816
6.98333	0.002469
7	-0.000298
7.01667	-0.00259
7.03333	-0.005851
7.05	-0.020503
7.06667	-0.049655
7.08333	-0.075014
7.1	-0.08498
7.11667	-0.077376
7.13333	-0.059292
7.15	-0.040918
7.16667	-0.025551
7.18333	-0.017362
7.2	-0.014793
7.21667	-0.011454
7.23333	-0.010085
7.25	-0.009763
7.26667	-0.008999
7.28333	-0.009446
7.3	-0.010362
7.31667	-0.011129
7.33333	-0.008792
7.35	-0.003054
7.36667	-1.7e-05
7.38333	0.00104
7.4	0.001028
7.41667	-0.001321
7.43333	-0.000901
7.45	-0.00022
7.46667	-0.001069
7.48333	-0.004308
7.5	-0.007354
7.51667	-0.007311
7.53333	-0.006468
7.55	-0.004104
7.56667	-0.0045
7.58333	-0.007034
7.6	-0.005419
7.61667	-0.004103
7.63333	-0.005998
7.65	-0.006931
7.66667	-0.008414
7.68333	-0.009287
7.7	-0.00597
7.71667	0.000267
7.73333	0.003035
7.75	0.002013
7.76667	0.000261
7.78333	0.000169
7.8	0.002697
7.81667	0.002396
7.83333	0.000274
7.85	8.3e-05
7.86667	-0.000239
7.88333	-0.00311
7.9	-0.003642
7.91667	-0.002184
7.93333	-0.004636
7.95	-0.006247
7.96667	-0.00357
7.98333	-0.001832
8	-0.001745
8.01667	-0.000707
8.03333	0.00128
8.05	0.000867
8.06667	-0.001597
8.08333	-0.000801
8.1	0.000965
8.11667	-0.000579
8.13333	-0.001494
8.15	0.0006
8.16667	0.001544
8.18333	0.000618
8.2	-0.001888
8.21667	-0.002556
8.23333	0.000516
8.25	0.001318
8.26667	-0.00033
8.28333	0.000511
8.3	0.00115
8.31667	0.000509
8.33333	-0.001532
8.35	-0.002463
8.36667	-0.000735
8.38333	-0.000849
8.4	0.000647
8.41667	0.002014
8.43333	-0.00016
8.45	2.4e-05
8.46667	0.000377
8.48333	-0.00067
8.5	0.000893
8.51667	-0.000364
8.53333	-0.001464
8.55	0.000796
8.56667	0.000485
8.58333	-0.000725
8.6	-0.000245
8.61667	0.002531
8.63333	0.002887
8.65	0.001194
8.66667	0.00141
8.68333	0.001115
8.7	-0.001032
8.71667	-2e-05
8.73333	0.001052
8.75	-0.001045
8.76667	-0.000996
8.78333	0.000102
8.8	-0.000161
8.81667	-0.000494
8.83333	-0.002697
8.85	-0.004514
8.86667	-0.001953
8.88333	-0.001631
8.9	-0.00311
8.91667	-0.001519
8.93333	-0.000703
8.95	-0.000157
8.96667	0.001738
8.98333	0.002133
9	0.001588
9.01667	0.000759
9.03333	-0.00337
9.05	-0.02208
9.06667	-0.047999
9.08333	-0.06951
9.1	-0.084353
9.11667	-0.079496
9.13333	-0.06117
9.15	-0.044003
9.16667	-0.030768
9.18333	-0.021585
9.2	-0.015272
9.21667	-0.012009
9.23333	-0.010725
9.25	-0.009504
9.26667	-0.006033
9.28333	-0.003453
9.3	-0.003942
9.31667	-0.004102
9.33333	-0.002603
9.35	-0.004364
9.36667	-0.007485
9.38333	-0.005777
9.4	-0.003138
9.41667	-0.001681
9.43333	6.7e-05
9.45	0.001284
9.46667	-0.000719
9.48333	-0.002971
9.5	-0.002654
9.51667	-0.002037
9.53333	-0.00234
9.55	-0.000954
9.56667	0.001494
9.58333	0.002001
9.6	0.002178
9.61667	0.002665
9.63333	0.004412
9.65	0.00513
9.66667	0.001888
9.68333	-0.002724
9.7	-0.006186
9.71667	-0.003478
9.73333	0.003091
9.75	0.005081
9.76667	0.002071
9.78333	-0.00196
9.8	-0.0016
9.81667	0.001772
9.83333	0.001194
9.85	-0.002974
9.86667	-0.003332
9.88333	-0.001849
9.9	-0.002154
9.91667	-0.003049
9.93333	-0.002564
9.95	0.001101
9.96667	0.002238
9.98333	-1.3e-05
10	-0.001414
10.0167	-0.000995
10.0333	0.001283
10.05	0.002695
10.0667	0.001899
10.0833	0.001592
10.1	0.003655
10.1167	0.003099
10.1333	0.001766
10.15	0.004564
10.1667	0.004322
10.1833	0.00067
10.2	0.001048
10.2167	0.003409
10.2333	0.00241
10.25	-0.001079
10.2667	-0.002728
10.2833	-0.004187
10.3	-0.004916
10.3167	-0.002275
10.3333	-0.001753
10.35	-0.001022
10.3667	-0.001131
10.3833	-0.002601
10.4	-0.002241
10.4167	-0.000261
10.4333	0.00033
10.45	0.000719
10.4667	6.7e-05
10.4833	-0.002074
10.5	-0.002205
10.5167	-0.003447
10.5333	-0.005959
10.55	-0.006502
10.5667	-0.003025
10.5833	0.001192
10.6	0.0017
10.6167	0.001507
10.6333	0.002515
10.65	0.004223
10.6667	0.003591
10.6833	0.003229
10.7	0.004579
10.7167	0.006209
10.7333	0.005459
10.75	0.001649
10.7667	0.001299
10.7833	0.000501
10.8	-0.001028
10.8167	-0.001296
10.8333	-0.001234
10.85	0.000747
10.8667	-0.000311
10.8833	-0.00165
10.9	-0.001848
10.9167	-0.001687
10.9333	-0.001016
10.95	-0.001836
10.9667	-0.000707
10.9833	-0.003497
11	-0.005917
11.0167	-0.002849
11.0333	-0.003391
11.05	-0.014704
11.0667	-0.036896
11.0833	-0.061299
11.1	-0.079343
11.1167	-0.077788
11.1333	-0.060623
11.15	-0.046287
11.1667	-0.034683
11.1833	-0.02411
11.2	-0.020297
11.2167	-0.019994
11.2333	-0.016981
11.25	-0.01625
11.2667	-0.017469
11.2833	-0.016419
11.3	-0.010668
11.3167	-0.005818
11.3333	-0.006179
11.35	-0.005831
11.3667	-0.004284
11.3833	-0.004736
11.4	-0.005658
11.4167	-0.006642
11.4333	-0.006937
11.45	-0.004942
11.4667	-0.001907
11.4833	-0.001242
11.5	-0.003239
11.5167	-0.005007
11.5333	-0.004074
11.55	-0.001292
11.5667	-0.00167
11.5833	-0.001941
11.6	-0.000921
11.6167	0.000269
11.6333	-0.000731
11.65	-0.003693
11.6667	-0.002566
11.6833	-0.00028
11.7	-0.000573
11.7167	-0.001426
11.7333	-0.000631
11.75	-0.001847
11.7667	-0.001473
11.7833	0.000941
11.8	0.001495
11.8167	-0.000724
11.8333	-0.004803
11.85	-0.006072
11.8667	-0.002991
11.8833	-0.000451
11.9	-0.000513
11.9167	0.000785
11.9333	0.001862
11.95	0.00195
11.9667	0.000947
11.9833	-0.002208
12	-0.002934
12.0167	0.000871
12.0333	0.001506
12.05	-7.1e-05
12.0667	-0.00026
12.0833	-0.001928
12.1	-0.003196
12.1167	-0.003075
12.1333	-0.003185
12.15	-0.003036
12.1667	-0.001927
12.1833	-0.001238
12.2	-0.000129
12.2167	0.002189
12.2333	0.004107
12.25	0.001365
12.2667	-0.001457
12.2833	-0.001169
12.3	-0.00091
12.3167	0.002068
12.3333	0.002937
12.35	0.002056
12.3667	0.001496
12.3833	-0.000733
12.4	-0.001392
12.4167	0.000319
12.4333	0.00021
12.45	-0.000887
12.4667	0.000787
12.4833	0.000552
12.5	-0.000764
12.5167	0.00049
12.5333	0.002418
12.55	0.003166
12.5667	0.003394
12.5833	0.001612
12.6	0.000121
12.6167	0.000713
12.6333	0.001426
12.65	0.002398
12.6667	0.000921
12.6833	0.001974
12.7	0.002859
12.7167	-0.000435
12.7333	0.000261
12.75	0.000427
12.7667	-0.003257
12.7833	-0.004089
12.8	-0.001972
12.8167	-0.000954
12.8333	-0.001027
12.85	-0.000879
12.8667	-0.000291
12.8833	0.001258
12.9	0.001286
12.9167	0.000404
12.9333	0.002013
12.95	0.001011
12.9667	-0.00359
12.9833	-0.004012
13	-0.003103
13.0167	-0.002295
13.0333	-0.000317
13.05	-0.008969
13.0667	-0.03298
13.0833	-0.054502
13.1	-0.063764
13.1167	-0.064797
13.1333	-0.056309
13.15	-0.042181
13.1667	-0.030643
13.1833	-0.022666
13.2	-0.020318
13.2167	-0.021751
13.2333	-0.021744
13.25	-0.019917
13.2667	-0.01772
13.2833	-0.015053
13.3	-0.011846
13.3167	-0.008629
13.3333	-0.007992
13.35	-0.008256
13.3667	-0.00628
13.3833	-0.004303
13.4	-0.003027
13.4167	-0.003591
13.4333	-0.001815
13.45	-0.00134
13.4667	-0.003054
13.4833	-0.003258
13.5	-0.003833
13.5167	-0.002098
13.5333	-0.001803
13.55	-0.003237
13.5667	-0.000973
13.5833	-0.000528
13.6	-0.003874
13.6167	-0.006179
13.6333	-0.005115
13.65	-0.00679
13.6667	-0.007727
13.6833	-0.001213
13.7	0.002301
13.7167	0.002485
13.7333	0.000738
13.75	-0.001519
13.7667	-0.002146
13.7833	-0.001073
13.8	-0.00108
13.8167	-0.003878
13.8333	-0.002166
13.85	-0.000534
13.8667	-0.002511
13.8833	-0.002109
13.9	-0.000578
13.9167	-0.001407
13.9333	-0.002715
13.95	-0.000534
13.9667	0.001797
13.9833	0.001917
14	0.001088
14.0167	0.000458
14.0333	0.002289
14.05	0.001609
14.0667	0.003578
14.0833	0.006037
14.1	0.000536
14.1167	-0.002115
14.1333	-0.001197
14.15	-0.00294
14.1667	-0.002144
14.1833	-0.000647
14.2	0.00036
14.2167	0.000743
14.2333	0.001706
14.25	0.001229
14.2667	6.2e-05
14.2833	0.001435
14.3	0.000112
14.3167	-0.00063
14.3333	-0.001122
14.35	-0.002814
14.3667	-0.004588
14.3833	-0.005137
14.4	-0.004225
14.4167	-0.003913
14.4333	-0.004412
14.45	-0.003973
14.4667	-0.005638
14.4833	-0.004892
14.5	-0.001036
14.5167	0.000969
14.5333	0.002053
14.55	0.000576
14.5667	0.000279
14.5833	0.003722
14.6	0.006135
14.6167	0.003368
14.6333	0.000211
14.65	-0.000196
14.6667	-0.000563
14.6833	-0.00019
14.7	-0.000234
14.7167	-0.000769
14.7333	-0.001923
14.75	-0.004718
14.7667	-0.003841
14.7833	0.001009
14.8	0.002919
14.8167	0.001668
14.8333	0.000548
14.85	0.002392
14.8667	0.002918
14.8833	0.000985
14.9	0.002372
14.9167	0.003679
14.9333	0.004242
14.95	0.004678
14.9667	0.003343
14.9833	0.003639
15	0.007315
15.0167	0.006658
15.0333	0.000112
15.05	-0.008834
15.0667	-0.0257
15.0833	-0.041795
15.1	-0.051594
15.1167	-0.052552
15.1333	-0.043581
15.15	-0.033499
15.1667	-0.023866
15.1833	-0.020689
15.2	-0.018891
15.2167	-0.015773
15.2333	-0.013706
15.25	-0.014866
15.2667	-0.016514
15.2833	-0.014571
15.3	-0.014669
15.3167	-0.014577
15.3333	-0.014122
15.35	-0.011986
15.3667	-0.00896
15.3833	-0.008334
15.4	-0.009018
15.4167	-0.0085
15.4333	-0.007361
15.45	-0.002723
15.4667	0.005035
15.4833	0.004354
15.5	-0.000787
15.5167	-0.001867
15.5333	-0.002178
15.55	-0.002559
15.5667	-0.002569
15.5833	-0.00566
15.6	-0.00659
15.6167	-0.005001
15.6333	-0.003782
15.65	-0.001933
15.6667	-0.002185
15.6833	-0.001967
15.7	-0.002109
15.7167	-0.002341
15.7333	-0.000205
15.75	0.00153
15.7667	0.002006
15.7833	0.001491
15.8	0.001256
15.8167	0.003539
15.8333	0.00388
15.85	0.002672
15.8667	0.000493
15.8833	-0.002166
15.9	-0.001669
15.9167	-0.003933
15.9333	-0.005006
15.95	-0.00221
15.9667	-0.000675
15.9833	-0.000685
16	0.000155
16.0167	0.002185
16.0333	0.000775
16.05	-0.001858
16.0667	-0.000456
16.0833	0.001677
16.1	-0.000271
16.1167	-0.002788
16.1333	-0.003542
16.15	-0.004329
16.1667	-0.004885
16.1833	-0.004232
16.2	-0.001428
16.2167	-0.000283
16.2333	-0.000928
16.25	-0.002034
16.2667	-0.002519
16.2833	0.002175
16.3	0.002892
16.3167	-0.000502
16.3333	2.5e-05
16.35	-0.001948
16.3667	-0.004963
16.3833	-0.004622
16.4	-0.003861
16.4167	-0.00221
16.4333	-0.001679
16.45	-0.00016
16.4667	0.003178
16.4833	0.002796
16.5	0.001264
16.5167	0.003312
16.5333	0.00325
16.55	0.000668
16.5667	0.001296
16.5833	0.003205
16.6	0.002363
16.6167	-4.7e-05
16.6333	-0.001977
16.65	-0.002866
16.6667	0.000524
16.6833	0.002525
16.7	0.000959
16.7167	0.000604
16.7333	-0.000602
16.75	0.000552
16.7667	0.005318
16.7833	0.008117
16.8	0.003916
16.8167	-0.000505
16.8333	-0.000366
16.85	0.000436
16.8667	-0.000571
16.8833	-4.7e-05
16.9	0.001777
16.9167	6.1e-05
16.9333	-1.3e-05
16.95	-0.000696
16.9667	-0.000939
16.9833	-0.000471
17	3.6e-05
17.0167	0.000805
17.0333	0.000655
17.05	-0.002615
17.0667	-0.016705
17.0833	-0.033185
17.1	-0.041754
17.1167	-0.040503
17.1333	-0.028911
17.15	-0.01512
17.1667	-0.004758
17.1833	0.000804
17.2	0.003296
17.2167	0.003658
17.2333	0.00236
17.25	5.2e-05
17.2667	-0.003476
17.2833	-0.007454
17.3	-0.008002
17.3167	-0.00513
17.3333	-0.001999
17.35	-0.000778
17.3667	-0.001807
17.3833	-0.000647
17.4	0.000104
17.4167	-0.000897
17.4333	-0.001578
17.45	-0.001199
17.4667	-0.000811
17.4833	-0.000542
17.5	-0.002166
17.5167	-0.00417
17.5333	-0.002394
17.55	0.000561
17.5667	0.002036
17.5833	0.001278
17.6	-0.00069
17.6167	-0.002168
17.6333	-0.002876
17.65	-0.003646
17.6667	-0.003839
17.6833	-0.000551
17.7	0.003156
17.7167	0.001493
17.7333	-0.001203
17.75	-0.002872
17.7667	-0.00396
17.7833	-0.004278
17.8	-0.001277
17.8167	0.001109
17.8333	-0.001186
17.85	-0.000511
17.8667	-0.000916
17.8833	-0.003231
17.9	-0.002633
17.9167	-0.002316
17.9333	-0.002038
17.95	-0.00406
17.9667	-0.004705
17.9833	-0.003455
18	-0.004016
18.0167	-0.004367
18.0333	-0.003428
18.05	-0.005562
18.0667	-0.007781
18.0833	-0.007491
18.1	-0.00395
18.1167	0.001041
18.1333	0.000698
18.15	0.000333
18.1667	0.001747
18.1833	0.002452
18.2	0.000126
18.2167	-0.001341
18.2333	-0.001539
18.25	-0.000377
18.2667	-5e-06
18.2833	-0.001783
18.3	-0.00199
18.3167	-0.000937
18.3333	0.002066
18.35	0.003748
18.3667	0.004582
18.3833	0.007629
18.4	0.006906
18.4167	0.003713
18.4333	-0.000799
18.45	-0.00554
18.4667	-0.005827
18.4833	-0.003974
18.5	-0.00293
18.5167	-0.000647
18.5333	0.001421
18.55	-0.000368
18.5667	-0.002627
18.5833	-0.004106
18.6	-0.001355
18.6167	0.001605
18.6333	0.003287
18.65	0.00259
18.6667	0.001832
18.6833	0.004364
18.7	0.00487
18.7167	0.002787
18.7333	0.002223
18.75	0.004029
18.7667	0.004928
18.7833	0.00355
18.8	0.000671
18.8167	-0.000327
18.8333	0.000735
18.85	0.001881
18.8667	0.001158
18.8833	-0.000706
18.9	-0.00114
18.9167	-0.001374
18.9333	-0.00115
18.95	0.00151
18.9667	0.003229
18.9833	0.002959
19	0.001109
19.0167	-0.000893
19.0333	-0.002261
19.05	-0.007829
19.0667	-0.019887
19.0833	-0.034276
19.1	-0.041984
19.1167	-0.037312
19.1333	-0.02379
19.15	-0.010138
19.1667	-0.000895
19.1833	0.002196
19.2	0.001106
19.2167	0.000347
19.2333	0.000467
19.25	0.00281
19.2667	0.003307
19.2833	0.001504
19.3	0.002131
19.3167	0.001808
19.3333	0.002078
19.35	0.00422
19.3667	0.004722
19.3833	0.003814
19.4	0.001346
19.4167	-0.00129
19.4333	-0.001475
19.45	-0.000401
19.4667	-0.000946
19.4833	-0.000281
19.5	-0.000315
19.5167	-0.001719
19.5333	-0.001153
19.55	0.000383
19.5667	-0.001711
19.5833	-0.001896
19.6	0.002419
19.6167	0.000514
19.6333	-0.00448
19.65	-0.005706
19.6667	-0.004423
19.6833	-0.003991
19.7	-0.003588
19.7167	-0.004426
19.7333	-0.005065
19.75	-0.001587
19.7667	1e-06
19.7833	-0.000421
19.8	0.000858
19.8167	0.002861
19.8333	0.003223
19.85	0.000755
19.8667	-0.000883
19.8833	0.000349
19.9	0.001324
19.9167	0.003108
19.9333	0.004442
19.95	0.000905
19.9667	-0.000672
19.9833	0.002592
20	0.002796
20.0167	-0.0001
20.0333	-0.005476
20.05	-0.009286
20.0667	-0.008043
20.0833	-0.006561
20.1	-0.004618
20.1167	-0.002766
20.1333	0.001311
20.15	0.001783
20.1667	-0.000256
20.1833	-0.000424
20.2	3.8e-05
20.2167	0.001204
20.2333	0.000827
20.25	0.00049
20.2667	-0.001687
20.2833	-0.001403
20.3	0.000344
20.3167	0.000201
20.3333	-0.001321
20.35	-0.004104
20.3667	-0.002248
20.3833	0.001736
20.4	0.003609
20.4167	0.003792
20.4333	0.004916
20.45	0.005838
20.4667	0.00175
20.4833	-0.000428
20.5	-0.001376
20.5167	-0.002154
20.5333	-0.000782
20.55	0.000209
20.5667	0.001771
20.5833	0.002412
20.6	0.000384
20.6167	-0.001865
20.6333	-0.001173
20.65	0.000189
20.6667	0.000601
20.6833	-0.000937
20.7	-0.002774
20.7167	-0.003001
20.7333	-0.003088
20.75	-0.001575
20.7667	0.002098
20.7833	0.003053
20.8	0.003799
20.8167	0.003995
20.8333	0.002021
20.85	0.001557
20.8667	0.001757
20.8833	0.001776
20.9	0.002926
20.9167	0.001085
20.9333	-0.002054
20.95	-0.001451
20.9667	-0.000528
20.9833	-0.000354
21	0.000719
21.0167	0.000894
21.0333	-0.00135
21.05	-0.007834
21.0667	-0.019668
21.0833	-0.031822
21.1	-0.037033
21.1167	-0.031034
21.1333	-0.018225
21.15	-0.002476
21.1667	0.007673
21.1833	0.009824
21.2	0.008805
21.2167	0.008727
21.2333	0.007678
21.25	0.00541
21.2667	0.008013
21.2833	0.007637
21.3	0.00196
21.3167	0.001174
21.3333	0.002268
21.35	6.3e-05
21.3667	0.001468
21.3833	0.002134
21.4	-0.000491
21.4167	-0.002095
21.4333	-0.004678
21.45	-0.003802
21.4667	-0.003175
21.4833	-0.004798
21.5	-0.003421
21.5167	-0.001173
21.5333	-0.000235
21.55	-0.001257
21.5667	-0.000459
21.5833	0.000349
21.6	-0.001692
21.6167	-0.002413
21.6333	-0.002735
21.65	-0.001296
21.6667	0.000613
21.6833	-0.001178
21.7	-0.003059
21.7167	-0.00229
21.7333	-0.001291
21.75	-6.1e-05
21.7667	0.003268
21.7833	0.002907
21.8	-0.000874
21.8167	-0.000435
21.8333	0.002575
21.85	0.001984
21.8667	0.001033
21.8833	-0.000208
21.9	-0.00115
21.9167	0.000979
21.9333	0.002547
21.95	0.002266
21.9667	-0.001496
21.9833	-0.003878
22	-0.00281
22.0167	-0.001842
22.0333	0.001645
22.05	0.003063
22.0667	0.00015
22.0833	-0.000534
22.1	0.001923
22.1167	0.00364
22.1333	0.003216
22.15	0.001502
22.1667	-0.001103
22.1833	-0.002168
22.2	-0.001122
22.2167	0.000311
22.2333	0.000424
22.25	-0.001433
22.2667	-0.002771
22.2833	-0.002658
22.3	-8e-06
22.3167	0.001481
22.3333	0.0012
22.35	0.001209
22.3667	-0.000712
22.3833	-0.003217
22.4	-0.003612
22.4167	-0.002057
22.4333	0.000248
22.45	0.001412
22.4667	-0.000137
22.4833	-0.001736
22.5	-0.001415
22.5167	0.002026
22.5333	0.003675
22.55	0.001473
22.5667	-0.00343
22.5833	-0.004433
22.6	-0.000626
22.6167	-0.00207
22.6333	-0.002136
22.65	-0.000362
22.6667	-0.003388
22.6833	-0.004054
22.7	0.001098
22.7167	0.00543
22.7333	0.003002
22.75	-0.000116
22.7667	-0.001364
22.7833	-0.003252
22.8	-0.00189
22.8167	0.002702
22.8333	0.004864
22.85	0.003237
22.8667	0.00175
22.8833	0.002073
22.9	0.001757
22.9167	0.00062
22.9333	-0.000626
22.95	-0.000481
22.9667	0.000674
22.9833	-0.000661
23	0.000124
23.0167	0.00378
23.0333	0.000997
23.05	-0.005767
23.0667	-0.01178
23.0833	-0.020993
23.1	-0.028605
23.1167	-0.027617
23.1333	-0.016468
23.15	0.00024
23.1667	0.011308
23.1833	0.013248
23.2	0.010928
23.2167	0.008198
23.2333	0.006368
23.25	0.006128
23.2667	0.00507
23.2833	0.005691
23.3	0.008093
23.3167	0.007524
23.3333	0.005476
23.35	0.00312
23.3667	0.002033
23.3833	0.000976
23.4	0.000429
23.4167	0.002283
23.4333	0.005517
23.45	0.005682
23.4667	0.001947
23.4833	-0.002049
23.5	-0.000753
23.5167	0.002443
23.5333	-0.000761
23.55	-0.003575
23.5667	-0.001719
23.5833	-0.000451
23.6	0.000596
23.6167	0.001214
23.6333	0.003001
23.65	0.004389
23.6667	0.002638
23.6833	-0.000123
23.7	-0.004514
23.7167	-0.004955
23.7333	0.002605
23.75	0.010305
23.7667	0.008495
23.7833	0.005266
23.8	0.004996
23.8167	0.001237
23.8333	-0.001001
23.85	0.000821
23.8667	-4.8e-05
23.8833	0.000384
23.9	0.002477
23.9167	0.00171
23.9333	-0.001147
23.95	-0.002964
23.9667	0.000299
23.9833	0.002533
24	0.002308
24.0167	0.001962
24.0333	0.001616
24.05	-5.9e-05
24.0667	-0.002203
24.0833	-0.001728
24.1	0.001808
24.1167	0.004673
24.1333	0.004899
24.15	0.002515
24.1667	-0.000489
24.1833	-0.000923
24.2	0.000113
24.2167	-0.001111
24.2333	-0.003375
24.25	-0.00311
24.2667	-0.000115
24.2833	0.000341
24.3	-0.002145
24.3167	-0.001351
24.3333	-3.8e-05
24.35	-0.001134
24.3667	0.00111
24.3833	0.002362
24.4	0.001123
24.4167	0.000465
24.4333	-0.001894
24.45	-0.003572
24.4667	-0.004053
24.4833	-0.002544
24.5	-5.5e-05
24.5167	0.001694
24.5333	0.001903
24.55	0.00099
24.5667	-0.000583
24.5833	0.001084
24.6	0.001551
24.6167	-0.000663
24.6333	-0.002807
24.65	-0.003882
24.6667	-0.001516
24.6833	0.000609
24.7	0.003284
24.7167	0.004058
24.7333	0.002722
24.75	0.001476
24.7667	0.000261
24.7833	-0.000346
24.8	-0.001803
24.8167	-0.000869
24.8333	0.000364
24.85	-0.000733
24.8667	7.9e-05
24.8833	0.001571
24.9	6.4e-05
24.9167	-8.4e-05
24.9333	0.000977
24.95	-0.000602
24.9667	-0.001441
24.9833	-9e-05
25	-0.000159
25.0167	-1.9e-05
25.0333	-0.00059
25.05	-0.00331
25.0667	-0.012781
25.0833	-0.026682
25.1	-0.032953
25.1167	-0.030016
25.1333	-0.019008
25.15	-0.00403
25.1667	0.008508
25.1833	0.013214
25.2	0.01395
25.2167	0.013467
25.2333	0.010913
25.25	0.008529
25.2667	0.008043
25.2833	0.005878
25.3	0.003123
25.3167	0.006087
25.3333	0.008211
25.35	0.006164
25.3667	0.004107
25.3833	0.006649
25.4	0.008482
25.4167	0.008034
25.4333	0.006955
25.45	0.005736
25.4667	0.005377
25.4833	0.004248
25.5	0.003828
25.5167	0.004307
25.5333	0.006176
25.55	0.006285
25.5667	0.005574
25.5833	0.003002
25.6	0.001829
25.6167	0.003416
25.6333	0.001784
25.65	0.001201
25.6667	0.003946
25.6833	0.003821
25.7	0.000916
25.7167	0.001302
25.7333	0.003876
25.75	0.00375
25.7667	0.002203
25.7833	0.001156
25.8	0.001399
25.8167	0.002621
25.8333	-0.000507
25.85	-0.002236
25.8667	-0.003115
25.8833	-0.004184
25.9	-0.002794
25.9167	-0.003035
25.9333	-0.003646
25.95	-0.002787
25.9667	-0.002088
25.9833	-0.002531
26	0.000696
26.0167	0.001502
26.0333	-0.000181
26.05	0.000166
26.0667	0.00054
26.0833	-0.000425
26.1	0.00036
26.1167	0.001584
26.1333	-0.000272
26.15	-0.002299
26.1667	-0.003467
26.1833	-0.003324
26.2	-0.002852
26.2167	-0.00141
26.2333	-0.000659
26.25	-0.000759
26.2667	0.000412
26.2833	9.3e-05
26.3	-0.000657
26.3167	0.001204
26.3333	0.002804
26.35	0.001235
26.3667	5.5e-05
26.3833	-0.000613
26.4	-0.003382
26.4167	-0.00153
26.4333	0.001932
26.45	0.002853
26.4667	0.003967
26.4833	0.001291
26.5	-0.002085
26.5167	-0.001751
26.5333	0.000444
26.55	-0.000828
26.5667	-0.004321
26.5833	-0.002314
26.6	0.000324
26.6167	0.001373
26.6333	0.001955
26.65	0.003217
26.6667	0.003289
26.6833	-3.9e-05
26.7	-7.3e-05
26.7167	0.000134
26.7333	-0.001318
26.75	-0.00015
26.7667	0.002257
26.7833	0.00158
26.8	0.001634
26.8167	0.002458
26.8333	0.000522
26.85	-0.000753
26.8667	-0.001573
26.8833	0.000557
26.9	0.002067
26.9167	0.002477
26.9333	0.003029
26.95	0.000535
26.9667	-0.001499
26.9833	-0.001483
27	-0.002616
27.0167	-0.003548
27.0333	-0.001637
27.05	-0.000516
27.0667	-0.011195
27.0833	-0.026043
27.1	-0.034139
27.1167	-0.033484
27.1333	-0.021308
27.15	-0.008142
27.1667	0.001393
27.1833	0.007062
27.2	0.008442
27.2167	0.009682
27.2333	0.011851
27.25	0.010221
27.2667	0.007954
27.2833	0.006227
27.3	0.00545
27.3167	0.004714
27.3333	0.003757
27.35	0.004254
27.3667	0.00431
27.3833	0.003546
27.4	0.003632
27.4167	0.004729
27.4333	0.002948
27.45	-0.000294
27.4667	0.000945
27.4833	0.003664
27.5	0.004944
27.5167	0.004714
27.5333	0.001705
27.55	-0.000324
27.5667	0.001876
27.5833	0.004258
27.6	0.00236
27.6167	-0.000178
27.6333	-0.002285
27.65	-0.003193
27.6667	-0.00268
27.6833	-0.001817
27.7	-0.000114
27.7167	0.001519
27.7333	0.001063
27.75	-0.002184
27.7667	-0.00374
27.7833	-0.001666
27.8	-0.003013
27.8167	-0.005249
27.8333	-0.003825
27.85	-0.003792
27.8667	-0.002588
27.8833	-0.001584
27.9	-0.002571
27.9167	-0.000938
27.9333	-0.002334
27.95	-0.005421
27.9667	-0.005408
27.9833	-0.004845
28	-0.002443
28.0167	-0.00196
28.0333	-0.003128
28.05	-0.002045
28.0667	0.001857
28.0833	0.00349
28.1	0.001683
28.1167	0.001675
28.1333	0.003218
28.15	0.004543
28.1667	0.002027
28.1833	-0.000459
28.2	0.000975
28.2167	0.0027
28.2333	0.001596
28.25	0.000152
28.2667	0.000648
28.2833	0.001674
28.3	0.00228
28.3167	0.001106
28.3333	0.000783
28.35	-0.00075
28.3667	-0.002494
28.3833	-0.000428
28.4	-0.001762
28.4167	-0.003176
28.4333	-0.001741
28.45	-0.001385
28.4667	0.002029
28.4833	0.001393
28.5	-0.002543
28.5167	0.000501
28.5333	0.001474
28.55	-0.000984
28.5667	-0.000182
28.5833	0.001149
28.6	0.000241
28.6167	-0.000439
28.6333	0.0005
28.65	0.001148
28.6667	0.003147
28.6833	0.001826
28.7	-0.001528
28.7167	-0.000873
28.7333	-0.001069
28.75	-0.002874
28.7667	-0.000649
28.7833	0.003302
28.8	0.003222
28.8167	0.000252
28.8333	-0.000929
28.85	-0.000169
28.8667	-0.000755
28.8833	-0.001031
28.9	-0.001948
28.9167	-0.002974
28.9333	-0.003012
28.95	-0.002825
28.9667	-0.001858
28.9833	-0.001411
29	-0.000485
29.0167	-0.000901
29.0333	-0.002451
29.05	-0.003891
29.0667	-0.01054
29.0833	-0.02392
29.1	-0.034584
29.1167	-0.03246
29.1333	-0.019856
29.15	-0.004722
29.1667	0.005722
29.1833	0.009472
29.2	0.011121
29.2167	0.01103
29.2333	0.009779
29.25	0.009378
29.2667	0.008433
29.2833	0.007868
29.3	0.005192
29.3167	0.003417
29.3333	0.003181
29.35	0.000602
29.3667	0.002383
29.3833	0.003095
29.4	-0.001924
29.4167	0.000416
29.4333	0.008634
29.45	0.009603
29.4667	0.008541
29.4833	0.00669
29.5	0.000907
29.5167	-8.7e-05
29.5333	0.00076
29.55	0.001357
29.5667	0.003513
29.5833	0.003139
29.6	0.000734
29.6167	-0.00064
29.6333	-0.002605
29.65	-0.004069
29.6667	-0.002624
29.6833	-0.002009
29.7	-0.001014
29.7167	0.001221
29.7333	0.000597
29.75	-0.001248
29.7667	-0.001832
29.7833	-0.003336
29.8	-0.001581
29.8167	0.000585
29.8333	0.000632
29.85	0.002079
29.8667	0.000696
29.8833	-0.001287
29.9	0.000212
29.9167	0.000801
29.9333	-0.00072
29.95	-0.001531
29.9667	-0.000232
29.9833	0.00181
30	0.002292
30.0167	0.001894
30.0333	0.001656
30.05	-7.2e-05
30.0667	-0.000907
30.0833	0.001499
30.1	0.004104
30.1167	0.003149
30.1333	0.000115
30.15	-0.003396
30.1667	-0.002588
30.1833	0.001961
30.2	0.00237
30.2167	0.002279
30.2333	0.00253
30.25	0.002291
30.2667	0.001202
30.2833	0.000113
30.3	-0.003695
30.3167	-0.005623
30.3333	-0.003231
30.35	-0.001369
30.3667	0.000483
30.3833	0.002165
30.4	0.002558
30.4167	0.00165
30.4333	0.002333
30.45	0.003765
30.4667	0.003257
30.4833	-0.000361
30.5	-0.001769
30.5167	-0.000897
30.5333	-0.000826
30.55	-0.001516
30.5667	-0.003487
30.5833	-0.004537
30.6	-0.003697
30.6167	-0.002529
30.6333	-0.000633
30.65	0.001454
30.6667	-0.00031
30.6833	-0.000953
30.7	0.000231
30.7167	-0.000345
30.7333	-2.2e-05
30.75	-0.000439
30.7667	-0.000245
30.7833	0.000486
30.8	0.000267
30.8167	0.000598
30.8333	-0.001041
30.85	-0.00086
30.8667	0.000319
30.8833	-0.002273
30.9	-0.002684
30.9167	0.000655
30.9333	0.002714
30.95	0.000701
30.9667	-0.001241
30.9833	-7.4e-05
31	0.002334
31.0167	0.001112
31.0333	0.000859
31.05	0.001246
31.0667	-0.006557
31.0833	-0.02231
31.1	-0.035412
31.1167	-0.035575
31.1333	-0.022348
31.15	-0.00812
31.1667	-0.000773
31.1833	0.004715
31.2	0.007633
31.2167	0.010251
31.2333	0.010179
31.25	0.007367
31.2667	0.006867
31.2833	0.006156
31.3	0.005046
31.3167	0.004355
31.3333	0.002665
31.35	0.000526
31.3667	0.000277
31.3833	0.000339
31.4	0.00032
31.4167	0.001272
31.4333	0.001646
31.45	0.00044
31.4667	-0.001717
31.4833	0.001027
31.5	0.002543
31.5167	-0.000911
31.5333	-0.003024
31.55	-0.003537
31.5667	-0.00272
31.5833	-0.000571
31.6	0.00023
31.6167	0.00091
31.6333	-1e-05
31.65	-0.002379
31.6667	-0.000565
31.6833	3.9e-05
31.7	-0.000456
31.7167	0.002439
31.7333	0.003014
31.75	0.003003
31.7667	0.004502
31.7833	0.004391
31.8	0.003021
31.8167	0.001602
31.8333	0.000556
31.85	-0.000359
31.8667	-0.000315
31.8833	-0.00048
31.9	-0.002083
31.9167	-0.002642
31.9333	-0.001862
31.95	-0.000711
31.9667	-0.001031
31.9833	-0.000626
32	0.003351
32.0167	0.004408
32.0333	0.002555
32.05	0.002071
32.0667	0.002694
32.0833	0.001767
32.1	-0.00026
32.1167	0.000423
32.1333	0.001227
32.15	0.001505
32.1667	0.001163
32.1833	-0.00217
32.2	-0.003532
32.2167	-0.001663
32.2333	0.000728
32.25	0.003319
32.2667	0.00386
32.2833	0.000651
32.3	-0.001637
32.3167	4.5e-05
32.3333	-0.000762
32.35	-0.00276
32.3667	2e-06
32.3833	0.000604
32.4	0.000596
32.4167	0.001137
32.4333	-0.001811
32.45	-0.003849
32.4667	-0.0034
32.4833	-0.00165
32.5	-3.1e-05
32.5167	-3.2e-05
32.5333	-0.000243
32.55	0.000833
32.5667	0.0004
32.5833	0.000586
32.6	-0.000458
32.6167	-0.001733
32.6333	-0.001121
32.65	-0.001298
32.6667	-0.000566
32.6833	-0.000913
32.7	-0.000643
32.7167	-0.000115
32.7333	-0.000916
32.75	-0.001188
32.7667	-0.00081
32.7833	0.000406
32.8	0.000301
32.8167	-0.000465
32.8333	0.00064
32.85	0.000174
32.8667	-0.000914
32.8833	0.000407
32.9	-0.000502
32.9167	-0.002641
32.9333	-0.00264
32.95	0.001398
32.9667	0.003716
32.9833	0.001215
33	0.000423
33.0167	0.001221
33.0333	7e-06
33.05	-0.005697
33.0667	-0.014711
33.0833	-0.025375
33.1	-0.032159
33.1167	-0.030825
33.1333	-0.022901
33.15	-0.008136
33.1667	0.004638
33.1833	0.009521
33.2	0.012174
33.2167	0.013857
33.2333	0.01198
33.25	0.008813
33.2667	0.008805
33.2833	0.010076
33.3	0.009718
33.3167	0.00619
[truncated: 462 more rows]

## Sheet: Figure 3.S1E
ITC data points for graph and cruve fitting (IgG Fc titration against K455E PRYSPRY).
DP_X	DP_Y	Baseline_X	Baseline_Y	Fit_X	Fit_Y	NDH_X	NDH_Y
0.033333	0.020973			0.024166	-14.2725	0.08509	-13.2499
0.05	0.016939			0.08509	-14.2712	0.14674	-13.9141
0.066667	0.012144			0.14674	-14.2677	0.209117	-14.4814
0.083333	0.0089			0.209117	-14.2616	0.272221	-15.2419
0.1	0.006215			0.272221	-14.2515	0.33605	-14.3944
0.116667	-0.00321			0.33605	-14.2303	0.400607	-13.2532
0.133333	-0.013244			0.400607	-13.2508	0.465889	-0.423237
0.15	-0.017412			0.465889	-0.433563	0.531899	-0.559431
0.166667	-0.01549			0.531899	-0.013169	0.598635	-0.348021
0.183333	-0.010388			0.598635	-0.002312	0.734286	-0.309769
0.2	-0.005636			0.666097	0.000976	0.803201	-0.680198
0.216667	-0.001594			0.734286	0.00275	0.872843	-0.216956
0.233333	0.001938			0.803201	0.004051	0.943211	0.340204
0.25	0.00625			0.872843	0.005177	1.01431	0.416226
0.266667	0.007882			0.943211	0.006242
0.283333	0.006205			1.01431	0.007293
0.3	0.002617
0.316667	-0.004131
0.333333	-0.011599
0.35	-0.017149
0.366667	-0.016709
0.383333	-0.013959
0.4	-0.00257
0.416667	0.0083
0.433333	0.007749
0.45	0.005863
0.466667	-0.001115
0.483333	-0.006772
0.5	-0.00661
0.516667	-0.006767
0.533333	-0.005194
0.55	-0.002599
0.566667	-0.001313
0.583333	0.002003
0.6	0.004168
0.616667	0.006224
0.633333	0.005189
0.65	0.01079
0.666667	0.015351
0.683333	-0.000969
0.7	-0.006848
0.716667	0.000453
0.733333	0.007574
0.75	0.009525
0.766667	0.006416
0.783333	0.005898
0.8	0.007779
0.816667	0.007191
0.833333	0.002342
0.85	-0.004159
0.866667	-0.01004
0.883333	-0.012451
0.9	-0.003151
0.916667	0.004108
0.933333	0.000707
0.95	-0.00025
0.966667	-0.007798
0.983333	-0.014435
1	-0.008722
1.01667	0.003321
1.03333	0.008264
1.05	-0.027629
1.06667	-0.084651
1.08333	-0.105872
1.1	-0.104144
1.11667	-0.090846
1.13333	-0.066118
1.15	-0.044851
1.16667	-0.029263
1.18333	-0.019765
1.2	-0.011106
1.21667	-0.007508
1.23333	-0.00861
1.25	-0.002119
1.26667	-0.002886
1.28333	-0.013603
1.3	-0.006241
1.31667	0.025742
1.33333	0.023065
1.35	-0.017156
1.36667	-0.032113
1.38333	-0.014641
1.4	0.014991
1.41667	0.021534
1.43333	0.006056
1.45	-0.011892
1.46667	-0.024145
1.48333	-0.021879
1.5	-0.016592
1.51667	-0.013676
1.53333	-0.01483
1.55	-0.01215
1.56667	-0.004734
1.58333	-0.004339
1.6	-0.010244
1.61667	-0.006508
1.63333	0.000277
1.65	0.006759
1.66667	0.016587
1.68333	0.014135
1.7	0.006823
1.71667	0.004411
1.73333	0.00317
1.75	0.01294
1.76667	0.009007
1.78333	-0.007556
1.8	-0.009799
1.81667	-0.009002
1.83333	-0.010585
1.85	-0.013194
1.86667	0.00278
1.88333	0.019744
1.9	0.017209
1.91667	0.009503
1.93333	0.001098
1.95	-0.002513
1.96667	0.003118
1.98333	0.007289
2	-0.00127
2.01667	-0.019469
2.03333	-0.028608
2.05	-0.023962
2.06667	-0.015378
2.08333	-0.003914
2.1	0.02765
2.11667	0.036804
2.13333	0.012648
2.15	0.005283
2.16667	-0.004525
2.18333	-0.015463
2.2	-0.014361
2.21667	-0.010279
2.23333	-0.009867
2.25	-0.00548
2.26667	-0.002757
2.28333	-0.002555
2.3	0.000647
2.31667	-0.006251
2.33333	-0.013709
2.35	-0.009619
2.36667	0.000986
2.38333	0.00195
2.4	0.000915
2.41667	0.0055
2.43333	0.007234
2.45	0.002543
2.46667	-0.000212
2.48333	0.001724
2.5	0.003339
2.51667	0.013585
2.53333	0.02129
2.55	0.023681
2.56667	0.020379
2.58333	0.005077
2.6	-0.001204
2.61667	-0.003736
2.63333	-0.008448
2.65	-0.009154
2.66667	-0.008426
2.68333	-0.005449
2.7	-0.009142
2.71667	-0.011664
2.73333	-0.014057
2.75	-0.01874
2.76667	-0.013482
2.78333	-0.006985
2.8	-0.000187
2.81667	0.006061
2.83333	0.007498
2.85	0.00472
2.86667	0.001924
2.88333	-0.003181
2.9	-0.010267
2.91667	-0.012863
2.93333	-0.011319
2.95	-0.004053
2.96667	-0.002762
2.98333	-0.00291
3	0.008902
3.01667	0.016823
3.03333	0.014595
3.05	0.008517
3.06667	0.004041
3.08333	0.005524
3.1	0.009248
3.11667	0.008111
3.13333	-0.000446
3.15	-0.010369
3.16667	-0.007639
3.18333	-0.00045
3.2	0.00399
3.21667	0.009279
3.23333	0.007068
3.25	0.003501
3.26667	0.000847
3.28333	-0.002508
3.3	-0.005912
3.31667	-0.008017
3.33333	-0.006291
3.35	-0.001723
3.36667	0.001758
3.38333	0.004118
3.4	0.005139
3.41667	0.003449
3.43333	0.0044
3.45	0.002553
3.46667	-0.002311
3.48333	-0.007085
3.5	-0.010179
3.51667	-0.007894
3.53333	-0.013388
3.55	-0.04215
3.56667	-0.08097
3.58333	-0.11983
3.6	-0.157
3.61667	-0.17716
3.63333	-0.17107
3.65	-0.145368
3.66667	-0.109375
3.68333	-0.076301
3.7	-0.055868
3.71667	-0.044334
3.73333	-0.03476
3.75	-0.026135
3.76667	-0.021508
3.78333	-0.018572
3.8	-0.013095
3.81667	-0.006608
3.83333	-0.003752
3.85	-0.004263
3.86667	-0.009924
3.88333	-0.014874
3.9	-0.013625
3.91667	-0.009116
3.93333	-0.006926
3.95	-0.006106
3.96667	-0.002414
3.98333	0.001688
4	0.00305
4.01667	-0.000179
4.03333	-0.002937
4.05	-0.002344
4.06667	-0.001971
4.08333	0.000553
4.1	0.002146
4.11667	-0.00041
4.13333	-0.002647
4.15	-0.002933
4.16667	-0.001558
4.18333	-0.002663
4.2	-0.001848
4.21667	-0.000853
4.23333	-0.004628
4.25	-0.004513
4.26667	-0.003937
4.28333	-0.003002
4.3	0.001954
4.31667	0.00464
4.33333	0.004045
4.35	0.004631
4.36667	0.003948
4.38333	0.000984
4.4	-0.00239
4.41667	-0.007764
4.43333	-0.008918
4.45	-0.002632
4.46667	0.001734
4.48333	0.002781
4.5	0.001457
4.51667	-0.004737
4.53333	-0.006451
4.55	-0.001905
4.56667	0.003272
4.58333	0.006678
4.6	0.005534
4.61667	0.002721
4.63333	-6.3e-05
4.65	-0.004356
4.66667	-0.005739
4.68333	-0.002552
4.7	6.6e-05
4.71667	-0.001657
4.73333	-0.00238
4.75	0.000178
4.76667	0.002707
4.78333	0.004196
4.8	0.005165
4.81667	0.004924
4.83333	0.002253
4.85	0.001783
4.86667	0.004834
4.88333	0.006475
4.9	0.003426
4.91667	0.000717
4.93333	-0.001383
4.95	-0.002693
4.96667	-3.6e-05
4.98333	-0.001599
5	-0.004572
5.01667	-0.005614
5.03333	-0.010247
5.05	-0.012943
5.06667	-0.010533
5.08333	-0.004814
5.1	0.001626
5.11667	0.002996
5.13333	0.004965
5.15	0.008463
5.16667	0.007959
5.18333	0.008965
5.2	0.006521
5.21667	0.002357
5.23333	0.000523
5.25	-0.004542
5.26667	-0.00896
5.28333	-0.009728
5.3	-0.007715
5.31667	-0.002953
5.33333	0.002399
5.35	0.00551
5.36667	0.007729
5.38333	0.008898
5.4	0.008676
5.41667	0.004855
5.43333	-0.002166
5.45	-0.006519
5.46667	-0.009074
5.48333	-0.01261
5.5	-0.010445
5.51667	-0.00285
5.53333	0.001404
5.55	0.003118
5.56667	0.004899
5.58333	0.007761
5.6	0.007603
5.61667	0.002474
5.63333	-0.001814
5.65	-0.002242
5.66667	-0.001721
5.68333	-0.00495
5.7	-0.004809
5.71667	0.000142
5.73333	0.004063
5.75	0.005894
5.76667	0.004515
5.78333	0.000877
5.8	-0.001542
5.81667	-0.00289
5.83333	-0.006619
5.85	-0.006167
5.86667	-0.001994
5.88333	-0.000831
5.9	0.001422
5.91667	0.004204
5.93333	0.002887
5.95	0.002741
5.96667	0.004378
5.98333	0.001775
6	-0.003258
6.01667	-0.006101
6.03333	-0.010714
6.05	-0.031626
6.06667	-0.067245
6.08333	-0.105484
6.1	-0.142802
6.11667	-0.166041
6.13333	-0.166799
6.15	-0.152397
6.16667	-0.130172
6.18333	-0.104066
6.2	-0.076711
6.21667	-0.054736
6.23333	-0.04019
6.25	-0.032444
6.26667	-0.026315
6.28333	-0.017126
6.3	-0.012528
6.31667	-0.010089
6.33333	-0.01026
6.35	-0.01399
6.36667	-0.017849
6.38333	-0.016897
6.4	-0.008355
6.41667	0.001777
6.43333	0.005318
6.45	0.000901
6.46667	-0.007805
6.48333	-0.013751
6.5	-0.012107
6.51667	-0.009182
6.53333	-0.004528
6.55	-0.000833
6.56667	-0.004837
6.58333	-0.011201
6.6	-0.012675
6.61667	-0.010539
6.63333	-0.005293
6.65	-0.000176
6.66667	0.002361
6.68333	0.004909
6.7	0.003456
6.71667	0.002264
6.73333	0.004412
6.75	0.004079
6.76667	0.002808
6.78333	0.000846
6.8	-0.001095
6.81667	-0.002777
6.83333	-0.004868
6.85	-0.00398
6.86667	-5.1e-05
6.88333	-0.000152
6.9	-0.004293
6.91667	-0.005724
6.93333	-0.004775
6.95	-0.003027
6.96667	-0.001258
6.98333	0.001221
7	0.00546
7.01667	0.008838
7.03333	0.007187
7.05	0.004096
7.06667	-0.000506
7.08333	-0.007768
7.1	-0.006939
7.11667	-0.001411
7.13333	0.003807
7.15	0.008486
7.16667	0.006795
7.18333	0.002844
7.2	0.000193
7.21667	-0.001048
7.23333	0.000891
7.25	0.00207
7.26667	0.003159
7.28333	0.004288
7.3	0.001057
7.31667	-0.000974
7.33333	0.000474
7.35	0.001313
7.36667	-0.001632
7.38333	-0.006208
7.4	-0.007473
7.41667	-0.007718
7.43333	-0.004764
7.45	-8.9e-05
7.46667	0.002999
7.48333	0.007798
7.5	0.007726
7.51667	0.003395
7.53333	0.001334
7.55	0.002232
7.56667	0.003923
7.58333	0.003394
7.6	-0.000895
7.61667	-0.006424
7.63333	-0.006413
7.65	-0.001133
7.66667	0.002936
7.68333	-0.000585
7.7	-0.009846
7.71667	-0.014117
7.73333	-0.009328
7.75	-0.00328
7.76667	0.002537
7.78333	0.005154
7.8	0.002901
7.81667	0.000478
7.83333	0.001765
7.85	0.003261
7.86667	0.002781
7.88333	0.00314
7.9	0.00043
7.91667	-0.004291
7.93333	-0.007601
7.95	-0.005601
7.96667	0.000134
7.98333	0.001079
8	0.001745
8.01667	0.0056
8.03333	0.003075
8.05	-0.001299
8.06667	-0.001224
8.08333	0.000822
8.1	0.003947
8.11667	0.004473
8.13333	0.004238
8.15	0.001434
8.16667	-0.004859
8.18333	-0.008921
8.2	-0.009223
8.21667	-0.003435
8.23333	0.001692
8.25	0.00273
8.26667	0.006403
8.28333	0.005887
8.3	-7e-05
8.31667	-0.000287
8.33333	0.000716
8.35	-0.00037
8.36667	0.000261
8.38333	0.003293
8.4	0.003135
8.41667	-0.000403
8.43333	-0.000371
8.45	0.001
8.46667	0.002501
8.48333	0.000722
8.5	-0.003397
8.51667	-0.004715
8.53333	-0.009854
8.55	-0.035383
8.56667	-0.075224
8.58333	-0.110104
8.6	-0.136885
8.61667	-0.152215
8.63333	-0.150505
8.65	-0.137236
8.66667	-0.117619
8.68333	-0.096072
8.7	-0.078335
8.71667	-0.064458
8.73333	-0.054911
8.75	-0.047884
8.76667	-0.037861
8.78333	-0.026478
8.8	-0.022915
8.81667	-0.024022
8.83333	-0.023258
8.85	-0.018695
8.86667	-0.010547
8.88333	-0.006429
8.9	-0.00742
8.91667	-0.007812
8.93333	-0.006793
8.95	-0.005405
8.96667	-0.006503
8.98333	-0.00567
9	-0.005828
9.01667	-0.004215
9.03333	0.000787
9.05	0.001269
9.06667	-5.6e-05
9.08333	-0.00138
9.1	-0.001765
9.11667	-0.0012
9.13333	-0.002544
9.15	-0.005549
9.16667	-0.008192
9.18333	-0.008675
9.2	-0.009008
9.21667	-0.00357
9.23333	0.003877
9.25	0.005424
9.26667	0.003212
9.28333	-0.000731
9.3	-0.003363
9.31667	-0.002525
9.33333	0.000893
9.35	-0.000189
9.36667	-0.002002
9.38333	0.000205
9.4	-0.000417
9.41667	-0.002
9.43333	6.7e-05
9.45	3.5e-05
9.46667	-0.002859
9.48333	-0.004143
9.5	-0.001968
9.51667	0.000358
9.53333	0.002194
9.55	0.00251
9.56667	0.000683
9.58333	-0.003084
9.6	-0.006121
9.61667	-0.005498
9.63333	-0.004466
9.65	-0.004893
9.66667	-0.002422
9.68333	0.002468
9.7	0.005218
9.71667	0.005308
9.73333	0.002468
9.75	0.001638
9.76667	0.000558
9.78333	0.000737
9.8	0.003837
9.81667	0.006916
9.83333	0.008456
9.85	0.001115
9.86667	-0.009317
9.88333	-0.01238
9.9	-0.006783
9.91667	0.000274
9.93333	0.005492
9.95	0.005469
9.96667	0.000143
9.98333	0.000867
10	0.00516
10.0167	0.005274
10.0333	0.003217
10.05	-0.000249
10.0667	-0.002581
10.0833	-0.003634
10.1	-0.005667
10.1167	-0.0037
10.1333	-0.000433
10.15	0.001104
10.1667	0.000424
10.1833	-0.001228
10.2	-0.001531
10.2167	-0.004943
10.2333	-0.006805
10.25	-0.003867
10.2667	-0.000926
10.2833	0.003113
10.3	0.002121
10.3167	-0.00213
10.3333	-0.000971
10.35	0.001788
10.3667	0.003463
10.3833	0.002876
10.4	0.000459
10.4167	-0.001138
10.4333	0.001546
10.45	0.005119
10.4667	0.006399
10.4833	0.007567
10.5	0.009296
10.5167	0.008644
10.5333	0.007593
10.55	0.008372
10.5667	0.006622
10.5833	0.000659
10.6	-0.006944
10.6167	-0.017147
10.6333	-0.02382
10.65	-0.025753
10.6667	-0.025519
10.6833	-0.018512
10.7	-0.010444
10.7167	-0.005426
10.7333	-0.001008
10.75	0.00455
10.7667	0.007064
10.7833	0.007557
10.8	0.01024
10.8167	0.012144
10.8333	0.011917
10.85	0.01176
10.8667	0.011578
10.8833	0.01024
10.9	0.004742
10.9167	-0.000877
10.9333	-0.002255
10.95	-0.003063
10.9667	-0.003696
10.9833	-0.000896
11	0.001654
11.0167	0.002124
11.0333	0.004354
11.05	-0.009846
11.0667	-0.046281
11.0833	-0.081824
11.1	-0.108927
11.1167	-0.13194
11.1333	-0.148073
11.15	-0.150805
11.1667	-0.135644
11.1833	-0.113111
11.2	-0.092168
11.2167	-0.075215
11.2333	-0.064622
11.25	-0.055898
11.2667	-0.047522
11.2833	-0.042073
11.3	-0.039125
11.3167	-0.032627
11.3333	-0.021618
11.35	-0.01636
11.3667	-0.017719
11.3833	-0.021486
11.4	-0.023474
11.4167	-0.019841
11.4333	-0.017518
11.45	-0.014016
11.4667	-0.011681
11.4833	-0.014045
11.5	-0.015549
11.5167	-0.013363
11.5333	-0.009877
11.55	-0.006951
11.5667	-0.003374
11.5833	-0.003746
11.6	-0.005688
11.6167	-0.005769
11.6333	-0.005801
11.65	-0.003003
11.6667	0.001376
11.6833	0.006426
11.7	0.009956
11.7167	0.006246
11.7333	-0.002065
11.75	-0.004875
11.7667	-0.004245
11.7833	-0.003115
11.8	0.001255
11.8167	0.003376
11.8333	-0.000164
11.85	-0.002654
11.8667	0.000576
11.8833	0.003586
11.9	0.002245
11.9167	-0.000665
11.9333	-0.001945
11.95	-0.003315
11.9667	-0.002806
11.9833	-0.001518
12	-0.003269
12.0167	-0.004771
12.0333	-0.004182
12.05	-0.001494
12.0667	0.001684
12.0833	0.000362
12.1	-0.00201
12.1167	0.000269
12.1333	0.001137
12.15	-0.000335
12.1667	0.000164
12.1833	0.001565
12.2	0.001206
12.2167	-3.3e-05
12.2333	0.000618
12.25	0.001079
12.2667	0.001792
12.2833	0.004049
12.3	0.006695
12.3167	0.007151
12.3333	0.004087
12.35	0.001663
12.3667	-0.001279
12.3833	-0.0027
12.4	-0.00142
12.4167	-0.000791
12.4333	0.000159
12.45	0.003338
12.4667	0.004157
12.4833	-6.4e-05
12.5	-0.004926
12.5167	-0.007677
12.5333	-0.006369
12.55	-0.00764
12.5667	-0.005654
12.5833	0.001441
12.6	0.004166
12.6167	0.00316
12.6333	0.003655
12.65	0.00503
12.6667	0.006103
12.6833	0.004194
12.7	-0.003124
12.7167	-0.008653
12.7333	-0.012012
12.75	-0.009811
12.7667	-0.003931
12.7833	-0.000103
12.8	0.001745
12.8167	0.001602
12.8333	0.00359
12.85	0.006998
12.8667	0.009196
12.8833	0.008024
12.9	0.005662
12.9167	0.00207
12.9333	-0.002842
12.95	-0.006135
12.9667	-0.006887
12.9833	-0.00357
13	-0.001034
13.0167	0.000113
13.0333	0.00527
13.05	0.006806
13.0667	0.001762
13.0833	-0.001484
13.1	-0.001769
13.1167	-0.001775
13.1333	-0.002451
13.15	-0.003486
13.1667	-0.003333
13.1833	0.000137
13.2	0.001528
13.2167	0.003249
13.2333	0.003809
13.25	-0.00056
13.2667	-0.004021
13.2833	-0.004254
13.3	-0.002247
13.3167	-0.00016
13.3333	-2.3e-05
13.35	-0.002596
13.3667	-0.0005
13.3833	0.004104
13.4	0.005338
13.4167	0.003722
13.4333	-0.000344
13.45	-0.00367
13.4667	-0.003296
13.4833	0.001036
13.5	0.004758
13.5167	0.00345
13.5333	-0.000868
13.55	-0.015276
13.5667	-0.042794
13.5833	-0.072923
13.6	-0.099483
13.6167	-0.120392
13.6333	-0.133842
13.65	-0.134061
13.6667	-0.123351
13.6833	-0.108471
13.7	-0.093871
13.7167	-0.078871
13.7333	-0.065851
13.75	-0.059861
13.7667	-0.055122
13.7833	-0.045152
13.8	-0.035012
13.8167	-0.026562
13.8333	-0.020723
13.85	-0.019033
13.8667	-0.019313
13.8833	-0.018162
13.9	-0.012812
13.9167	-0.007162
13.9333	-0.006411
13.95	-0.008281
13.9667	-0.00784
13.9833	-0.005688
14	-0.004747
14.0167	-0.004025
14.0333	-0.002073
14.05	-0.000462
14.0667	-0.002759
14.0833	-0.008726
14.1	-0.009812
14.1167	-0.008338
14.1333	-0.008114
14.15	-0.005831
14.1667	-0.003326
14.1833	-0.00301
14.2	-0.001013
14.2167	0.003393
14.2333	0.00403
14.25	0.001256
14.2667	-0.001386
14.2833	-0.008617
14.3	-0.011367
14.3167	-0.006627
14.3333	-0.003597
14.35	-0.000887
14.3667	-0.000806
14.3833	6.8e-05
14.4	0.004832
14.4167	0.005636
14.4333	0.00061
14.45	-0.000636
14.4667	0.00134
14.4833	-0.002272
14.5	-0.007763
14.5167	-0.005294
14.5333	-0.000335
14.55	-0.000986
14.5667	0.001064
14.5833	0.008338
14.6	0.008173
14.6167	0.002057
14.6333	0.000581
14.65	0.000255
14.6667	-0.00215
14.6833	-0.003393
14.7	-0.003786
14.7167	-0.004709
14.7333	-0.004632
14.75	-0.005205
14.7667	-0.002968
14.7833	-0.001269
14.8	-0.001571
14.8167	0.004217
14.8333	0.005616
14.85	0.002464
14.8667	0.000143
14.8833	-0.000136
14.9	0.002346
14.9167	0.000957
14.9333	-0.002301
14.95	-0.00046
14.9667	0.002182
14.9833	0.000847
15	0.001531
15.0167	0.001586
15.0333	0.00046
15.05	0.002415
15.0667	0.005929
15.0833	0.007695
15.1	0.00578
15.1167	0.002036
15.1333	0.000881
15.15	0.001457
15.1667	-0.001509
15.1833	-0.002849
15.2	-0.004069
15.2167	-0.00685
15.2333	-0.00663
15.25	-0.007401
15.2667	-0.006583
15.2833	-0.005334
15.3	-0.004846
15.3167	-0.003338
15.3333	0.000131
15.35	9.9e-05
15.3667	-0.004624
15.3833	-0.007223
15.4	-0.006523
15.4167	-0.004743
15.4333	0.001348
15.45	0.007558
15.4667	0.010568
15.4833	0.012318
15.5	0.013009
15.5167	0.011849
15.5333	0.006839
15.55	0.001309
15.5667	-0.005151
15.5833	-0.008462
15.6	-0.007062
15.6167	-0.006923
15.6333	-0.006473
15.65	-0.003004
15.6667	0.001126
15.6833	0.000784
15.7	-0.001898
15.7167	-0.00025
15.7333	0.003218
15.75	0.005656
15.7667	0.005294
15.7833	0.005572
15.8	0.00452
15.8167	0.002029
15.8333	0.003367
15.85	0.004925
15.8667	0.004853
15.8833	0.000739
15.9	-0.003006
15.9167	-0.004561
15.9333	-0.005595
15.95	-0.00679
15.9667	-0.007785
15.9833	-0.006368
16	-0.003281
16.0167	0.002697
16.0333	0.006774
16.05	0.000111
16.0667	-0.018612
16.0833	-0.045282
16.1	-0.073682
16.1167	-0.096893
16.1333	-0.113443
16.15	-0.118323
16.1667	-0.114154
16.1833	-0.106649
16.2	-0.092495
16.2167	-0.076941
16.2333	-0.067197
16.25	-0.058723
16.2667	-0.052129
16.2833	-0.045159
16.3	-0.035529
16.3167	-0.029199
16.3333	-0.023549
16.35	-0.018979
16.3667	-0.017149
16.3833	-0.018201
16.4	-0.020473
16.4167	-0.020315
16.4333	-0.016787
16.45	-0.014399
16.4667	-0.014841
16.4833	-0.013323
16.5	-0.008426
16.5167	-0.006138
16.5333	-0.007861
16.55	-0.007943
16.5667	-0.005266
16.5833	-0.003827
16.6	-0.003838
16.6167	-0.005569
16.6333	-0.00667
16.65	-0.004821
16.6667	-0.004042
16.6833	-0.001
16.7	0.000962
16.7167	0.002074
16.7333	0.001846
16.75	-0.000962
16.7667	-0.000909
16.7833	-0.000163
16.8	5e-06
16.8167	-0.001628
16.8333	0.000569
16.85	0.003296
16.8667	0.001283
16.8833	-0.000264
16.9	-0.00215
16.9167	-0.001306
16.9333	-0.000252
16.95	-0.002219
16.9667	-0.003025
16.9833	-0.002493
17	-0.003411
17.0167	-0.002288
17.0333	0.002624
17.05	0.005876
17.0667	0.003469
17.0833	0.001499
17.1	0.001191
17.1167	1.2e-05
17.1333	0.000544
17.15	-5.4e-05
17.1667	-0.002433
17.1833	-0.000335
17.2	0.002794
17.2167	0.000483
17.2333	-0.000568
17.25	-0.000229
17.2667	-0.000411
17.2833	0.002002
17.3	0.004096
17.3167	0.004689
17.3333	0.003293
17.35	0.002216
17.3667	0.000139
17.3833	-0.003188
17.4	-0.003875
17.4167	-0.004732
17.4333	-0.006319
17.45	-0.002365
17.4667	0.000448
17.4833	-0.001463
17.5	-0.001215
17.5167	-0.002426
17.5333	-0.006228
17.55	-0.004079
17.5667	0.00085
17.5833	0.003564
17.6	0.004419
17.6167	0.001383
17.6333	0.001767
17.65	0.003951
17.6667	0.002716
17.6833	0.000536
17.7	-0.001774
17.7167	-0.002813
17.7333	-0.001803
17.75	-0.001143
17.7667	0.001407
17.7833	0.002442
17.8	0.000987
17.8167	0.001152
17.8333	-0.000634
17.85	-0.002789
17.8667	-0.003115
17.8833	-0.005545
17.9	-0.005437
17.9167	-0.000299
17.9333	0.001269
17.95	0.000277
17.9667	0.001715
17.9833	0.00215
18	-0.001837
18.0167	-0.004194
18.0333	-0.00226
18.05	-0.000557
18.0667	0.001416
18.0833	0.002558
18.1	0.004849
18.1167	0.006621
18.1333	0.004732
18.15	0.002384
18.1667	0.000155
18.1833	-0.001805
18.2	-0.000165
18.2167	0.004155
18.2333	0.002285
18.25	-0.002045
18.2667	-0.003385
18.2833	-0.004918
18.3	-0.005162
18.3167	-0.003056
18.3333	-0.00189
18.35	-0.000264
18.3667	0.002762
18.3833	0.002136
18.4	-0.000632
18.4167	-0.002299
18.4333	-0.002447
18.45	-0.001204
18.4667	0.001768
18.4833	0.003129
18.5	0.00045
18.5167	-0.004449
18.5333	-0.005788
18.55	-0.005858
18.5667	-0.007047
18.5833	-0.005877
18.6	-0.006616
18.6167	-0.009096
18.6333	-0.006056
18.65	-0.001505
18.6667	-0.000645
18.6833	0.001176
18.7	0.002538
18.7167	0.002489
18.7333	0.00377
18.75	0.005412
18.7667	0.004193
18.7833	0.004566
18.8	0.00584
18.8167	0.005263
18.8333	0.004307
18.85	0.001921
18.8667	2.4e-05
18.8833	-0.00021
18.9	0.001458
18.9167	0.004045
18.9333	0.003192
18.95	0.001139
18.9667	-0.000384
18.9833	-3e-06
19	0.001509
19.0167	-7.9e-05
19.0333	-0.004057
19.05	-0.007925
19.0667	-0.007512
19.0833	-0.006136
19.1	-0.006798
19.1167	-0.00682
19.1333	-0.003681
19.15	-0.001953
19.1667	-0.002795
19.1833	-0.001251
19.2	0.001214
19.2167	0.00359
19.2333	0.005076
19.25	0.004362
19.2667	0.001848
19.2833	-0.002671
19.3	-0.002616
19.3167	-0.001242
19.3333	-0.003387
19.35	-0.006413
19.3667	-0.008688
19.3833	-0.009067
19.4	-0.012752
19.4167	-0.014778
19.4333	-0.010643
19.45	-0.003668
19.4667	0.001916
19.4833	0.002828
19.5	0.003984
19.5167	0.0039
19.5333	0.002046
19.55	0.001462
19.5667	0.002358
19.5833	0.00502
19.6	0.010686
19.6167	0.011972
19.6333	0.006469
19.65	0.002235
19.6667	-0.001579
19.6833	-0.005182
19.7	-0.007325
19.7167	-0.007987
19.7333	-0.006609
19.75	-0.004051
19.7667	-0.003444
19.7833	-0.005759
19.8	-0.006717
19.8167	-0.003655
19.8333	0.001047
19.85	0.003889
19.8667	0.002721
19.8833	-0.00183
19.9	-0.000955
19.9167	0.004971
19.9333	0.009147
19.95	0.007303
19.9667	0.001299
19.9833	7e-05
20	0.001697
20.0167	0.000634
20.0333	0.001841
20.05	0.001779
20.0667	-0.001124
20.0833	-0.003075
20.1	-0.006763
20.1167	-0.009621
20.1333	-0.009488
20.15	-0.005316
20.1667	-0.004174
20.1833	-0.003071
20.2	-0.000216
20.2167	0.00192
20.2333	0.006005
20.25	0.00565
20.2667	0.004725
20.2833	0.009772
20.3	0.011622
20.3167	0.004492
20.3333	-0.005098
20.35	-0.009539
20.3667	-0.011519
20.3833	-0.013419
20.4	-0.011547
20.4167	-0.007016
20.4333	-0.003445
20.45	0.000297
20.4667	0.004168
20.4833	0.004023
20.5	0.004231
20.5167	0.00453
20.5333	0.001348
20.55	0.000596
20.5667	0.001605
20.5833	0.001999
20.6	0.00188
20.6167	0.000671
20.6333	-0.002628
20.65	-0.002268
20.6667	-0.001557
20.6833	-0.003668
20.7	-0.004221
20.7167	-0.006334
20.7333	-0.005447
20.75	-0.00099
20.7667	0.001357
20.7833	0.001416
20.8	0.001537
20.8167	0.002657
20.8333	0.003028
20.85	0.003129
20.8667	0.006449
20.8833	0.007385
20.9	0.003297
20.9167	0.001979
20.9333	0.00301
20.95	0.003822
20.9667	0.001744
20.9833	-0.002389
21	-0.001585
21.0167	0.000279
21.0333	-0.000957
21.05	-0.004573
21.0667	-0.007519
21.0833	-0.0066
21.1	-0.006575
21.1167	-0.005689
21.1333	-0.001244
21.15	-0.001069
21.1667	-0.005714
21.1833	-0.004224
21.2	0.000671
21.2167	-0.000373
21.2333	0.000152
21.25	0.003557
21.2667	0.003883
21.2833	0.004472
21.3	0.004206
21.3167	0.003441
21.3333	0.003595
21.35	0.000339
21.3667	-0.001856
21.3833	-0.000339
21.4	0.002493
21.4167	0.004396
21.4333	0.003048
21.45	0.00063
21.4667	-0.003218
21.4833	-0.006853
21.5	-0.006254
21.5167	-0.004985
21.5333	-0.005946
21.55	-0.007177
21.5667	-0.006078
21.5833	-0.002737
21.6	-0.002082
21.6167	-0.003797
21.6333	-0.005533
21.65	-0.008448
21.6667	-0.011924
21.6833	-0.011207
21.7	-0.006858
21.7167	-0.004379
21.7333	-0.00445
21.75	-0.001641
21.7667	0.000499
21.7833	-0.002091
21.8	-0.004349
21.8167	-0.005186
21.8333	-0.005014
21.85	-0.001671
21.8667	0.003172
21.8833	0.006635
21.9	0.00674
21.9167	0.005275
21.9333	0.003039
21.95	0.001204
21.9667	0.000659
21.9833	-0.002776
22	-0.00546
22.0167	-0.006343
22.0333	-0.007837
22.05	-0.005491
22.0667	-0.003685
22.0833	-0.001827
22.1	0.003243
22.1167	0.007674
22.1333	0.009894
22.15	0.009305
22.1667	0.007605
22.1833	0.005028
22.2	0.001385
22.2167	-0.001077
22.2333	0.00096
22.25	0.001757
22.2667	0.000435
22.2833	0.001743
22.3	0.003352
22.3167	0.003212
22.3333	0.004581
22.35	0.001851
22.3667	-0.003719
22.3833	-0.004341
22.4	-0.004107
22.4167	-0.003673
22.4333	-0.005929
22.45	-0.007994
22.4667	-0.00576
22.4833	-0.007588
22.5	-0.009153
22.5167	-0.007068
22.5333	-0.006823
22.55	-0.004498
22.5667	0.001167
22.5833	0.007211
22.6	0.006042
22.6167	0.003254
22.6333	0.005896
22.65	0.008728
22.6667	0.009039
22.6833	0.005141
22.7	0.000954
22.7167	-0.000363
22.7333	0.000369
22.75	0.002672
22.7667	0.005675
22.7833	0.006887
22.8	0.006367
22.8167	0.002927
22.8333	0.000837
22.85	0.001547
22.8667	-0.000503
22.8833	-0.001226
22.9	0.001033
22.9167	0.001361
22.9333	-2.1e-05
22.95	-0.000493
22.9667	-0.001965
22.9833	-0.003381
23	-0.004396
23.0167	-0.00714
23.0333	-0.009345
23.05	-0.011679
23.0667	-0.012354
23.0833	-0.009553
23.1	-0.005694
23.1167	-0.005975
23.1333	-0.009275
23.15	-0.005556
23.1667	-0.001147
23.1833	0.00043
23.2	0.000192
23.2167	-0.001365
23.2333	-0.004683
23.25	-0.00585
23.2667	-0.002287
23.2833	0.001255
23.3	0.007277
23.3167	0.014768
23.3333	0.01921
23.35	0.015771
23.3667	0.009813
23.3833	0.006856
23.4	0.003205
23.4167	-0.000816
23.4333	-0.001777
23.45	-0.003978
23.4667	-0.006059
23.4833	-0.002889
23.5	-0.000164
23.5167	-0.000689
23.5333	1.6e-05
23.55	0.00322
23.5667	0.004105
23.5833	0.003211
23.6	0.000491
23.6167	-0.005249
23.6333	-0.008908
23.65	-0.010708
23.6667	-0.008008
23.6833	-0.003637
23.7	0.002189
23.7167	0.009005
23.7333	0.012591
23.75	0.009146
23.7667	0.000122
23.7833	-0.005211
23.8	-0.00929
23.8167	-0.013468
23.8333	-0.011987
23.85	-0.008585
23.8667	-0.006974
23.8833	-0.004381
23.9	-0.003534
23.9167	-0.001717
23.9333	0.003761
23.95	0.008498
23.9667	0.010546
23.9833	0.011413
24	0.009047
24.0167	0.00725
24.0333	0.005924
24.05	-0.000193
24.0667	-0.00637
24.0833	-0.010846
24.1	-0.012736
24.1167	-0.013797
24.1333	-0.013927
24.15	-0.011998
24.1667	-0.011628
24.1833	-0.011419
24.2	-0.010053
24.2167	-0.007067
24.2333	-0.006511
24.25	-0.006266
24.2667	-0.00321
24.2833	-0.002374
24.3	-2e-06
24.3167	0.003231
24.3333	0.007923
24.35	0.013425
24.3667	0.015257
24.3833	0.016129
24.4	0.014388
24.4167	0.014087
24.4333	0.011835
24.45	0.002554
24.4667	-0.005507
24.4833	-0.009349
24.5	-0.012303
24.5167	-0.011248
24.5333	-0.008333
24.55	-0.007267
24.5667	-0.005962
24.5833	-0.005017
24.6	-0.003154
24.6167	-0.000911
24.6333	0.000472
24.65	-0.001465
24.6667	-0.001622
24.6833	0.001801
24.7	0.005675
24.7167	0.009969
24.7333	0.013163
24.75	0.010528
24.7667	0.005162
24.7833	0.003126
24.8	0.002659
24.8167	0.000642
24.8333	-0.000404
24.85	-5.1e-05
24.8667	-0.003168
24.8833	-0.009174
24.9	-0.01092
24.9167	-0.011896
24.9333	-0.012031
24.95	-0.006567
24.9667	-0.002402
24.9833	-0.001938
25	0.000258
25.0167	0.002184
25.0333	0.000619
25.05	0.000605
25.0667	0.002451
25.0833	0.007297
25.1	0.011169
25.1167	0.009591
25.1333	0.004684
25.15	-0.000444
25.1667	-0.001321
25.1833	0.000331
25.2	0.001338
25.2167	0.001686
25.2333	-0.000186
25.25	-0.003458
25.2667	-0.004921
25.2833	-0.002103
25.3	0.002946
25.3167	0.006335
25.3333	0.007444
25.35	0.007773
25.3667	0.004232
25.3833	-0.000269
25.4	-0.000554
25.4167	-5e-05
25.4333	-0.003036
25.45	-0.007602
25.4667	-0.010987
25.4833	-0.011893
25.5	-0.013119
25.5167	-0.013746
25.5333	-0.011893
25.55	-0.009519
25.5667	-0.003756
25.5833	0.000597
25.6	0.002237
25.6167	0.003736
25.6333	0.005496
25.65	0.010186
25.6667	0.012915
25.6833	0.016335
25.7	0.018149
25.7167	0.012954
25.7333	0.00871
25.75	0.008985
25.7667	0.00997
25.7833	0.007945
25.8	0.002907
25.8167	-0.003841
25.8333	-0.008849
25.85	-0.009847
25.8667	-0.008305
25.8833	-0.008653
25.9	-0.009336
25.9167	-0.006213
25.9333	-0.005669
25.95	-0.006125
25.9667	-0.004131
25.9833	-0.004027
26	-0.004302
26.0167	-0.00224
26.0333	0.001141
26.05	0.006703
26.0667	0.011875
26.0833	0.011936
26.1	0.010002
26.1167	0.008303
26.1333	0.007475
26.15	0.010107
26.1667	0.012879
26.1833	0.01071
26.2	0.007118
26.2167	0.002513
26.2333	-0.002392
26.25	-0.005107
26.2667	-0.006132
26.2833	-0.005918
26.3	-0.007674
26.3167	-0.005983
26.3333	-0.000902
26.35	0.002759
26.3667	0.00566
26.3833	0.005341
26.4	-3.7e-05
26.4167	-0.006697
26.4333	-0.007757
26.45	-0.005837
26.4667	-0.003647
26.4833	-0.002097
26.5	-0.002373
26.5167	-0.002941
26.5333	-0.001439
26.55	0.000523
26.5667	0.002205
26.5833	0.001087
26.6	0.001716
26.6167	0.004483
26.6333	0.00611
26.65	0.011327
26.6667	0.017494
26.6833	0.019941
26.7	0.017517
26.7167	0.010842
26.7333	0.003008
26.75	-0.000647
26.7667	0.002498
26.7833	0.007973
26.8	0.00765
26.8167	0.005206
26.8333	0.002442
26.85	0.000159
26.8667	0.003005
26.8833	0.005151
26.9	0.001821
26.9167	-0.002389
26.9333	-0.003679
26.95	-0.003698
26.9667	-0.004078
26.9833	-0.005877
27	-0.003622
27.0167	0.003306
27.0333	0.003973
27.05	0.001461
27.0667	0.000418
27.0833	-0.000874
27.1	-0.00056
27.1167	-0.002062
27.1333	-0.003694
27.15	-0.002707
27.1667	-0.001279
27.1833	-0.000392
27.2	0.001915
27.2167	0.004386
27.2333	0.005886
27.25	0.004997
27.2667	0.001198
27.2833	-0.003082
27.3	-0.00617
27.3167	-0.011893
27.3333	-0.020406
27.35	-0.02149
27.3667	-0.016663
27.3833	-0.011956
27.4	-0.009377
27.4167	-0.008801
27.4333	-0.008185
27.45	-0.004809
27.4667	-0.001063
27.4833	0.000583
27.5	0.002923
27.5167	0.004551
27.5333	0.005288
27.55	0.004666
27.5667	0.002654
27.5833	0.002381
27.6	0.005952
27.6167	0.007681
27.6333	0.004999
27.65	0.002628
27.6667	0.000466
27.6833	0.000515
27.7	0.001971
27.7167	0.003243
27.7333	0.003204
27.75	0.001515
27.7667	-0.001463
27.7833	-0.004442
27.8	-0.00333
27.8167	-0.000647
27.8333	0.000715
27.85	0.002408
27.8667	0.00189
27.8833	-0.003087
27.9	-0.006961
27.9167	-0.009648
27.9333	-0.010665
27.95	-0.003943
27.9667	0.00402
27.9833	0.005153
28	0.002316
28.0167	0.002923
28.0333	0.004119
28.05	4.6e-05
28.0667	-0.004327
28.0833	-0.006981
28.1	-0.006246
28.1167	-0.003521
28.1333	-0.003715
28.15	-0.007129
28.1667	-0.007624
28.1833	-0.008078
28.2	-0.010434
28.2167	-0.008718
28.2333	-0.005822
28.25	-0.002836
28.2667	0.00166
28.2833	0.001436
28.3	0.000327
28.3167	0.002264
28.3333	0.003582
28.35	0.00562
28.3667	0.006007
28.3833	0.005425
28.4	0.005464
28.4167	0.006994
28.4333	0.006184
28.45	0.003355
28.4667	0.003015
28.4833	0.001925
28.5	0.000279
28.5167	-0.000305
28.5333	-0.003668
28.55	-0.008652
28.5667	-0.010276
28.5833	-0.008569
28.6	-0.00475
28.6167	-0.001169
28.6333	-0.000297
28.65	0.000535
28.6667	0.002066
28.6833	0.004738
28.7	0.003422
28.7167	-0.000362
28.7333	0.001895
28.75	0.003381
28.7667	0.001017
28.7833	-0.003697
28.8	-0.008989
28.8167	-0.010039
28.8333	-0.011949
28.85	-0.014409
28.8667	-0.012979
28.8833	-0.00982
28.9	-0.007648
28.9167	-0.006796
28.9333	-0.002823
28.95	0.00058
28.9667	0.002753
28.9833	0.009075
29	0.014459
29.0167	0.011944
29.0333	0.003988
29.05	-0.001387
29.0667	-0.004312
29.0833	-0.007308
29.1	-0.008762
29.1167	-0.007757
29.1333	-0.006171
29.15	-0.005915
29.1667	-0.006589
29.1833	-0.005503
29.2	-0.002507
29.2167	-9.1e-05
29.2333	-0.000575
29.25	-0.003059
29.2667	-0.004702
29.2833	-0.003666
29.3	0.0024
29.3167	0.006915
29.3333	0.009681
29.35	0.012667
29.3667	0.013822
29.3833	0.011608
29.4	0.005803
29.4167	0.001237
29.4333	-8e-06
29.45	-0.000684
29.4667	-0.0003
29.4833	0.003145
29.5	0.004338
29.5167	0.00341
29.5333	-0.000308
29.55	-0.005226
29.5667	-0.008664
29.5833	-0.008171
29.6	-0.00568
29.6167	-0.002728
29.6333	0.000534
29.65	0.002145
29.6667	0.005467
29.6833	0.006758
29.7	0.007431
29.7167	0.009048
29.7333	0.006894
29.75	0.00492
29.7667	0.005137
29.7833	0.001533
29.8	0.0003
29.8167	0.002769
29.8333	0.003718
29.85	0.000957
29.8667	-0.006394
29.8833	-0.012325
29.9	-0.011737
29.9167	-0.009351
29.9333	-0.007004
29.95	-0.003198
29.9667	0.003118
29.9833	0.008154
30	0.00616
30.0167	0.003855
30.0333	0.00402
30.05	0.000695
30.0667	-0.00329
30.0833	-0.004145
30.1	-0.005191
30.1167	-0.003166
30.1333	0.001088
30.15	0.002392
30.1667	0.002797
30.1833	0.002681
30.2	0.002655
30.2167	0.00457
30.2333	0.004185
30.25	0.0017
30.2667	-0.001326
30.2833	-0.003901
30.3	-0.006346
30.3167	-0.005712
30.3333	-0.001138
30.35	0.001116
30.3667	0.00217
30.3833	0.003504
30.4	0.003237
30.4167	0.001881
30.4333	0.002494
30.45	0.003597
30.4667	0.00647
30.4833	0.008143
30.5	0.006365
30.5167	0.003364
30.5333	-0.002557
30.55	-0.007758
30.5667	-0.00954
30.5833	-0.007561
30.6	-0.006935
30.6167	-0.008036
30.6333	-0.007438
30.65	-0.005029
30.6667	-0.002331
30.6833	-0.002933
30.7	-0.001946
30.7167	0.002095
30.7333	0.005386
30.75	0.004956
30.7667	0.002087
30.7833	0.001648
30.8	-0.001702
30.8167	-0.005303
30.8333	-0.002174
30.85	0.003414
30.8667	0.004543
30.8833	0.003851
30.9	0.00447
30.9167	0.00442
30.9333	0.00216
30.95	-0.00089
30.9667	-0.00321
30.9833	-0.002061
31	0.00097
31.0167	-0.000179
31.0333	-0.003327
31.05	-0.003065
31.0667	-0.001084
31.0833	-0.003082
31.1	-0.00569
31.1167	-0.006176
31.1333	-0.006502
31.15	-0.008368
31.1667	-0.009404
31.1833	-0.0069
31.2	-0.004566
31.2167	-0.006699
31.2333	-0.008173
31.25	-0.002636
31.2667	0.00159
31.2833	0.001437
31.3	0.001674
31.3167	0.000134
31.3333	-0.002656
31.35	-0.003397
31.3667	-0.002247
31.3833	-0.000687
31.4	0.002183
31.4167	0.003646
31.4333	0.00374
31.45	0.005153
31.4667	0.005226
31.4833	0.00402
31.5	0.002464
31.5167	-0.001419
31.5333	-0.006962
31.55	-0.011134
31.5667	-0.011477
31.5833	-0.006589
31.6	-0.002481
31.6167	0.0018
31.6333	0.006832
31.65	0.004804
31.6667	0.000966
31.6833	-0.000102
31.7	-0.000649
31.7167	-0.002573
31.7333	-0.006026
31.75	-0.007549
31.7667	-0.006682
31.7833	-0.003215
31.8	0.000662
31.8167	0.002875
31.8333	0.002417
31.85	0.000559
31.8667	0.002601
31.8833	0.003984
31.9	0.003497
31.9167	0.002365
31.9333	0.000813
31.95	-0.000719
31.9667	-0.001831
31.9833	-4.3e-05
32	-0.001134
32.0167	-0.002509
32.0333	-0.001605
32.05	-1e-05
32.0667	0.002274
32.0833	0.002259
32.1	0.003734
32.1167	0.005884
32.1333	0.006184
32.15	0.005855
32.1667	0.002865
32.1833	-4.4e-05
32.2	-0.001104
32.2167	-0.002153
32.2333	-0.001442
32.25	-0.001601
32.2667	-0.001159
32.2833	-6.8e-05
32.3	0.001522
32.3167	0.003447
32.3333	0.001312
32.35	-0.000593
32.3667	0.000502
32.3833	-0.001793
32.4	-0.005329
32.4167	-0.005147
32.4333	-0.005915
32.45	-0.007203
32.4667	-0.003511
32.4833	-0.001969
32.5	-0.003977
32.5167	0.00125
32.5333	0.004437
32.55	0.005654
32.5667	0.007741
32.5833	0.004107
32.6	0.001794
32.6167	-0.000755
32.6333	-0.004754
32.65	-0.007473
32.6667	-0.010292
32.6833	-0.008371
32.7	-0.00325
32.7167	-0.001145
32.7333	-0.00388
32.75	-0.003035
32.7667	-0.001941
32.7833	-0.004486
32.8	-0.004611
32.8167	-0.001045
32.8333	0.002841
32.85	0.001156
32.8667	0.000252
32.8833	0.001078
32.9	0.000944
32.9167	0.00249
32.9333	0.004167
32.95	0.002034
32.9667	0.001431
32.9833	0.003607
33	0.005794
33.0167	0.006829
33.0333	0.002834
33.05	-0.001541
33.0667	-0.001616
33.0833	-0.000792
33.1	0.003093
33.1167	0.005558
33.1333	0.004684
33.15	0.002859
33.1667	-0.001186
33.1833	0.00083
33.2	-0.000335
33.2167	-0.004691
33.2333	-0.001046
33.25	2.9e-05
33.2667	-0.002016
33.2833	8.9e-05
33.3	0.004543
33.3167	0.007176
[truncated: 462 more rows]

## Sheet: Figure 3.S1F
ITC data points for graph and cruve fitting (IgG Fc titration against Q470K PRYSPRY).
DP_X	DP_Y	Baseline_X	Baseline_Y	Fit_X	Fit_Y	NDH_X	NDH_Y
0.033333	0.003748			0.024166	-12.8345	0.08509	-12.6353
0.05	0.001498			0.08509	-12.8329	0.14674	-12.9781
0.066667	0.001487			0.14674	-12.8289	0.209117	-12.536
0.083333	0.000127			0.209117	-12.8219	0.272221	-14.2016
0.1	-0.000623			0.272221	-12.81	0.33605	-12.1396
0.116667	-0.001493			0.33605	-12.7857	0.400607	-12.2557
0.133333	-0.001934			0.400607	-12.6771	0.465889	-7.01744
0.15	0.000374			0.465889	-7.00682	0.531899	-0.310244
0.166667	0.001832			0.531899	-0.159628	0.598635	1.56331
0.183333	0.00202			0.598635	-0.027855	0.666097	0.475607
0.2	0.002108			0.666097	-0.009271	0.734286	0.876937
0.216667	-0.000414			0.734286	-0.002726	0.803201	1.36248
0.233333	-0.003476			0.803201	0.000648	0.872843	1.82964
0.25	-0.002742			0.872843	0.002852	0.943211	1.95373
0.266667	-0.001718			0.943211	0.004542	1.01431	0.337804
0.283333	-0.002394			1.01431	0.005985
0.3	-0.00473
0.316667	-0.004975
0.333333	-0.002331
0.35	-0.00019
0.366667	0.001571
0.383333	-0.000108
0.4	-0.002666
0.416667	-0.002745
0.433333	-0.000984
0.45	-0.001571
0.466667	-0.002858
0.483333	-0.001955
0.5	-0.000332
0.516667	0.000341
0.533333	-0.001166
0.55	-0.001664
0.566667	0.001279
0.583333	0.003151
0.6	0.003174
0.616667	0.004997
0.633333	0.003809
0.65	0.001898
0.666667	0.002077
0.683333	0.003487
0.7	0.005157
0.716667	0.002996
0.733333	-0.000424
0.75	-0.001557
0.766667	-0.000148
0.783333	0.00086
0.8	0.001039
0.816667	0.003547
0.833333	0.003706
0.85	0.001711
0.866667	0.001967
0.883333	0.001733
0.9	0.000359
0.916667	-0.000195
0.933333	-0.000419
0.95	-0.002561
0.966667	-0.003162
0.983333	-0.001513
1	9.6e-05
1.01667	0.001805
1.03333	-0.003116
1.05	-0.034759
1.06667	-0.078221
1.08333	-0.097023
1.1	-0.092335
1.11667	-0.071087
1.13333	-0.046269
1.15	-0.030316
1.16667	-0.019122
1.18333	-0.010628
1.2	-0.007344
1.21667	-0.00606
1.23333	-0.008516
1.25	-0.010359
1.26667	-0.007982
1.28333	-0.009625
1.3	-0.010138
1.31667	-0.008242
1.33333	-0.004745
1.35	-0.004598
1.36667	-0.006201
1.38333	-0.005854
1.4	-0.003618
1.41667	-0.000411
1.43333	-0.001194
1.45	-0.00133
1.46667	-0.000326
1.48333	0.002377
1.5	0.007401
1.51667	0.011704
1.53333	0.012338
1.55	0.007486
1.56667	0.001764
1.58333	-0.003189
1.6	-0.008191
1.61667	-0.009864
1.63333	-0.007147
1.65	-0.003104
1.66667	0.003637
1.68333	0.008418
1.7	0.006039
1.71667	0.002881
1.73333	0.001202
1.75	0.000841
1.76667	-0.000261
1.78333	-0.003523
1.8	-0.004984
1.81667	-0.003346
1.83333	0.000902
1.85	0.00278
1.86667	-0.000613
1.88333	-0.001716
1.9	-0.002088
1.91667	-0.001471
1.93333	-0.000814
1.95	-0.000294
1.96667	0.000686
1.98333	0.002326
2	0.002706
2.01667	0.000136
2.03333	-0.000424
2.05	0.000591
2.06667	0.000278
2.08333	0.001755
2.1	0.003732
2.11667	0.002379
2.13333	0.001295
2.15	0.001869
2.16667	0.001484
2.18333	-0.00128
2.2	-0.001814
2.21667	-0.000219
2.23333	-0.001743
2.25	-0.002991
2.26667	0.000303
2.28333	0.000378
2.3	-0.001378
2.31667	4.6e-05
2.33333	2.1e-05
2.35	-0.001118
2.36667	-0.000883
2.38333	0.000141
2.4	0.003175
2.41667	0.00676
2.43333	0.005704
2.45	0.000776
2.46667	-0.003349
2.48333	-0.003964
2.5	-0.002299
2.51667	-0.002534
2.53333	-0.003009
2.55	-0.002856
2.56667	-0.000721
2.58333	0.002675
2.6	0.001741
2.61667	-0.000264
2.63333	0.001042
2.65	0.001476
2.66667	-7e-06
2.68333	0.001941
2.7	0.004519
2.71667	0.001977
2.73333	0.001554
2.75	0.00139
2.76667	0.00045
2.78333	0.002809
2.8	0.003399
2.81667	0.002679
2.83333	0.002518
2.85	0.002223
2.86667	0.00169
2.88333	0.002977
2.9	0.003494
2.91667	0.004161
2.93333	0.003378
2.95	0.000274
2.96667	-0.001141
2.98333	-0.003786
3	-0.007951
3.01667	-0.010276
3.03333	-0.009071
3.05	-0.006132
3.06667	-0.005318
3.08333	-0.005214
3.1	-0.00304
3.11667	-0.001356
3.13333	-0.000811
3.15	0.000227
3.16667	0.001302
3.18333	0.000176
3.2	0.000441
3.21667	0.002336
3.23333	0.00582
3.25	0.009081
3.26667	0.00703
3.28333	0.002979
3.3	-5.2e-05
3.31667	-0.001364
3.33333	-0.002435
3.35	-0.001621
3.36667	-0.00018
3.38333	-0.0007
3.4	0.000321
3.41667	-0.000789
3.43333	-0.003468
3.45	-0.004224
3.46667	-0.002514
3.48333	-0.002664
3.5	-0.004374
3.51667	-0.002924
3.53333	-0.006684
3.55	-0.03098
3.56667	-0.07222
3.58333	-0.11659
3.6	-0.15673
3.61667	-0.180191
3.63333	-0.179741
3.65	-0.158535
3.66667	-0.119773
3.68333	-0.079261
3.7	-0.05619
3.71667	-0.042248
3.73333	-0.033176
3.75	-0.025097
3.76667	-0.016272
3.78333	-0.012596
3.8	-0.01038
3.81667	-0.008355
3.83333	-0.009009
3.85	-0.007465
3.86667	-0.004994
3.88333	-0.005092
3.9	-0.004401
3.91667	-0.004419
3.93333	-0.005248
3.95	-0.003527
3.96667	-0.004668
3.98333	-0.007959
4	-0.00657
4.01667	-0.003631
4.03333	-0.000121
4.05	0.003048
4.06667	0.003056
4.08333	0.000935
4.1	0.001144
4.11667	-0.000327
4.13333	-0.001508
4.15	0.000211
4.16667	-0.001098
4.18333	-0.005648
4.2	-0.005467
4.21667	-0.001647
4.23333	-0.000967
4.25	-0.001805
4.26667	-0.000271
4.28333	0.003993
4.3	0.008947
4.31667	0.008641
4.33333	0.004295
4.35	0.001751
4.36667	-0.00295
4.38333	-0.00602
4.4	-0.002321
4.41667	-0.000992
4.43333	0.000407
4.45	0.00234
4.46667	0.001187
4.48333	0.001383
4.5	0.0011
4.51667	0.003086
4.53333	0.003153
4.55	0.002593
4.56667	0.002378
4.58333	0.003363
4.6	0.004438
4.61667	0.002383
4.63333	-0.000942
4.65	-0.000924
4.66667	0.003086
4.68333	0.006856
4.7	0.008717
4.71667	0.003647
4.73333	-0.004203
4.75	-0.009053
4.76667	-0.011195
4.78333	-0.008727
4.8	-0.002788
4.81667	0.00197
4.83333	0.004528
4.85	0.003604
4.86667	-0.001245
4.88333	-0.005793
4.9	-0.005141
4.91667	-0.001989
4.93333	0.000212
4.95	-0.000809
4.96667	-0.001924
4.98333	-0.00234
5	-0.002795
5.01667	-0.00044
5.03333	0.000214
5.05	-0.001173
5.06667	-0.000783
5.08333	-0.000162
5.1	0.002198
5.11667	0.004108
5.13333	0.002719
5.15	-0.000941
5.16667	-0.004071
5.18333	-0.003102
5.2	-0.005222
5.21667	-0.004592
5.23333	-0.000103
5.25	0.002559
5.26667	0.004253
5.28333	0.001047
5.3	-0.002029
5.31667	-0.000895
5.33333	0.001649
5.35	0.004546
5.36667	0.00535
5.38333	0.003464
5.4	0.001428
5.41667	0.001682
5.43333	0.001615
5.45	0.002343
5.46667	0.004479
5.48333	0.001744
5.5	-0.000731
5.51667	-0.001205
5.53333	-0.00274
5.55	-0.001442
5.56667	0.002293
5.58333	0.003608
5.6	0.000282
5.61667	-0.003053
5.63333	-0.002768
5.65	-2.2e-05
5.66667	0.00169
5.68333	0.001701
5.7	0.001433
5.71667	0.000854
5.73333	-9.5e-05
5.75	-0.000812
5.76667	0.002363
5.78333	0.004668
5.8	0.004703
5.81667	0.001509
5.83333	-0.006356
5.85	-0.009671
5.86667	-0.009187
5.88333	-0.005822
5.9	0.000772
5.91667	0.003697
5.93333	0.003061
5.95	0.001326
5.96667	0.001299
5.98333	0.000482
6	-0.001464
6.01667	-0.000991
6.03333	-0.009758
6.05	-0.038655
6.06667	-0.077833
6.08333	-0.118001
6.1	-0.152429
6.11667	-0.175277
6.13333	-0.178886
6.15	-0.156784
6.16667	-0.122545
6.18333	-0.089115
6.2	-0.064556
6.21667	-0.047996
6.23333	-0.037166
6.25	-0.030868
6.26667	-0.023601
6.28333	-0.017545
6.3	-0.014428
6.31667	-0.009372
6.33333	-0.006595
6.35	-0.004889
6.36667	-0.003187
6.38333	-0.005174
6.4	-0.004711
6.41667	0.000492
6.43333	0.003324
6.45	-0.000654
6.46667	-0.004586
6.48333	-0.008358
6.5	-0.00734
6.51667	-0.002321
6.53333	-0.000153
6.55	0.002914
6.56667	0.007007
6.58333	0.006789
6.6	0.002592
6.61667	-0.001495
6.63333	-0.005422
6.65	-0.008891
6.66667	-0.010774
6.68333	-0.011537
6.7	-0.009591
6.71667	-0.003654
6.73333	0.006843
6.75	0.013928
6.76667	0.013388
6.78333	0.009128
6.8	0.006327
6.81667	0.005717
6.83333	0.001177
6.85	-0.001465
6.86667	-0.000732
6.88333	-0.00248
6.9	-0.005608
6.91667	-0.002816
6.93333	0.001476
6.95	0.001717
6.96667	0.00012
6.98333	-0.000146
7	-0.000172
7.01667	-0.001579
7.03333	-0.000955
7.05	-0.000422
7.06667	0.001542
7.08333	0.005947
7.1	0.004881
7.11667	-0.000364
7.13333	-0.005549
7.15	-0.007706
7.16667	-0.010351
7.18333	-0.011157
7.2	-0.005972
7.21667	-0.000387
7.23333	0.003848
7.25	0.005702
7.26667	0.006552
7.28333	0.004632
7.3	0.000691
7.31667	-0.000719
7.33333	-0.000449
7.35	-0.002489
7.36667	-0.003078
7.38333	-0.004168
7.4	-0.002958
7.41667	0.001123
7.43333	0.000903
7.45	0.001184
7.46667	0.00304
7.48333	0.003186
7.5	0.001313
7.51667	-0.003861
7.53333	-0.005894
7.55	-0.002677
7.56667	-0.000198
7.58333	0.00048
7.6	0.003249
7.61667	0.008357
7.63333	0.008386
7.65	0.005706
7.66667	0.002332
7.68333	-0.001412
7.7	0.000534
7.71667	0.00131
7.73333	0.001606
7.75	0.003102
7.76667	0.004725
7.78333	0.004617
7.8	0.001749
7.81667	0.001312
7.83333	-0.000456
7.85	0.000417
7.86667	0.00203
7.88333	-0.000867
7.9	-0.003364
7.91667	-0.000901
7.93333	2.1e-05
7.95	-0.001785
7.96667	-0.001619
7.98333	-0.000982
8	0.000695
8.01667	0.000541
8.03333	-0.000302
8.05	0.000775
8.06667	-0.00165
8.08333	-0.004195
8.1	-0.00255
8.11667	-0.001645
8.13333	-0.00019
8.15	-0.001075
8.16667	-0.001875
8.18333	-0.002335
8.2	-0.002425
8.21667	0.000355
8.23333	-0.001575
8.25	-0.004185
8.26667	-0.0038
8.28333	-0.002674
8.3	0.000171
8.31667	0.001746
8.33333	0.001691
8.35	0.004216
8.36667	0.00517
8.38333	0.001993
8.4	-0.000304
8.41667	-0.00108
8.43333	-0.000947
8.45	0.000966
8.46667	0.000719
8.48333	0.000381
8.5	0.003223
8.51667	0.005145
8.53333	0.002108
8.55	-0.02021
8.56667	-0.059999
8.58333	-0.102808
8.6	-0.139497
8.61667	-0.161386
8.63333	-0.162605
8.65	-0.146174
8.66667	-0.120685
8.68333	-0.091865
8.7	-0.070156
8.71667	-0.056926
8.73333	-0.047297
8.75	-0.037487
8.76667	-0.02907
8.78333	-0.025362
8.8	-0.020725
8.81667	-0.015727
8.83333	-0.012839
8.85	-0.007632
8.86667	-0.007546
8.88333	-0.010141
8.9	-0.006666
8.91667	-0.00498
8.93333	-0.006435
8.95	-0.004909
8.96667	-0.000956
8.98333	-0.001833
9	-0.00357
9.01667	-0.004958
9.03333	-0.006535
9.05	-0.002562
9.06667	0.002089
9.08333	0.002499
9.1	0.000939
9.11667	8.9e-05
9.13333	-0.000641
9.15	0.001409
9.16667	0.004176
9.18333	0.003703
9.2	0.00115
9.21667	-0.001613
9.23333	-0.002706
9.25	-0.001609
9.26667	-0.002085
9.28333	-0.002571
9.3	-0.002818
9.31667	-0.002424
9.33333	-0.000621
9.35	0.003893
9.36667	0.008233
9.38333	0.004543
9.4	0.000343
9.41667	0.000353
9.43333	0.002772
9.45	0.006792
9.46667	0.007269
9.48333	0.001174
9.5	-0.00463
9.51667	-0.005864
9.53333	-0.004938
9.55	-0.003252
9.56667	-0.000168
9.58333	0.002236
9.6	0.001359
9.61667	0.001063
9.63333	0.000157
9.65	0.000271
9.66667	0.000597
9.68333	-0.001147
9.7	0.00088
9.71667	0.004796
9.73333	0.007483
9.75	0.00575
9.76667	0.005
9.78333	0.003632
9.8	-0.000586
9.81667	-0.003404
9.83333	-0.006412
9.85	-0.004171
9.86667	-0.000576
9.88333	0.002899
9.9	0.005944
9.91667	0.003429
9.93333	-0.002036
9.95	-0.002931
9.96667	0.000825
9.98333	0.000571
10	-7.3e-05
10.0167	0.001123
10.0333	-0.000311
10.05	-0.001755
10.0667	-0.00087
10.0833	0.002255
10.1	0.00431
10.1167	0.003734
10.1333	0.001739
10.15	0.000114
10.1667	-0.000896
10.1833	-0.005157
10.2	-0.006288
10.2167	-0.001928
10.2333	0.000701
10.25	0.00143
10.2667	0.001502
10.2833	0.000513
10.3	0.000553
10.3167	-0.000557
10.3333	-0.001807
10.35	-0.001417
10.3667	-0.002814
10.3833	-0.002675
10.4	-0.002106
10.4167	-0.004147
10.4333	-0.007488
10.45	-0.007848
10.4667	-0.005596
10.4833	-0.003775
10.5	-0.001885
10.5167	-7.5e-05
10.5333	0.000916
10.55	-3.4e-05
10.5667	0.001127
10.5833	0.007958
10.6	0.013679
10.6167	0.0136
10.6333	0.00881
10.65	0.004051
10.6667	-0.000885
10.6833	-0.00507
10.7	-0.000715
10.7167	0.001401
10.7333	-0.002254
10.75	-0.003109
10.7667	-0.004563
10.7833	-0.004216
10.8	-0.00065
10.8167	0.000787
10.8333	0.001783
10.85	0.00213
10.8667	0.000417
10.8833	-0.000726
10.9	-0.001458
10.9167	-0.002791
10.9333	-0.004273
10.95	-0.001885
10.9667	0.002993
10.9833	0.006043
11	0.005102
11.0167	0.000142
11.0333	-0.004829
11.05	-0.020849
11.0667	-0.052088
11.0833	-0.085315
11.1	-0.114933
11.1167	-0.135531
11.1333	-0.141808
11.15	-0.136946
11.1667	-0.121102
11.1833	-0.102216
11.2	-0.087511
11.2167	-0.072335
11.2333	-0.05938
11.25	-0.048344
11.2667	-0.036977
11.2833	-0.029428
11.3	-0.025939
11.3167	-0.02241
11.3333	-0.019701
11.35	-0.019892
11.3667	-0.020751
11.3833	-0.019399
11.4	-0.014097
11.4167	-0.008974
11.4333	-0.005232
11.45	-0.002039
11.4667	0.001065
11.4833	0.000942
11.5	-0.001292
11.5167	0.000214
11.5333	-0.000899
11.55	-0.005833
11.5667	-0.007664
11.5833	-0.007504
11.6	-0.006484
11.6167	-0.004223
11.6333	-0.004143
11.65	-0.006563
11.6667	-0.0041
11.6833	0.003525
11.7	0.00552
11.7167	0.001184
11.7333	-0.004381
11.75	-0.005606
11.7667	-0.005749
11.7833	-0.00862
11.8	-0.00914
11.8167	-0.006161
11.8333	-0.004522
11.85	-0.007313
11.8667	-0.008771
11.8833	-0.007817
11.9	-0.005613
11.9167	-0.001748
11.9333	0.002526
11.95	0.00241
11.9667	0.001637
11.9833	0.001226
12	0.001905
12.0167	0.004144
12.0333	0.004443
12.05	0.007112
12.0667	0.006363
12.0833	0.003665
12.1	-0.001403
12.1167	-0.006061
12.1333	-0.002769
12.15	0.001963
12.1667	0.002843
12.1833	0.003201
12.2	0.00266
12.2167	-0.003992
12.2333	-0.007134
12.25	-0.003636
12.2667	-0.000833
12.2833	-0.000625
12.3	-0.003518
12.3167	-0.00177
12.3333	0.001907
12.35	0.000995
12.3667	-0.001275
12.3833	-0.005302
12.4	-0.006768
12.4167	-0.004795
12.4333	-0.003241
12.45	-0.002008
12.4667	0.000609
12.4833	0.005189
12.5	0.00479
12.5167	2e-05
12.5333	-0.00276
12.55	-0.00392
12.5667	-0.004674
12.5833	-0.002244
12.6	-0.000913
12.6167	-0.000773
12.6333	0.000157
12.65	0.002758
12.6667	0.005976
12.6833	0.003491
12.7	-0.001313
12.7167	-0.002357
12.7333	-0.003652
12.75	-0.005656
12.7667	-0.004881
12.7833	-0.002135
12.8	0.002871
12.8167	0.004946
12.8333	0.004622
12.85	0.003558
12.8667	0.001376
12.8833	0.002618
12.9	0.00275
12.9167	-9e-06
12.9333	0.000623
12.95	0.002565
12.9667	0.00213
12.9833	6.1e-05
13	-0.000589
13.0167	-1.9e-05
13.0333	0.000921
13.05	0.000141
13.0667	-0.001185
13.0833	-0.000597
13.1	0.002151
13.1167	0.00194
13.1333	-0.001932
13.15	-0.002973
13.1667	0.002198
13.1833	0.005584
13.2	0.00526
13.2167	0.004305
13.2333	0.000471
13.25	-0.003033
13.2667	-0.002075
13.2833	-0.000955
13.3	-0.001665
13.3167	-0.000175
13.3333	-9.5e-05
13.35	-0.000784
13.3667	0.000806
13.3833	0.002477
13.4	0.001777
13.4167	-0.000502
13.4333	-0.002101
13.45	-0.002661
13.4667	-0.004431
13.4833	-0.005083
13.5	-0.000815
13.5167	0.002664
13.5333	0.003132
13.55	-0.00549
13.5667	-0.030903
13.5833	-0.059608
13.6	-0.085993
13.6167	-0.106098
13.6333	-0.116023
13.65	-0.120838
13.6667	-0.115114
13.6833	-0.095211
13.7	-0.077439
13.7167	-0.067676
13.7333	-0.057594
13.75	-0.046391
13.7667	-0.039479
13.7833	-0.038999
13.8	-0.038278
13.8167	-0.038078
13.8333	-0.035507
13.85	-0.027216
13.8667	-0.017966
13.8833	-0.013377
13.9	-0.011678
13.9167	-0.009869
13.9333	-0.00755
13.95	-0.005761
13.9667	-0.007372
13.9833	-0.007423
14	-0.004545
14.0167	-0.003107
14.0333	-0.004589
14.05	-0.00664
14.0667	-0.003432
14.0833	0.001356
14.1	0.003654
14.1167	0.004942
14.1333	0.00419
14.15	0.002148
14.1667	8.6e-05
14.1833	-0.001956
14.2	-3.8e-05
14.2167	0.00094
14.2333	-0.001491
14.25	-0.001803
14.2667	-0.001325
14.2833	0.000634
14.3	0.002893
14.3167	0.002142
14.3333	-0.001259
14.35	-0.0038
14.3667	-0.003411
14.3833	-0.003691
14.4	-0.00444
14.4167	-0.00059
14.4333	0.00361
14.45	0.004231
14.4667	0.004151
14.4833	0.001964
14.5	0.000366
14.5167	-0.000132
14.5333	-0.00477
14.55	-0.007578
14.5667	-0.005245
14.5833	0.000121
14.6	0.005617
14.6167	0.007373
14.6333	0.005679
14.65	0.003265
14.6667	-0.000258
14.6833	-0.003046
14.7	-0.003464
14.7167	-0.000822
14.7333	1e-06
14.75	-0.001197
14.7667	-0.000383
14.7833	0.001356
14.8	0.004865
14.8167	0.004105
14.8333	0.002394
14.85	0.001234
14.8667	-0.000465
14.8833	0.000161
14.9	0.000667
14.9167	0.001114
14.9333	0.00289
14.95	0.004556
14.9667	0.001793
14.9833	-0.000137
15	-0.001447
15.0167	-0.003738
15.0333	-0.000498
15.05	0.002912
15.0667	0.002431
15.0833	0.000478
15.1	0.000236
15.1167	-0.003207
15.1333	-0.005389
15.15	-0.004582
15.1667	-0.004345
15.1833	-0.004114
15.2	-0.004883
15.2167	-0.004752
15.2333	-0.00392
15.25	-0.002109
15.2667	-0.000279
15.2833	0.002379
15.3	0.003096
15.3167	0.002413
15.3333	0.00178
15.35	0.003168
15.3667	0.004175
15.3833	0.003632
15.4	0.002329
15.4167	0.000356
15.4333	0.001013
15.45	0.00024
15.4667	-0.001522
15.4833	-0.001316
15.5	0.000591
15.5167	0.001697
15.5333	0.001053
15.55	-0.0009
15.5667	-0.002124
15.5833	-0.002479
15.6	-0.002875
15.6167	0.001049
15.6333	0.005194
15.65	0.004228
15.6667	0.003252
15.6833	0.005483
15.7	0.006484
15.7167	0.002274
15.7333	-0.004235
15.75	-0.008135
15.7667	-0.008745
15.7833	-0.007092
15.8	-0.0057
15.8167	-0.002868
15.8333	-0.001146
15.85	-0.000884
15.8667	0.002338
15.8833	0.003422
15.9	0.002907
15.9167	0.001582
15.9333	0.000436
15.95	0.000791
15.9667	0.000125
15.9833	-0.001626
16	-0.000447
16.0167	0.001812
16.0333	0.002421
16.05	-0.00534
16.0667	-0.025172
16.0833	-0.046548
16.1	-0.064524
16.1167	-0.07809
16.1333	-0.089425
16.15	-0.093151
16.1667	-0.085277
16.1833	-0.072617
16.2	-0.062527
16.2167	-0.057847
16.2333	-0.056446
16.25	-0.051996
16.2667	-0.047316
16.2833	-0.046259
16.3	-0.046451
16.3167	-0.043804
16.3333	-0.038306
16.35	-0.034829
16.3667	-0.031952
16.3833	-0.027666
16.4	-0.02274
16.4167	-0.019035
16.4333	-0.014789
16.45	-0.010434
16.4667	-0.008458
16.4833	-0.007613
16.5	-0.009669
16.5167	-0.011994
16.5333	-0.010409
16.55	-0.007745
16.5667	-0.00526
16.5833	-0.004895
16.6	-0.00478
16.6167	-0.006375
16.6333	-0.00798
16.65	-0.004626
16.6667	-0.001751
16.6833	-0.000775
16.7	-0.001639
16.7167	-0.002123
16.7333	-0.000317
16.75	5.9e-05
16.7667	-0.002255
16.7833	-0.001797
16.8	-0.002079
16.8167	-0.005811
16.8333	-0.005473
16.85	-0.005995
16.8667	-0.010166
16.8833	-0.009375
16.9	-0.002274
16.9167	0.003807
16.9333	0.004408
16.95	0.003119
16.9667	0.003001
16.9833	0.003916
17	0.002791
17.0167	0.002066
17.0333	0.001041
17.05	-0.001904
17.0667	-0.005248
17.0833	-0.004579
17.1	-0.000769
17.1167	-0.001209
17.1333	-0.00321
17.15	-0.00302
17.1667	0.0004
17.1833	0.003627
17.2	0.003724
17.2167	0.002992
17.2333	0.005889
17.25	0.008227
17.2667	0.005515
17.2833	0.00192
17.3	-0.001053
17.3167	-0.002986
17.3333	-0.00054
17.35	0.001837
17.3667	0.003683
17.3833	0.001055
17.4	-0.005524
17.4167	-0.004372
17.4333	0.00204
17.45	0.001902
17.4667	-0.002586
17.4833	-0.001884
17.5	-0.00142
17.5167	-0.002327
17.5333	-0.001504
17.55	-0.001551
17.5667	-0.002668
17.5833	-0.002735
17.6	-0.001102
17.6167	-0.001669
17.6333	-0.001016
17.65	-0.000162
17.6667	0.002971
17.6833	0.003476
17.7	-0.002119
17.7167	-0.005384
17.7333	-0.003389
17.75	0.002176
17.7667	0.003571
17.7833	0.00233
17.8	0.000339
17.8167	0.000749
17.8333	0.003079
17.85	0.002719
17.8667	0.003628
17.8833	0.002723
17.9	0.000118
17.9167	-7.6e-05
17.9333	-0.000601
17.95	-0.000105
17.9667	-5e-05
17.9833	-0.002851
18	-0.004451
18.0167	-0.001492
18.0333	0.003218
18.05	0.005407
18.0667	0.002687
18.0833	0.001308
18.1	0.00116
18.1167	0.001392
18.1333	0.002004
18.15	5.5e-05
18.1667	-0.001673
18.1833	-0.000912
18.2	-0.000812
18.2167	-0.001571
18.2333	-0.001071
18.25	-0.00073
18.2667	-1e-05
18.2833	-0.001264
18.3	-0.001109
18.3167	6.7e-05
18.3333	-0.003528
18.35	-0.003203
18.3667	-0.000128
18.3833	-0.002688
18.4	-0.00367
18.4167	-0.003031
18.4333	-0.002053
18.45	0.003656
18.4667	0.005654
18.4833	0.001079
18.5	-0.002787
18.5167	-0.004664
18.5333	-0.00136
18.55	-0.000107
18.5667	-0.007523
18.5833	-0.020593
18.6	-0.032363
18.6167	-0.039583
18.6333	-0.045294
18.65	-0.047724
18.6667	-0.044445
18.6833	-0.037187
18.7	-0.032161
18.7167	-0.032055
18.7333	-0.032639
18.75	-0.033963
18.7667	-0.033346
18.7833	-0.029842
18.8	-0.029229
18.8167	-0.025575
18.8333	-0.020822
18.85	-0.017598
18.8667	-0.016195
18.8833	-0.015763
18.9	-0.015052
18.9167	-0.01327
18.9333	-0.010459
18.95	-0.008458
18.9667	-0.007657
18.9833	-0.007947
19	-0.007527
19.0167	-0.006717
19.0333	-0.004758
19.05	-0.003028
19.0667	-0.001718
19.0833	-5.9e-05
19.1	-0.002141
19.1167	-0.004802
19.1333	-0.003814
19.15	-0.003325
19.1667	-0.006256
19.1833	-0.007108
19.2	-0.00524
19.2167	-0.004272
19.2333	-0.003094
19.25	-0.002075
19.2667	-0.004257
19.2833	-0.005649
19.3	-0.003141
19.3167	-0.003282
19.3333	-0.004984
19.35	-0.002596
19.3667	0.001233
19.3833	-0.000799
19.4	-0.00299
19.4167	-0.002131
19.4333	-0.000232
19.45	-0.000793
19.4667	-0.002564
19.4833	-0.000744
19.5	0.002196
19.5167	0.003527
19.5333	0.001557
19.55	-6.3e-05
19.5667	0.000467
19.5833	0.001248
19.6	0.000918
19.6167	0.000469
19.6333	-0.000661
19.65	-0.00174
19.6667	-0.00344
19.6833	-0.00547
19.7	-0.002761
19.7167	-0.000542
19.7333	-0.001253
19.75	-0.000884
19.7667	-0.000465
19.7833	-0.001996
19.8	-0.000548
19.8167	0.002131
19.8333	0.00337
19.85	0.004849
19.8667	0.004028
19.8833	0.002188
19.9	0.001068
19.9167	-0.003051
19.9333	-0.006521
19.95	-0.00531
19.9667	-0.00208
19.9833	0.000312
20	0.001775
20.0167	0.002317
20.0333	0.00033
20.05	-0.002177
20.0667	-0.001994
20.0833	0.001401
20.1	0.004519
20.1167	0.005486
20.1333	0.002104
20.15	-0.000209
20.1667	-0.000452
20.1833	-0.001651
20.2	0.000702
20.2167	0.004444
20.2333	0.003337
20.25	0.00203
20.2667	0.002252
20.2833	0.000817
20.3	0.000342
20.3167	1.8e-05
20.3333	-0.001007
20.35	-0.003911
20.3667	-0.005426
20.3833	-0.003741
20.4	0.000673
20.4167	0.004478
20.4333	0.003732
20.45	0.001566
20.4667	-0.000909
20.4833	-0.000587
20.5	-0.000966
20.5167	-0.003216
20.5333	-0.002855
20.55	-0.001684
20.5667	-0.000774
20.5833	0.000794
20.6	0.001329
20.6167	0.001024
20.6333	-0.001352
20.65	-0.001597
20.6667	0.001758
20.6833	0.00253
20.7	0.001198
20.7167	-0.001374
20.7333	-0.003096
20.75	-0.004398
20.7667	-0.00423
20.7833	-0.001585
20.8	-0.002704
20.8167	-0.002252
20.8333	-1e-06
20.85	-0.00039
20.8667	0.002362
20.8833	0.002151
20.9	4.9e-05
20.9167	0.003667
20.9333	0.004404
20.95	0.001332
20.9667	0.00116
20.9833	-0.000333
21	-0.002097
21.0167	-0.001961
21.0333	0.001404
21.05	0.00384
21.0667	0.000186
21.0833	-0.006128
21.1	-0.011724
21.1167	-0.01604
21.1333	-0.015845
21.15	-0.009501
21.1667	-0.004966
21.1833	-0.002862
21.2	0.000431
21.2167	0.002224
21.2333	-0.001513
21.25	-0.005209
21.2667	-0.008636
21.2833	-0.007333
21.3	0.000309
21.3167	0.004482
21.3333	0.003214
21.35	0.000506
21.3667	0.000999
21.3833	0.001981
21.4	-0.000847
21.4167	-0.002885
21.4333	-0.002123
21.45	-0.002561
21.4667	-0.001859
21.4833	-0.001798
21.5	0.001574
21.5167	0.005966
21.5333	0.000148
21.55	-0.006651
21.5667	-0.008439
21.5833	-0.008187
21.6	-0.006415
21.6167	-0.005463
21.6333	-0.004491
21.65	-0.004519
21.6667	-0.006147
21.6833	-0.005985
21.7	-0.003423
21.7167	0.00032
21.7333	0.000722
21.75	0.003425
21.7667	0.009437
21.7833	0.00858
21.8	0.004224
21.8167	0.002627
21.8333	0.00582
21.85	0.007564
21.8667	0.008857
21.8833	0.009441
21.9	0.003795
21.9167	0.00149
21.9333	0.001064
21.95	-0.003011
21.9667	-0.008276
21.9833	-0.008511
22	-0.004745
22.0167	0.000331
22.0333	0.003177
22.05	0.000914
22.0667	0.00492
22.0833	0.004897
22.1	-0.002445
22.1167	-0.007737
22.1333	-0.008788
22.15	-0.00294
22.1667	0.001648
22.1833	0.002178
22.2	0.002049
22.2167	0.002651
22.2333	0.003142
22.25	-0.001276
22.2667	-0.001894
22.2833	-0.000581
22.3	0.000266
22.3167	8.3e-05
22.3333	-0.00375
22.35	-0.003323
22.3667	-0.001266
22.3833	0.001663
22.4	0.002448
22.4167	0.004343
22.4333	0.005318
22.45	0.002743
22.4667	0.004879
22.4833	0.003416
22.5	-9e-05
22.5167	0.001014
22.5333	-0.002082
22.55	-0.004118
22.5667	-0.001204
22.5833	0.000661
22.6	-0.000539
22.6167	-0.000109
22.6333	0.003132
22.65	0.001322
22.6667	-0.000108
22.6833	-0.000797
22.7	-0.000963
22.7167	-0.000689
22.7333	-0.001145
22.75	0.001439
22.7667	0.000633
22.7833	-0.001463
22.8	-0.004478
22.8167	-0.003882
22.8333	0.002023
22.85	0.005549
22.8667	0.004764
22.8833	0.001669
22.9	-0.001045
22.9167	-0.00134
22.9333	-0.000475
22.95	-0.003239
22.9667	-0.001684
22.9833	0.00309
23	0.002663
23.0167	-0.001315
23.0333	-0.001003
23.05	-0.00051
23.0667	-0.003618
23.0833	-0.003706
23.1	-0.001629
23.1167	-0.001652
23.1333	-0.001424
23.15	0.000913
23.1667	0.002281
23.1833	-0.000563
23.2	3e-05
23.2167	0.003413
23.2333	-0.000434
23.25	-0.000681
23.2667	0.002382
23.2833	0.000194
23.3	-0.001577
23.3167	0.000542
23.3333	0.00358
23.35	0.002879
23.3667	-0.003283
23.3833	-0.005845
23.4	-0.001811
23.4167	-8.8e-05
23.4333	-0.000654
23.45	0.000129
23.4667	0.001323
23.4833	0.000765
23.5	-0.000346
23.5167	0.002383
23.5333	0.004502
23.55	0.004731
23.5667	0.004269
23.5833	-0.000792
23.6	-0.006197
23.6167	-0.009672
23.6333	-0.008938
23.65	-0.004163
23.6667	2e-06
23.6833	0.004667
23.7	0.008598
23.7167	0.0098
23.7333	0.008321
23.75	0.007043
23.7667	0.004675
23.7833	0.004516
23.8	0.005255
23.8167	0.003004
23.8333	0.002263
23.85	0.002862
23.8667	0.004511
23.8833	0.006509
23.9	0.007566
23.9167	0.006563
23.9333	0.00464
23.95	0.005237
23.9667	0.006324
23.9833	0.005541
24	0.002887
24.0167	-0.001277
24.0333	-0.000192
24.05	0.002064
24.0667	0.00349
24.0833	0.003375
24.1	-0.000389
24.1167	-0.002594
24.1333	-0.001559
24.15	0.000136
24.1667	-0.000779
24.1833	-0.001594
24.2	-0.002259
24.2167	-0.001784
24.2333	0.001451
24.25	0.001396
24.2667	-0.001189
24.2833	0.000547
24.3	0.001252
24.3167	0.000888
24.3333	0.001304
24.35	-0.00019
24.3667	-0.001175
24.3833	-0.001109
24.4	0.001718
24.4167	0.004496
24.4333	0.003583
24.45	0.0014
24.4667	0.000667
24.4833	0.001774
24.5	0.000613
24.5167	0.001122
24.5333	0.004171
24.55	0.002991
24.5667	-0.0006
24.5833	-0.003701
24.6	-0.003991
24.6167	-0.00178
24.6333	0.000791
24.65	-9.9e-05
24.6667	-0.002278
24.6833	-0.000698
24.7	0.000475
24.7167	0.001447
24.7333	0.00247
24.75	-0.001348
24.7667	-0.004325
24.7833	-0.000352
24.8	0.004513
24.8167	0.005479
24.8333	0.002704
24.85	-0.00219
24.8667	-0.003434
24.8833	-0.002539
24.9	-0.0005
24.9167	0.004369
24.9333	0.006988
24.95	0.001817
24.9667	-0.002824
24.9833	-0.000235
25	0.001655
25.0167	0.000916
25.0333	0.000787
25.05	0.000117
25.0667	-0.002272
25.0833	-0.002962
25.1	-0.003802
25.1167	-0.002402
25.1333	-9.3e-05
25.15	0.000497
25.1667	-0.000553
25.1833	9.6e-05
25.2	0.000495
25.2167	-0.002167
25.2333	-0.002219
25.25	0.000889
25.2667	0.003137
25.2833	-0.000144
25.3	-0.002787
25.3167	-0.00259
25.3333	-0.001372
25.35	0.000265
25.3667	-0.000287
25.3833	-0.00211
25.4	-0.002271
25.4167	0.001078
25.4333	0.003216
25.45	0.002995
25.4667	0.002304
25.4833	0.001143
25.5	-0.000205
25.5167	0.000677
25.5333	0.00099
25.55	-0.001558
25.5667	-0.000585
25.5833	0.003107
25.6	0.004453
25.6167	0.00226
25.6333	0.000956
25.65	-0.000977
25.6667	-0.000561
25.6833	0.000846
25.7	0.001354
25.7167	0.001592
25.7333	-0.000659
25.75	-0.002871
25.7667	-0.003162
25.7833	-0.000954
25.8	-0.000456
25.8167	0.000422
25.8333	0.000149
25.85	-0.002773
25.8667	-0.002325
25.8833	0.002033
25.9	0.003779
25.9167	0.002955
25.9333	0.001191
25.95	-0.002123
25.9667	-0.003926
25.9833	-0.0019
26	-0.001587
26.0167	-0.003533
26.0333	-0.006
26.05	-0.004197
26.0667	-0.002174
26.0833	-0.00559
26.1	-0.009549
26.1167	-0.011199
26.1333	-0.009929
26.15	-0.005318
26.1667	-0.001958
26.1833	0.000483
26.2	0.006841
26.2167	0.007589
26.2333	0.003627
26.25	0.002285
26.2667	0.005853
26.2833	0.007691
26.3	0.002578
26.3167	0.000954
26.3333	0.00362
26.35	0.001106
26.3667	0.000192
26.3833	-0.000392
26.4	-0.004417
26.4167	-0.001543
26.4333	0.002972
26.45	0.005176
26.4667	0.007181
26.4833	0.003755
26.5	-0.000581
26.5167	0.000222
26.5333	0.004565
26.55	0.004939
26.5667	0.002102
26.5833	0.001325
26.6	-0.000322
26.6167	-0.001029
26.6333	-0.000767
26.65	-0.000604
26.6667	-3.2e-05
26.6833	-0.000309
26.7	-0.002227
26.7167	-0.001065
26.7333	0.001228
26.75	-4e-05
26.7667	0.000732
26.7833	-2.6e-05
26.8	-0.001403
26.8167	-0.001311
26.8333	0.000192
26.85	0.003744
26.8667	0.004536
26.8833	0.004459
26.9	0.001511
26.9167	-0.002526
26.9333	-0.003453
26.95	-0.00238
26.9667	0.000213
26.9833	0.001886
27	0.001769
27.0167	0.002123
27.0333	0.001876
27.05	-0.00045
27.0667	-0.000726
27.0833	0.000297
27.1	-0.000429
27.1167	0.000535
27.1333	0.000928
27.15	-0.001338
27.1667	-0.001214
27.1833	0.000649
27.2	3.2e-05
27.2167	-0.003355
27.2333	-0.003832
27.25	0.00012
27.2667	0.001373
27.2833	0.000355
27.3	0.001608
27.3167	0.000179
27.3333	-0.003539
27.35	-0.002717
27.3667	-0.001865
27.3833	-0.002123
27.4	0.001949
27.4167	0.003532
27.4333	-0.001055
27.45	-0.001933
27.4667	-0.00199
27.4833	-0.003437
27.5	0.000618
27.5167	0.004055
27.5333	0.003362
27.55	0.003248
27.5667	0.004905
27.5833	0.003462
27.6	-0.000768
27.6167	-0.002736
27.6333	-0.001524
27.65	-0.000101
27.6667	0.002141
27.6833	0.003183
27.7	-8.1e-05
27.7167	-0.002164
27.7333	-0.000127
27.75	0.00041
27.7667	-0.000723
27.7833	-0.001546
27.8	-0.001827
27.8167	-0.000816
27.8333	0.000424
27.85	0.001175
27.8667	0.001316
27.8833	0.002307
27.9	0.003659
27.9167	0.003313
27.9333	0.000806
27.95	-3e-05
27.9667	0.000923
27.9833	-0.000283
28	-0.00278
28.0167	-0.003807
28.0333	-0.003023
28.05	-0.00161
28.0667	-0.000657
28.0833	-0.000223
28.1	0.000969
28.1167	0.00039
28.1333	7.1e-05
28.15	0.001053
28.1667	-0.000666
28.1833	-0.002545
28.2	-0.003055
28.2167	-0.000456
28.2333	0.002993
28.25	0.002391
28.2667	0.0013
28.2833	-0.001161
28.3	-0.003074
28.3167	-0.001537
28.3333	0.001329
28.35	0.000105
28.3667	0.000641
28.3833	0.004048
28.4	0.001833
28.4167	-8.4e-05
28.4333	-0.00284
28.45	-0.004766
28.4667	-0.001473
28.4833	0.001471
28.5	0.001863
28.5167	0.004304
28.5333	0.006225
28.55	0.003896
28.5667	-0.001323
28.5833	-0.007892
28.6	-0.012742
28.6167	-0.012794
28.6333	-0.009975
28.65	-0.008196
28.6667	-0.004558
28.6833	0.001881
28.7	0.008828
28.7167	0.011084
28.7333	0.010801
28.75	0.008957
28.7667	0.005833
28.7833	0.006709
28.8	0.006105
28.8167	0.004269
28.8333	0.004913
28.85	0.003138
28.8667	0.000272
28.8833	0.002526
28.9	0.00391
28.9167	0.004382
28.9333	0.005455
28.95	0.005827
28.9667	0.006
28.9833	0.004332
29	0.002174
29.0167	0.001995
29.0333	0.001276
29.05	0.000666
29.0667	0.000677
29.0833	-0.000772
29.1	-0.001251
29.1167	-0.001052
29.1333	-0.002602
29.15	-0.000403
29.1667	0.003077
29.1833	0.002006
29.2	0.001175
29.2167	-0.000846
29.2333	-0.001928
29.25	-0.00155
29.2667	-0.002961
29.2833	8.7e-05
29.3	0.003155
29.3167	0.002843
29.3333	0.00388
29.35	0.002937
29.3667	0.000785
29.3833	-0.002038
29.4	-0.00341
29.4167	-0.003154
29.4333	-0.002017
29.45	-0.00012
29.4667	-0.004334
29.4833	-0.005137
29.5	-0.00153
29.5167	-0.002484
29.5333	-0.002318
29.55	0.000899
29.5667	0.002675
29.5833	0.002321
29.6	0.001508
29.6167	-0.000936
29.6333	-0.004029
29.65	-0.004813
29.6667	-0.003936
29.6833	-0.002449
29.7	0.001218
29.7167	0.005086
29.7333	0.005235
29.75	0.003944
29.7667	0.003622
29.7833	0.002431
29.8	-4e-05
29.8167	-0.001258
29.8333	-0.001437
29.85	-0.001835
29.8667	-0.001624
29.8833	-0.000882
29.9	-2e-05
29.9167	0.000943
29.9333	0.000466
29.95	-0.000221
29.9667	0.001592
29.9833	0.001525
30	0.000879
30.0167	-0.001617
30.0333	-0.002913
30.05	-0.001539
30.0667	-0.003365
30.0833	-0.006791
30.1	-0.006306
30.1167	-0.00375
30.1333	-0.002264
30.15	0.001892
30.1667	0.006118
30.1833	0.004863
30.2	0.002751
30.2167	0.002774
30.2333	0.004397
30.25	0.005039
30.2667	0.000512
30.2833	-0.001716
30.3	0.001149
30.3167	0.002799
30.3333	0.000539
30.35	-0.000601
30.3667	-0.000881
30.3833	-0.000742
30.4	6e-05
30.4167	-0.003035
30.4333	-0.003389
30.45	-0.002434
30.4667	-0.000489
30.4833	0.002257
30.5	0.002793
30.5167	0.003683
30.5333	0.000854
30.55	-0.003156
30.5667	-0.003556
30.5833	-0.001316
30.6	0.000155
30.6167	0.00307
30.6333	0.004994
30.65	0.003059
30.6667	0.000314
30.6833	-0.000322
30.7	0.000593
30.7167	-0.00109
30.7333	3.7e-05
30.75	0.004255
30.7667	0.001412
30.7833	-0.002311
30.8	-0.001174
30.8167	-0.001758
30.8333	-0.001922
30.85	-0.000776
30.8667	0.00029
30.8833	0.001186
30.9	0.000651
30.9167	0.000853
30.9333	-0.000605
30.95	-0.003593
30.9667	-0.005071
30.9833	-0.002729
31	0.000562
31.0167	0.001168
31.0333	0.001604
31.05	0.00033
31.0667	-0.003253
31.0833	-0.006797
31.1	-0.009752
31.1167	-0.012531
31.1333	-0.01457
31.15	-0.011549
31.1667	-0.001068
31.1833	0.006163
31.2	0.005064
31.2167	0.00423
31.2333	0.006707
31.25	0.008843
31.2667	0.00852
31.2833	0.005426
31.3	0.001982
31.3167	0.002194
31.3333	0.003857
31.35	0.00461
31.3667	0.005862
31.3833	0.007705
31.4	0.007907
31.4167	0.004377
31.4333	0.002576
31.45	0.006595
31.4667	0.008515
31.4833	0.007234
31.5	0.005573
31.5167	0.00634
31.5333	0.006997
31.55	0.003704
31.5667	0.001351
31.5833	0.000608
31.6	0.001865
31.6167	0.00077
31.6333	0.002215
31.65	0.00337
31.6667	0.001255
31.6833	0.002951
31.7	0.003516
31.7167	0.00165
31.7333	0.002714
31.75	0.002858
31.7667	-0.000698
31.7833	-0.003955
31.8	-0.002351
31.8167	0.000513
31.8333	0.001816
31.85	0.00342
31.8667	0.003344
31.8833	0.001077
31.9	0.000391
31.9167	0.003934
31.9333	0.001698
31.95	-0.000468
31.9667	0.002006
31.9833	0.001529
32	0.000403
32.0167	-0.001242
32.0333	-0.002877
32.05	-0.001353
32.0667	-8.8e-05
32.0833	0.000977
32.1	0.003452
32.1167	0.002949
32.1333	0.001136
32.15	0.000313
32.1667	-0.00055
32.1833	0.000147
32.2	0.000624
32.2167	-0.000666
32.2333	-0.000687
32.25	-0.000327
32.2667	-0.000528
32.2833	0.000412
32.3	0.000412
32.3167	2.3e-05
32.3333	0.003365
32.35	0.005647
32.3667	0.001798
32.3833	-0.00111
32.4	-0.001828
32.4167	-0.001716
32.4333	0.000466
32.45	-0.000442
32.4667	-0.00333
32.4833	-0.001808
32.5	0.000574
32.5167	0.001374
32.5333	0.000174
32.55	-0.000705
32.5667	0.000235
32.5833	0.002685
32.6	0.004405
32.6167	0.002292
32.6333	0.002949
32.65	0.002126
32.6667	-0.001298
32.6833	-0.001491
32.7	-0.000354
32.7167	0.000575
32.7333	0.001953
32.75	0.002262
32.7667	0.000371
32.7833	-0.00337
32.8	-0.004742
32.8167	-0.006526
32.8333	-0.010691
32.85	-0.011625
32.8667	-0.011479
32.8833	-0.013134
32.9	-0.014048
32.9167	-0.01159
32.9333	-0.009622
32.95	-0.007473
32.9667	-0.001065
32.9833	0.008493
33	0.016081
33.0167	0.017503
33.0333	0.018396
33.05	0.018918
33.0667	0.01259
33.0833	0.005563
33.1	0.004685
33.1167	0.002989
33.1333	7.3e-05
33.15	-0.001083
33.1667	-0.003348
33.1833	-0.002974
33.2	-0.00211
33.2167	0.000971
33.2333	0.003433
33.25	0.000285
33.2667	-0.003314
33.2833	-0.003322
33.3	-0.00142
33.3167	0.000344
[truncated: 462 more rows]

## Sheet: Figure 3.S1G
ITC data points for graph and cruve fitting (IgG Fc titration against G471R PRYSPRY).
DP_X	DP_Y	Baseline_X	Baseline_Y	Fit_X	Fit_Y	NDH_X	NDH_Y
0.083333	0.002252			0.024166	-15.3548	0.08509	-17.623
0.1	-8.6e-05			0.08509	-15.347	0.14674	-16.7622
0.116667	-0.001504			0.14674	-15.3302	0.209117	-11.5903
0.133333	-0.002032			0.209117	-15.302	0.272221	-16.8214
0.15	-7e-05			0.272221	-15.2519	0.33605	-14.4718
0.166667	0.000662			0.33605	-15.1481	0.400607	-13.773
0.183333	0.002634			0.400607	-14.8585	0.465889	-13.5692
0.2	0.003915			0.465889	-13.4002	0.531899	-6.23704
0.216667	0.004017			0.531899	-6.13389	0.598635	-0.528071
0.233333	0.002218			0.598635	-1.09766	0.666097	-0.618499
0.25	0.00023			0.666097	-0.334391	0.734286	-0.075895
0.266667	-0.001479			0.734286	-0.152825	0.803201	-0.194605
0.283333	-0.004057			0.803201	-0.084017	0.872843	0.595401
0.3	-0.005728			0.872843	-0.050551	0.943211	-0.417593
0.316667	-0.006828			0.943211	-0.031515	1.01431	-0.297473
0.333333	-0.006019			1.01431	-0.019414
0.35	-0.003359
0.366667	-0.00031
0.383333	0.002169
0.4	0.004288
0.416667	0.005287
0.433333	0.004985
0.45	0.003594
0.466667	0.000962
0.483333	-0.000379
0.5	-0.0017
0.516667	-0.003992
0.533333	-0.005343
0.55	-0.004944
0.566667	-0.005236
0.583333	-0.005717
0.6	-0.004736
0.616667	-0.002566
0.633333	-0.001585
0.65	0.000446
0.666667	0.002146
0.683333	0.002997
0.7	0.002046
0.716667	0.001686
0.733333	0.000575
0.75	-0.000165
0.766667	-0.000576
0.783333	0.000944
0.8	0.002438
0.816667	0.003203
0.833333	0.003618
0.85	0.004183
0.866667	0.003128
0.883333	0.001633
0.9	0.001006
0.916667	0.00095
0.933333	-0.000526
0.95	-0.000832
0.966667	0.000842
0.983333	0.007506
1	0.015768
1.01667	0.024241
1.03333	0.025834
1.05	0.013047
1.06667	-0.011389
1.08333	-0.038166
1.1	-0.060957
1.11667	-0.072366
1.13333	-0.067505
1.15	-0.054365
1.16667	-0.039224
1.18333	-0.026033
1.2	-0.017678
1.21667	-0.012451
1.23333	-0.008645
1.25	-0.006889
1.26667	-0.007122
1.28333	-0.006586
1.3	-0.006597
1.31667	-0.006266
1.33333	-0.004956
1.35	-0.003836
1.36667	-0.002996
1.38333	-0.002236
1.4	-0.001575
1.41667	-0.002273
1.43333	-0.003231
1.45	-0.003439
1.46667	-0.002897
1.48333	-0.003545
1.5	-0.004194
1.51667	-0.002812
1.53333	-0.003491
1.55	-0.005229
1.56667	-0.006447
1.58333	-0.006345
1.6	-0.006376
1.61667	-0.004956
1.63333	-0.003957
1.65	-0.001477
1.66667	0.000223
1.68333	0.002343
1.7	0.003648
1.71667	0.004724
1.73333	0.002729
1.75	0.000525
1.76667	-0.003259
1.78333	-0.008433
1.8	-0.011874
1.81667	-0.015604
1.83333	-0.018334
1.85	-0.020864
1.86667	-0.020204
1.88333	-0.019274
1.9	-0.018143
1.91667	-0.015941
1.93333	-0.014509
1.95	-0.013127
1.96667	-0.011515
1.98333	-0.009173
2	-0.00924
2.01667	-0.007768
2.03333	-0.007335
2.05	-0.008523
2.06667	-0.0085
2.08333	-0.006768
2.1	-0.004833
2.11667	-0.002277
2.13333	0.003568
2.15	0.010014
2.16667	0.013949
2.18333	0.015085
2.2	0.014839
2.21667	0.010343
2.23333	0.004178
2.25	0.000773
2.26667	-0.000443
2.28333	-0.001058
2.3	0.0004
2.31667	0.002518
2.33333	0.001926
2.35	0.001314
2.36667	0.000862
2.38333	-0.000669
2.4	-0.004157
2.41667	-0.004315
2.43333	-0.003354
2.45	-0.001542
2.46667	0.00114
2.48333	0.005181
2.5	0.006789
2.51667	0.005195
2.53333	0.00162
2.55	-0.003334
2.56667	-0.006248
2.58333	-0.009182
2.6	-0.009279
2.61667	-0.008029
2.63333	-0.005219
2.65	-0.004079
2.66667	-0.002108
2.68333	-0.000788
2.7	-0.000353
2.71667	-0.001772
2.73333	-0.00174
2.75	-0.002289
2.76667	-0.002108
2.78333	-0.001786
2.8	-0.001308
2.81667	-0.001114
2.83333	0.000211
2.85	0.001725
2.86667	0.00304
2.88333	0.003725
2.9	0.004429
2.91667	0.00503
2.93333	0.003281
2.95	0.001922
2.96667	0.001373
2.98333	0.000524
3	-0.001165
3.01667	-0.002338
3.03333	-0.003461
3.05	-0.003674
3.06667	-0.005047
3.08333	-0.00496
3.1	-0.005043
3.11667	-0.00694
3.13333	-0.009106
3.15	-0.010763
3.16667	-0.01315
3.18333	-0.014097
3.2	-0.011895
3.21667	-0.008036
3.23333	-0.003647
3.25	-0.000617
3.26667	0.002402
3.28333	0.004681
3.3	0.005758
3.31667	0.005427
3.33333	0.009045
3.35	0.011804
3.36667	0.014092
3.38333	0.014541
3.4	0.014952
3.41667	0.011968
3.43333	0.008903
3.45	0.005519
3.46667	0.003815
3.48333	0.00198
3.5	-0.00076
3.51667	-0.004266
3.53333	-0.015722
3.55	-0.049888
3.56667	-0.096864
3.58333	-0.14202
3.6	-0.181456
3.61667	-0.206557
3.63333	-0.202169
3.65	-0.17889
3.66667	-0.150502
3.68333	-0.122453
3.7	-0.095299
3.71667	-0.07317
3.73333	-0.054322
3.75	-0.039853
3.76667	-0.030265
3.78333	-0.025926
3.8	-0.025565
3.81667	-0.026871
3.83333	-0.029537
3.85	-0.030353
3.86667	-0.031489
3.88333	-0.030704
3.9	-0.029131
3.91667	-0.027146
3.93333	-0.02379
3.95	-0.019485
3.96667	-0.013149
3.98333	-0.005684
4	0.002167
4.01667	0.00562
4.03333	0.006683
4.05	0.004585
4.06667	-0.000412
4.08333	-0.005
4.1	-0.009075
4.11667	-0.01108
4.13333	-0.009815
4.15	-0.006669
4.16667	-0.004024
4.18333	0.000611
4.2	0.004385
4.21667	0.006539
4.23333	0.008783
4.25	0.011186
4.26667	0.01179
4.28333	0.012254
4.3	0.011363
4.31667	0.00962
4.33333	0.006958
4.35	0.006376
4.36667	0.005824
4.38333	0.005091
4.4	0.004821
4.41667	0.004619
4.43333	0.002896
4.45	0.000594
4.46667	-5.9e-05
4.48333	-0.001111
4.5	-0.002065
4.51667	-0.002002
4.53333	-0.001589
4.55	-0.001936
4.56667	-0.002272
4.58333	-0.002899
4.6	-0.004539
4.61667	-0.005153
4.63333	-0.005567
4.65	-0.00596
4.66667	-0.004294
4.68333	-0.001008
4.7	0.002148
4.71667	0.00496
4.73333	0.006363
4.75	0.005815
4.76667	0.003438
4.78333	0.00086
4.8	-0.001256
4.81667	-0.001734
4.83333	-0.002232
4.85	-0.00215
4.86667	-0.002198
4.88333	-0.001356
4.9	-0.00105
4.91667	-0.000247
4.93333	0.001797
4.95	0.00458
4.96667	0.006694
4.98333	0.008667
5	0.010185
5.01667	0.010521
5.03333	0.008997
5.05	0.006783
5.06667	0.005529
5.08333	0.003235
5.1	-0.001312
5.11667	-0.004052
5.13333	-0.008232
5.15	-0.011203
5.16667	-0.012523
5.18333	-0.010563
5.2	-0.008763
5.21667	-0.005579
5.23333	-0.006345
5.25	-0.008042
5.26667	-0.010468
5.28333	-0.012204
5.3	-0.010627
5.31667	-0.007255
5.33333	-0.003772
5.35	0
5.36667	0.002442
5.38333	0.001194
5.4	-0.000128
5.41667	-6.2e-05
5.43333	9.5e-05
5.45	0.003122
5.46667	0.008418
5.48333	0.013065
5.5	0.014819
5.51667	0.014646
5.53333	0.010563
5.55	0.00393
5.56667	-0.002114
5.58333	-0.005307
5.6	-0.006399
5.61667	-0.006437
5.63333	-0.004665
5.65	-0.003133
5.66667	-0.002052
5.68333	-0.00013
5.7	0.002886
5.71667	0.005387
5.73333	0.007528
5.75	0.008878
5.76667	0.007999
5.78333	0.00537
5.8	0.003326
5.81667	0.001708
5.83333	0.00139
5.85	0.000672
5.86667	0.000794
5.88333	-0.001474
5.9	-0.00206
5.91667	-0.003741
5.93333	-0.003113
5.95	-0.001794
5.96667	0.001194
5.98333	0.001873
6	0.001921
6.01667	0.000492
6.03333	-0.006676
6.05	-0.035055
6.06667	-0.078273
6.08333	-0.121372
6.1	-0.160943
6.11667	-0.189701
6.13333	-0.191869
6.15	-0.172688
6.16667	-0.147956
6.18333	-0.124044
6.2	-0.102927
6.21667	-0.084817
6.23333	-0.070208
6.25	-0.058418
6.26667	-0.046369
6.28333	-0.03613
6.3	-0.028296
6.31667	-0.022232
6.33333	-0.016517
6.35	-0.012672
6.36667	-0.010698
6.38333	-0.009653
6.4	-0.009256
6.41667	-0.009769
6.43333	-0.011662
6.45	-0.013074
6.46667	-0.012807
6.48333	-0.01081
6.5	-0.009152
6.51667	-0.005715
6.53333	-0.001377
6.55	0.00182
6.56667	0.002838
6.58333	0.002005
6.6	-0.002349
6.61667	-0.006644
6.63333	-0.009589
6.65	-0.011674
6.66667	-0.011889
6.68333	-0.007794
6.7	-0.004112
6.71667	-0.001322
6.73333	0.002258
6.75	0.006708
6.76667	0.008728
6.78333	0.010878
6.8	0.011973
6.81667	0.012045
6.83333	0.009508
6.85	0.00698
6.86667	0.003633
6.88333	0.002195
6.9	0.000901
6.91667	0.001324
6.93333	0.001876
6.95	0.001929
6.96667	0.000181
6.98333	-0.002026
7	-0.004272
7.01667	-0.006642
7.03333	-0.008722
7.05	-0.009401
7.06667	-0.008451
7.08333	-0.008341
7.1	-0.008366
7.11667	-0.006734
7.13333	-0.004652
7.15	-0.00296
7.16667	-0.000248
7.18333	0.004774
7.2	0.009649
7.21667	0.012466
7.23333	0.012933
7.25	0.01161
7.26667	0.007117
7.28333	0.001384
7.3	-0.002441
7.31667	-0.004342
7.33333	-0.004022
7.35	-0.000542
7.36667	0.004898
7.38333	0.006507
7.4	0.007406
7.41667	0.00726
7.43333	0.004403
7.45	0.000997
7.46667	3.1e-05
7.48333	-0.000716
7.5	-0.002795
7.51667	-0.002401
7.53333	-0.002026
7.55	-0.002052
7.56667	-0.001677
7.58333	-0.000103
7.6	-0.000594
7.61667	-0.001333
7.63333	-0.001291
7.65	-0.00161
7.66667	-0.001959
7.68333	-0.002587
7.7	-0.002722
7.71667	-0.002975
7.73333	-0.002318
7.75	-0.00042
7.76667	0.002997
7.78333	0.004694
7.8	0.006506
7.81667	0.00651
7.83333	0.004963
7.85	0.001727
7.86667	-0.001109
7.88333	-0.004035
7.9	-0.005778
7.91667	-0.00507
7.93333	-0.003541
7.95	-0.001543
7.96667	0.001036
7.98333	0.004064
8	0.006864
8.01667	0.008306
8.03333	0.007077
8.05	0.004998
8.06667	0.00322
8.08333	-0.000929
8.1	-0.003329
8.11667	-0.00327
8.13333	-0.003081
8.15	-0.004832
8.16667	-0.005384
8.18333	-0.005555
8.2	-0.00619
8.21667	-0.005609
8.23333	-0.003828
8.25	-0.002777
8.26667	-0.002545
8.28333	-0.002534
8.3	-0.002546
8.31667	-0.002421
8.33333	-0.001165
8.35	-0.00103
8.36667	0.000356
8.38333	0.002161
8.4	0.005086
8.41667	0.006192
8.43333	0.007367
8.45	0.007933
8.46667	0.007048
8.48333	0.005513
8.5	0.00452
8.51667	0.003887
8.53333	0.000505
8.55	-0.020648
8.56667	-0.058381
8.58333	-0.097923
8.6	-0.133945
8.61667	-0.162357
8.63333	-0.167809
8.65	-0.154631
8.66667	-0.135333
8.68333	-0.115485
8.7	-0.096627
8.71667	-0.080119
8.73333	-0.065471
8.75	-0.052463
8.76667	-0.041496
8.78333	-0.033178
8.8	-0.027141
8.81667	-0.020875
8.83333	-0.015849
8.85	-0.009923
8.86667	-0.002137
8.88333	0.006639
8.9	0.012484
8.91667	0.016967
8.93333	0.01851
8.95	0.016333
8.96667	0.009266
8.98333	0.00313
9	-0.00258
9.01667	-0.007041
9.03333	-0.010922
9.05	-0.010323
9.06667	-0.007844
9.08333	-0.006395
9.1	-0.004379
9.11667	-0.000895
9.13333	0.002518
9.15	0.005182
9.16667	0.008666
9.18333	0.010729
9.2	0.012259
9.21667	0.014146
9.23333	0.014273
9.25	0.01273
9.26667	0.011337
9.28333	0.007884
9.3	0.002906
9.31667	-0.000195
9.33333	-0.001216
9.35	0.000513
9.36667	0.005192
9.38333	0.010321
9.4	0.014705
9.41667	0.017185
9.43333	0.016595
9.45	0.012685
9.46667	0.008845
9.48333	0.005894
9.5	0.003608
9.51667	0.001787
9.53333	0.002426
9.55	0.002015
9.56667	0.001894
9.58333	0.003233
9.6	0.003503
9.61667	0.000116
9.63333	-0.002401
9.65	-0.006818
9.66667	-0.009695
9.68333	-0.010822
9.7	-0.008431
9.71667	-0.004218
9.73333	0.001974
9.75	0.004646
9.76667	0.003848
9.78333	0.00254
9.8	0.000722
9.81667	-0.000966
9.83333	-0.002204
9.85	-0.001992
9.86667	-0.001919
9.88333	-0.002397
9.9	-0.003115
9.91667	-0.002641
9.93333	-0.000697
9.95	0.001707
9.96667	0.003991
9.98333	0.004645
10	0.0044
10.0167	0.002219
10.0333	-0.000393
10.05	-0.004115
10.0667	-0.006037
10.0833	-0.006969
10.1	-0.006157
10.1167	-0.004562
10.1333	-0.002767
10.15	-0.001863
10.1667	-0.000658
10.1833	0.000457
10.2	0.000779
10.2167	0.000537
10.2333	0.001096
10.25	-0.000155
10.2667	-0.002356
10.2833	-0.004438
10.3	-0.004477
10.3167	-0.005005
10.3333	-0.004413
10.35	-0.002431
10.3667	0.001451
10.3833	0.005313
10.4	0.007663
10.4167	0.009121
10.4333	0.008928
10.45	0.006426
10.4667	0.002404
10.4833	0.000772
10.5	0.000161
10.5167	0.001861
10.5333	0.003612
10.55	0.005912
10.5667	0.005663
10.5833	0.005664
10.6	0.003966
10.6167	0.0023
10.6333	0.001664
10.65	0.002358
10.6667	0.002532
10.6833	0.003015
10.7	0.001948
10.7167	-0.00057
10.7333	-0.003109
10.75	-0.004497
10.7667	-0.005755
10.7833	-0.004624
10.8	-0.003837
10.8167	-0.003473
10.8333	-0.00278
10.85	-0.001317
10.8667	0.000256
10.8833	0.001669
10.9	0.002957
10.9167	0.00237
10.9333	6.3e-05
10.95	-0.003624
10.9667	-0.006701
10.9833	-0.009158
11	-0.01032
11.0167	-0.009969
11.0333	-0.009027
11.05	-0.022026
11.0667	-0.051734
11.0833	-0.087872
11.1	-0.122597
11.1167	-0.155818
11.1333	-0.171049
11.15	-0.16485
11.1667	-0.148721
11.1833	-0.130832
11.2	-0.11224
11.2167	-0.093414
11.2333	-0.076029
11.25	-0.059843
11.2667	-0.045028
11.2833	-0.031462
11.3	-0.022794
11.3167	-0.017213
11.3333	-0.014032
11.35	-0.012422
11.3667	-0.012121
11.3833	-0.01265
11.4	-0.012597
11.4167	-0.011942
11.4333	-0.012207
11.45	-0.012302
11.4667	-0.010787
11.4833	-0.009312
11.5	-0.008625
11.5167	-0.007027
11.5333	-0.006059
11.55	-0.004421
11.5667	-0.003902
11.5833	-0.004474
11.6	-0.005745
11.6167	-0.004265
11.6333	-0.002904
11.65	-0.000694
11.6667	0.002196
11.6833	0.004737
11.7	0.004367
11.7167	0.002649
11.7333	-0.00019
11.75	-0.002149
11.7667	-0.003547
11.7833	-0.004326
11.8	-0.004485
11.8167	-0.003973
11.8333	-0.003012
11.85	-0.001631
11.8667	-3e-05
11.8833	0.000812
11.9	0.000882
11.9167	-0.000357
11.9333	-0.002327
11.95	-0.004197
11.9667	-0.004207
11.9833	-0.004597
12	-0.004638
12.0167	-0.00468
12.0333	-0.003852
12.05	-0.001404
12.0667	0.002184
12.0833	0.006012
12.1	0.009728
12.1167	0.010571
12.1333	0.007894
12.15	0.005277
12.1667	0.000741
12.1833	-0.002956
12.2	-0.005328
12.2167	-0.007029
12.2333	-0.008249
12.25	-0.00777
12.2667	-0.00816
12.2833	-0.00742
12.3	-0.006188
12.3167	-0.005148
12.3333	-0.003678
12.35	-0.001908
12.3667	-0.001088
12.3833	-0.001048
12.4	-0.001554
12.4167	-0.00093
12.4333	0.000664
12.45	0.001918
12.4667	0.003272
12.4833	0.004716
12.5	0.004035
12.5167	0.002468
12.5333	0.00246
12.55	0.001743
12.5667	0.000916
12.5833	6.8e-05
12.6	-0.002433
12.6167	-0.007229
12.6333	-0.009396
12.65	-0.009993
12.6667	-0.00934
12.6833	-0.006786
12.7	-0.002464
12.7167	0.000106
12.7333	0.001906
12.75	0.002566
12.7667	0.002816
12.7833	0.001256
12.8	0.00187
12.8167	0.003038
12.8333	0.004087
12.85	0.005536
12.8667	0.008345
12.8833	0.008054
12.9	0.006959
12.9167	0.005474
12.9333	0.003329
12.95	0.001253
12.9667	-0.001232
12.9833	-0.003387
13	-0.004346
13.0167	-0.004285
13.0333	-0.004305
13.05	-0.001834
13.0667	0.000347
13.0833	0.002228
13.1	0.003865
13.1167	0.005713
13.1333	0.00682
13.15	0.007008
13.1667	0.007116
13.1833	0.006003
13.2	0.004506
13.2167	0.002317
13.2333	-0.000761
13.25	-0.00282
13.2667	-0.004418
13.2833	-0.004167
13.3	-0.004223
13.3167	-0.003086
13.3333	-0.002188
13.35	-0.000991
13.3667	-0.002474
13.3833	-0.002366
13.4	-0.002228
13.4167	-0.00203
13.4333	-0.001361
13.45	-0.000132
13.4667	0.000867
13.4833	0.001026
13.5	0.000645
13.5167	0.000744
13.5333	-0.000507
13.55	-0.014818
13.5667	-0.042919
13.5833	-0.07641
13.6	-0.111411
13.6167	-0.143212
13.6333	-0.159624
13.65	-0.157045
13.6667	-0.144746
13.6833	-0.128738
13.7	-0.111809
13.7167	-0.094882
13.7333	-0.079704
13.75	-0.068056
13.7667	-0.057429
13.7833	-0.047931
13.8	-0.040104
13.8167	-0.033448
13.8333	-0.026952
13.85	-0.021766
13.8667	-0.01676
13.8833	-0.013304
13.9	-0.009858
13.9167	-0.007315
13.9333	-0.004761
13.95	-0.002897
13.9667	0.000516
13.9833	0.00213
14	0.003113
14.0167	0.004534
14.0333	0.005605
14.05	0.004766
14.0667	0.003616
14.0833	0.002877
14.1	0.001637
14.1167	0.001094
14.1333	-7.9e-05
14.15	-0.000271
14.1667	0.000986
14.1833	0.002413
14.2	0.003749
14.2167	0.006482
14.2333	0.008276
14.25	0.008459
14.2667	0.008662
14.2833	0.009365
14.3	0.008747
14.3167	0.008365
14.3333	0.007063
14.35	0.004492
14.3667	0.00034
14.3833	-0.002402
14.4	-0.003935
14.4167	-0.003622
14.4333	-0.001979
14.45	-0.000196
14.4667	0.000927
14.4833	0.00097
14.5	-3.9e-05
14.5167	-0.001652
14.5333	-0.001946
14.55	-0.000969
14.5667	-0.000542
14.5833	0.000535
14.6	0.00138
14.6167	0.00076
14.6333	-0.00051
14.65	-0.000459
14.6667	-0.000429
14.6833	-0.001719
14.7	-0.001231
14.7167	-0.000968
14.7333	0.000815
14.75	0.002098
14.7667	0.004711
14.7833	0.006333
14.8	0.007124
14.8167	0.005277
14.8333	0.00357
14.85	0.003933
14.8667	0.003437
14.8833	0.00182
14.9	-0.000432
14.9167	-0.002677
14.9333	-0.007491
14.95	-0.012546
14.9667	-0.01485
14.9833	-0.015225
15	-0.015466
15.0167	-0.015802
15.0333	-0.013639
15.05	-0.010006
15.0667	-0.004463
15.0833	0.0028
15.1	0.010961
15.1167	0.015645
15.1333	0.017148
15.15	0.016532
15.1667	0.011176
15.1833	0.004369
15.2	-0.000828
15.2167	-0.005966
15.2333	-0.010634
15.25	-0.012632
15.2667	-0.01175
15.2833	-0.010178
15.3	-0.006625
15.3167	-0.003589
15.3333	-0.001102
15.35	-0.001336
15.3667	-0.00158
15.3833	-0.002144
15.4	-4.3e-05
15.4167	0.003592
15.4333	0.008088
15.45	0.011003
15.4667	0.011799
15.4833	0.011185
15.5	0.010308
15.5167	0.008724
15.5333	0.00913
15.55	0.009177
15.5667	0.007463
15.5833	0.00496
15.6	0.003123
15.6167	0.000537
15.6333	0.000121
15.65	0.000336
15.6667	0.00035
15.6833	0.000104
15.7	-0.000107
15.7167	-0.000535
15.7333	-0.001953
15.75	-0.003781
15.7667	-0.005149
15.7833	-0.006337
15.8	-0.005403
15.8167	-0.002812
15.8333	0.000288
15.85	0.001679
15.8667	0.00189
15.8833	-0.000179
15.9	-0.002547
15.9167	-0.003702
15.9333	-0.004216
15.95	-0.003461
15.9667	-0.002376
15.9833	-0.000891
16	0.000225
16.0167	0.001943
16.0333	0.002481
16.05	-0.004851
16.0667	-0.025644
16.0833	-0.052866
16.1	-0.081048
16.1167	-0.108478
16.1333	-0.125418
16.15	-0.128888
16.1667	-0.124168
16.1833	-0.114869
16.2	-0.103678
16.2167	-0.094837
16.2333	-0.084546
16.25	-0.074924
16.2667	-0.067693
16.2833	-0.060332
16.3	-0.05123
16.3167	-0.042748
16.3333	-0.034195
16.35	-0.025443
16.3667	-0.017351
16.3833	-0.011178
16.4	-0.005816
16.4167	-0.003223
16.4333	-0.00114
16.45	0.000383
16.4667	0.000866
16.4833	0.000159
16.5	-0.000548
16.5167	-0.001755
16.5333	-0.003842
16.55	-0.004608
16.5667	-0.003385
16.5833	2.8e-05
16.6	0.002651
16.6167	0.004584
16.6333	0.006166
16.65	0.006329
16.6667	0.004282
16.6833	0.002085
16.7	0.000827
16.7167	-0.000191
16.7333	-0.001279
16.75	-0.001417
16.7667	-0.000535
16.7833	-0.000623
16.8	-0.001601
16.8167	-0.00279
16.8333	-0.004289
16.85	-0.004949
16.8667	-0.004448
16.8833	-0.003057
16.9	-8.7e-05
16.9167	0.003422
16.9333	0.004461
16.95	0.00362
16.9667	0.002089
16.9833	-0.001782
17	-0.004883
17.0167	-0.007006
17.0333	-0.007049
17.05	-0.007202
17.0667	-0.006165
17.0833	-0.003608
17.1	0.00195
17.1167	0.007028
17.1333	0.012357
17.15	0.014366
17.1667	0.012625
17.1833	0.008664
17.2	0.004643
17.2167	0.000633
17.2333	-0.000206
17.25	0.001295
17.2667	0.000525
17.2833	-0.003084
17.3	-0.006565
17.3167	-0.00915
17.3333	-0.010556
17.35	-0.007532
17.3667	-0.002337
17.3833	0.002087
17.4	0.00482
17.4167	0.005115
17.4333	0.00363
17.45	0.003085
17.4667	0.00188
17.4833	0.001086
17.5	0.000239
17.5167	-0.000978
17.5333	-0.002175
17.55	-0.002482
17.5667	-0.002909
17.5833	-0.001846
17.6	-0.001446
17.6167	-0.001498
17.6333	-0.00444
17.65	-0.006443
17.6667	-0.008665
17.6833	-0.009728
17.7	-0.010442
17.7167	-0.007657
17.7333	-0.004333
17.75	-0.000438
17.7667	0.003317
17.7833	0.006611
17.8	0.009996
17.8167	0.010767
17.8333	0.009279
17.85	0.006641
17.8667	0.003653
17.8833	0.000145
17.9	-0.002063
17.9167	-0.00245
17.9333	-0.001667
17.95	-0.000434
17.9667	0.000889
17.9833	0.002412
18	0.004035
18.0167	0.004369
18.0333	0.003963
18.05	0.003557
18.0667	0.002572
18.0833	-0.000714
18.1	-0.00322
18.1167	-0.003257
18.1333	-0.002404
18.15	-0.001061
18.1667	-0.000109
18.1833	-0.000296
18.2	-0.002753
18.2167	-0.005574
18.2333	-0.008295
18.25	-0.008596
18.2667	-0.006066
18.2833	-0.003047
18.3	0.001052
18.3167	0.004411
18.3333	0.00743
18.35	0.008138
18.3667	0.007437
18.3833	0.004036
18.4	0.000665
18.4167	-0.002124
18.4333	-0.002252
18.45	-0.000331
18.4667	0.00075
18.4833	0.001862
18.5	0.001984
18.5167	0.000677
18.5333	-0.000259
18.55	-0.006655
18.5667	-0.023381
18.5833	-0.044787
18.6	-0.067503
18.6167	-0.090197
18.6333	-0.102671
18.65	-0.101565
18.6667	-0.094389
18.6833	-0.084863
18.7	-0.074566
18.7167	-0.066848
18.7333	-0.06306
18.75	-0.058332
18.7667	-0.054104
18.7833	-0.051015
18.8	-0.047627
18.8167	-0.043487
18.8333	-0.038947
18.85	-0.034616
18.8667	-0.029996
18.8833	-0.024206
18.9	-0.017426
18.9167	-0.013254
18.9333	-0.009832
18.95	-0.00825
18.9667	-0.009478
18.9833	-0.013676
19	-0.017244
19.0167	-0.02062
19.0333	-0.022807
19.05	-0.023723
19.0667	-0.020399
19.0833	-0.016116
19.1	-0.010452
19.1167	-0.004487
19.1333	0.000538
19.15	0.003223
19.1667	0.004158
19.1833	0.002984
19.2	0.000599
19.2167	-0.001745
19.2333	-0.002618
19.25	-0.002752
19.2667	-0.003265
19.2833	-0.002229
19.3	4.8e-05
19.3167	0.000215
19.3333	-0.000837
19.35	-0.001429
19.3667	-0.001942
19.3833	-0.002064
19.4	-0.001626
19.4167	-0.000227
19.4333	0.000421
19.45	-0.00024
19.4667	-0.002471
19.4833	-0.003583
19.5	-0.004914
19.5167	-0.005094
19.5333	-0.003754
19.55	-0.001424
19.5667	0.001126
19.5833	0.003607
19.6	0.005277
19.6167	0.00606
19.6333	0.005174
19.65	0.003207
19.6667	0.001781
19.6833	0.000104
19.7	-0.002622
19.7167	-0.002966
19.7333	-0.00251
19.75	-0.001864
19.7667	-4.8e-05
19.7833	0.002348
19.8	0.003414
19.8167	0.002301
19.8333	0.000537
19.85	-0.001106
19.8667	-0.004129
19.8833	-0.006812
19.9	-0.007405
19.9167	-0.007339
19.9333	-0.005822
19.95	-0.001385
19.9667	0.003592
19.9833	0.007039
20	0.008496
20.0167	0.007606
20.0333	0.004376
20.05	0.000326
20.0667	-0.001974
20.0833	-0.001914
20.1	-0.000454
20.1167	0.00146
20.1333	0.003663
20.15	0.004326
20.1667	0.004159
20.1833	0.003382
20.2	0.003036
20.2167	0.002148
20.2333	0.002591
20.25	0.002344
20.2667	0.001696
20.2833	0.000169
20.3	-0.001988
20.3167	-0.005844
20.3333	-0.008309
20.35	-0.009884
20.3667	-0.00775
20.3833	-0.005115
20.4	-0.00185
20.4167	0.000513
20.4333	0.003036
20.45	0.003789
20.4667	0.005723
20.4833	0.007026
20.5	0.006599
20.5167	0.0029
20.5333	-0.001759
20.55	-0.007058
20.5667	-0.010566
20.5833	-0.011985
20.6	-0.009734
20.6167	-0.006916
20.6333	-0.002148
20.65	0.001579
20.6667	0.004907
20.6833	0.005545
20.7	0.004393
20.7167	0.003372
20.7333	0.004142
20.75	0.003182
20.7667	0.002761
20.7833	0.003091
20.8	0.00011
20.8167	-0.002387
20.8333	-0.001724
20.85	-0.001561
20.8667	-0.001808
20.8833	-0.001205
20.9	-0.001802
20.9167	-0.002185
20.9333	-0.001398
20.95	0.000569
20.9667	0.003535
20.9833	0.005922
21	0.006509
21.0167	0.007012
21.0333	0.007324
21.05	0.004477
21.0667	-0.006891
21.0833	-0.024128
21.1	-0.041645
21.1167	-0.055775
21.1333	-0.064905
21.15	-0.063305
21.1667	-0.054085
21.1833	-0.042375
21.2	-0.033315
21.2167	-0.024556
21.2333	-0.017197
21.25	-0.010468
21.2667	-0.006059
21.2833	-0.002739
21.3	-0.0029
21.3167	-0.00342
21.3333	-0.00348
21.35	-0.0037
21.3667	-0.00409
21.3833	-0.00373
21.4	-0.00498
21.4167	-0.008688
21.4333	-0.012226
21.45	-0.013483
21.4667	-0.012661
21.4833	-0.011708
21.5	-0.009006
21.5167	-0.00506
21.5333	-0.002863
21.55	-0.001207
21.5667	0.00176
21.5833	0.001896
21.6	0.000103
21.6167	-0.003435
21.6333	-0.008943
21.65	-0.01443
21.6667	-0.016868
21.6833	-0.017466
21.7	-0.015573
21.7167	-0.011584
21.7333	-0.006654
21.75	-0.003275
21.7667	-0.001405
21.7833	0.000175
21.8	0.000195
21.8167	-0.001827
21.8333	-0.001948
21.85	-0.001049
21.8667	0.0005
21.8833	0.003249
21.9	0.005878
21.9167	0.005786
21.9333	0.004306
21.95	0.002196
21.9667	-0.000455
21.9833	-0.002795
22	-0.005285
22.0167	-0.007914
22.0333	-0.011502
22.05	-0.01439
22.0667	-0.015358
22.0833	-0.013206
22.1	-0.009194
22.1167	-0.004009
22.1333	0.001988
22.15	0.006994
22.1667	0.00841
22.1833	0.006506
22.2	0.002522
22.2167	-0.0029
22.2333	-0.007331
22.25	-0.006602
22.2667	-0.003363
22.2833	0.000776
22.3	0.003825
22.3167	0.005983
22.3333	0.005462
22.35	0.005812
22.3667	0.004181
22.3833	0.00238
22.4	0.000289
22.4167	-0.002507
22.4333	-0.005283
22.45	-0.005158
22.4667	-0.003674
22.4833	-0.0006
22.5	0.002085
22.5167	0.003509
22.5333	0.002882
22.55	0.001726
22.5667	-0.00158
22.5833	-0.004217
22.6	-0.006293
22.6167	-0.006394
22.6333	-0.004716
22.65	-0.002067
22.6667	-0.000418
22.6833	0.00078
22.7	0.002229
22.7167	0.002612
22.7333	0.002574
22.75	0.003326
22.7667	0.003799
22.7833	0.003281
22.8	0.000433
22.8167	-0.002451
22.8333	-0.005677
22.85	-0.007753
22.8667	-0.007688
22.8833	-0.003254
22.9	-0.00028
22.9167	0.002037
22.9333	0.004513
22.95	0.005199
22.9667	0.001725
22.9833	-0.000579
23	-0.000394
23.0167	-0.001224
23.0333	-0.001426
23.05	0.000592
23.0667	0.00223
23.0833	0.001929
23.1	0.001837
23.1167	0.000388
23.1333	-0.002021
23.15	-0.003091
23.1667	-0.003431
23.1833	-0.00326
23.2	-0.00182
23.2167	-0.000156
23.2333	0.000317
23.25	0.00016
23.2667	-0.001108
23.2833	-0.003105
23.3	-0.004572
23.3167	-0.006383
23.3333	-0.007125
23.35	-0.005507
23.3667	-0.002248
23.3833	0.00115
23.4	0.006318
23.4167	0.009379
23.4333	0.0093
23.45	0.008622
23.4667	0.006703
23.4833	0.003254
23.5	0.002695
23.5167	0.004702
23.5333	0.003709
23.55	-6.3e-05
23.5667	-0.011156
23.5833	-0.025188
23.6	-0.036841
23.6167	-0.041589
23.6333	-0.039696
23.65	-0.029553
23.6667	-0.01682
23.6833	-0.007227
23.7	-0.002285
23.7167	2e-06
23.7333	0.000679
23.75	-9.4e-05
23.7667	0.001264
23.7833	0.003631
23.8	0.005058
23.8167	0.006898
23.8333	0.008249
23.85	0.006989
23.8667	0.00397
23.8833	0.001121
23.9	-0.000339
23.9167	-0.000516
23.9333	0.001027
23.95	0.00209
23.9667	0.001283
23.9833	-0.000664
24	-0.000291
24.0167	-0.000977
24.0333	-0.001223
24.05	0.000631
24.0667	0.002896
24.0833	0.00303
24.1	0.003665
24.1167	0.006129
24.1333	0.007054
24.15	0.007489
24.1667	0.006723
24.1833	0.004308
24.2	0.000793
24.2167	-0.000563
24.2333	-0.000449
24.25	-0.000735
24.2667	-0.000861
24.2833	-0.000146
24.3	0.000518
24.3167	-0.00016
24.3333	0.000873
24.35	0.002806
24.3667	0.003298
24.3833	0.001601
24.4	0.000653
24.4167	0.000863
24.4333	0.001353
24.45	0.001133
24.4667	0.001073
24.4833	0.002033
24.5	0.001613
24.5167	-0.00118
24.5333	-0.003464
24.55	-0.003528
24.5667	-0.003911
24.5833	-0.004185
24.6	-0.002289
24.6167	-5.5e-05
24.6333	0.001608
24.65	0.001711
24.6667	0.002305
24.6833	0.002928
24.7	0.001501
24.7167	-0.000157
24.7333	-0.000635
24.75	-0.001064
24.7667	-0.002222
24.7833	-0.000511
24.8	0.000211
24.8167	0.000392
24.8333	4.3e-05
24.85	-0.000126
24.8667	0.000795
24.8833	0.001416
24.9	0.001568
24.9167	9.9e-05
24.9333	0.00076
24.95	0.000242
24.9667	0.000843
24.9833	0.001845
25	0.002916
25.0167	0.002597
25.0333	0.002099
25.05	0.00166
25.0667	0.000862
25.0833	0.001333
25.1	0.001104
25.1167	0.000183
25.1333	-0.001098
25.15	-0.00147
25.1667	-0.002371
25.1833	-0.003403
25.2	-0.003425
25.2167	-0.003361
25.2333	-0.003129
25.25	-0.002357
25.2667	-0.002145
25.2833	-0.002662
25.3	-0.00289
25.3167	-0.003792
25.3333	-0.004285
25.35	-0.002918
25.3667	-0.00073
25.3833	0.000747
25.4	0.001844
25.4167	0.001701
25.4333	0.000169
25.45	-0.000874
25.4667	-0.000696
25.4833	0.000581
25.5	0.002228
25.5167	0.00374
25.5333	0.005334
25.55	0.006447
25.5667	0.006851
25.5833	0.007184
25.6	0.006908
25.6167	0.004326
25.6333	0.002056
25.65	0.000517
25.6667	-0.001373
25.6833	-0.003633
25.7	-0.004513
25.7167	-0.005091
25.7333	-0.00511
25.75	-0.004338
25.7667	-0.002666
25.7833	-0.001274
25.8	-0.000412
25.8167	0.00069
25.8333	0.001642
25.85	0.002243
25.8667	0.002695
25.8833	0.002897
25.9	0.001329
25.9167	-0.001209
25.9333	-0.002328
25.95	-0.002166
25.9667	-0.002075
25.9833	-0.001143
26	0.000318
26.0167	0.001679
26.0333	0.002009
26.05	0.00093
26.0667	-0.00661
26.0833	-0.019079
26.1	-0.029289
26.1167	-0.03661
26.1333	-0.039191
26.15	-0.034151
26.1667	-0.022192
26.1833	-0.011873
26.2	-0.002964
26.2167	0.002444
26.2333	0.007292
26.25	0.00919
26.2667	0.010587
26.2833	0.009975
26.3	0.009463
26.3167	0.00836
26.3333	0.006916
26.35	0.005863
26.3667	0.005779
26.3833	0.005796
26.4	0.005732
26.4167	0.006418
26.4333	0.005273
26.45	0.003308
26.4667	4.3e-05
26.4833	-0.002942
26.5	-0.003217
26.5167	-0.001963
26.5333	-0.000169
26.55	0.002535
26.5667	0.003108
26.5833	0.001472
26.6	-0.000694
26.6167	-0.001152
26.6333	-0.001199
26.65	-7.7e-05
26.6667	0.001055
26.6833	0.001887
26.7	0.00086
26.7167	0.001141
26.7333	0.001192
26.75	0.000892
26.7667	0.000503
26.7833	-0.000236
26.8	-0.001755
26.8167	-0.001596
26.8333	-0.001306
26.85	-0.000737
26.8667	0.000232
26.8833	0.000421
26.9	-0.000329
26.9167	-0.000671
26.9333	-0.001134
26.95	-0.000696
26.9667	-0.000128
26.9833	-0.000241
27	0.000477
27.0167	0.000724
27.0333	-0.00017
27.05	0.000566
27.0667	0.000172
27.0833	-0.001392
27.1	-0.002286
27.1167	-0.002401
27.1333	-0.002646
27.15	-0.000882
27.1667	0.000643
27.1833	0.000787
27.2	-0.000798
27.2167	-0.003363
27.2333	-0.005348
27.25	-0.005364
27.2667	-0.003389
27.2833	-0.000294
27.3	0.002711
27.3167	0.0049
27.3333	0.00565
27.35	0.00487
27.3667	0.00411
27.3833	0.00356
27.4	0.0016
27.4167	-0.001425
27.4333	-0.002307
27.45	-0.001869
27.4667	-0.001131
27.4833	0.000387
27.5	0.003165
27.5167	0.004539
27.5333	0.006095
27.55	0.005392
27.5667	0.004418
27.5833	0.003414
27.6	0.00232
27.6167	0.00112
27.6333	0.001211
27.65	0.001782
27.6667	0.001133
27.6833	0.001394
27.7	-0.000325
27.7167	-0.002646
27.7333	-0.004569
27.75	-0.006081
27.7667	-0.007323
27.7833	-0.007895
27.8	-0.006607
27.8167	-0.007434
27.8333	-0.008044
27.85	-0.007233
27.8667	-0.005583
27.8833	-0.004372
27.9	-0.001212
27.9167	0.002718
27.9333	0.004537
27.95	0.004796
27.9667	0.005125
27.9833	0.005864
28	0.005603
28.0167	0.004505
28.0333	0.004759
28.05	0.004303
28.0667	0.003547
28.0833	0.003952
28.1	0.003976
28.1167	0.003593
28.1333	0.001821
28.15	-0.00065
28.1667	-0.002612
28.1833	-0.003183
28.2	-0.003544
28.2167	-0.001746
28.2333	0.000273
28.25	0.001261
28.2667	0.00143
28.2833	0.000448
28.3	-0.000353
28.3167	-0.000967
28.3333	-0.002142
28.35	-0.003917
28.3667	-0.004162
28.3833	-0.004458
28.4	-0.004423
28.4167	-0.002111
28.4333	0.000689
28.45	0.002679
28.4667	0.003609
28.4833	0.004379
28.5	0.003409
28.5167	0.002277
28.5333	0.001314
28.55	-0.00131
28.5667	-0.011153
28.5833	-0.024387
28.6	-0.033491
28.6167	-0.039056
28.6333	-0.039012
28.65	-0.029899
28.6667	-0.016445
28.6833	-0.004682
28.7	0.002822
28.7167	0.006444
28.7333	0.008466
28.75	0.009887
28.7667	0.009409
28.7833	0.00908
28.8	0.008862
28.8167	0.007522
28.8333	0.006192
28.85	0.006032
28.8667	0.005482
28.8833	0.005372
28.9	0.005502
28.9167	0.005632
28.9333	0.004201
28.95	0.00409
28.9667	0.003559
28.9833	0.003629
29	0.003128
29.0167	0.002527
29.0333	0.001116
29.05	-0.000314
29.0667	-0.001025
29.0833	-0.000576
29.1	0.001333
29.1167	0.002663
29.1333	0.002483
29.15	0.001593
29.1667	0.000743
29.1833	-3.7e-05
29.2	0.000322
29.2167	0.001373
29.2333	0.000714
29.25	-0.000454
29.2667	-0.000373
29.2833	-0.000912
29.3	-0.001351
29.3167	-4.8e-05
29.3333	0.002355
29.35	0.001599
29.3667	0.001332
29.3833	0.002445
29.4	0.003489
29.4167	0.002584
29.4333	0.0024
29.45	0.002046
29.4667	0.002022
29.4833	0.002198
29.5	0.001884
29.5167	0.001632
29.5333	0.000902
29.55	-5.9e-05
29.5667	-0.00137
29.5833	-0.00142
29.6	-0.001251
29.6167	-0.000229
29.6333	0.000373
29.65	0.001046
29.6667	0.001439
29.6833	0.000802
29.7	-0.000356
29.7167	-0.000921
29.7333	-0.001475
29.75	-0.002048
29.7667	-0.000912
29.7833	-0.000426
29.8	3.1e-05
29.8167	0.000279
29.8333	0.00043
29.85	0.00011
29.8667	0.000571
29.8833	0.000562
29.9	0.000602
29.9167	0.000315
29.9333	0.000671
29.95	0.001267
29.9667	0.001643
29.9833	0.002179
30	0.003245
30.0167	0.003553
30.0333	0.002923
30.05	0.002854
30.0667	0.001894
30.0833	0.001335
30.1	-2.5e-05
30.1167	-0.000104
30.1333	-0.001472
30.15	-0.001741
30.1667	-0.00244
30.1833	-0.001819
30.2	-0.002647
30.2167	-0.002478
30.2333	-0.00225
30.25	-0.000833
30.2667	-0.001145
30.2833	-0.000447
30.3	0.00028
30.3167	0.000555
30.3333	-0.001012
30.35	-0.000829
30.3667	-0.000757
30.3833	-0.000774
30.4	-0.000311
30.4167	-0.000192
30.4333	-0.001244
30.45	-0.001177
30.4667	-0.00087
30.4833	-0.000593
30.5	0.000304
30.5167	0.000169
30.5333	5.2e-05
30.55	-0.001195
30.5667	-0.001793
30.5833	-0.00238
30.6	-0.000348
30.6167	0.000654
30.6333	0.002913
30.65	0.004053
30.6667	0.004203
30.6833	0.003332
30.7	0.002482
30.7167	0.000891
30.7333	-0.000662
30.75	-0.002395
30.7667	-0.005458
30.7833	-0.00698
30.8	-0.007133
30.8167	-0.006487
30.8333	-0.002772
30.85	0.001124
30.8667	0.003079
30.8833	0.004174
30.9	0.004709
30.9167	0.003225
30.9333	0.002532
30.95	0.00207
30.9667	0.002877
30.9833	0.003344
31	0.003671
31.0167	0.00295
31.0333	0.003021
31.05	0.001691
31.0667	-0.004468
31.0833	-0.015908
31.1	-0.025347
31.1167	-0.031875
31.1333	-0.035521
31.15	-0.030858
31.1667	-0.019034
31.1833	-0.00788
31.2	0.001203
31.2167	0.006709
31.2333	0.008975
31.25	0.009922
31.2667	0.009559
31.2833	0.009036
31.3	0.008613
31.3167	0.008991
31.3333	0.00763
31.35	0.00776
31.3667	0.00628
31.3833	0.005239
31.4	0.004319
31.4167	0.00473
31.4333	0.006092
31.45	0.006314
31.4667	0.006457
31.4833	0.004749
31.5	0.003332
31.5167	0.000955
31.5333	0.00043
31.55	0.000795
31.5667	0.00097
31.5833	0.000375
31.6	-9.1e-05
31.6167	-0.000685
31.6333	-0.001457
31.65	-0.00178
31.6667	-0.001063
31.6833	-0.000386
31.7	0.000452
31.7167	0.00049
31.7333	0.001409
31.75	0.001849
31.7667	0.000498
31.7833	-0.000512
31.8	-0.000173
31.8167	-0.001762
31.8333	-0.002481
31.85	-0.001999
31.8667	-0.002668
31.8833	-0.004246
31.9	-0.003745
31.9167	-0.002963
31.9333	-0.001259
31.95	0.000634
31.9667	0.001817
31.9833	0.002431
32	0.002034
32.0167	0.001178
32.0333	0.000223
32.05	-0.000312
32.0667	0.000223
32.0833	0.000468
32.1	0.000123
32.1167	-0.000682
32.1333	-0.000337
32.15	0.000419
32.1667	0.001204
32.1833	0.001889
32.2	0.002745
32.2167	0.00132
32.2333	-0.000696
32.25	-0.002302
32.2667	-0.002537
32.2833	-0.002613
32.3	-0.001239
32.3167	-0.001376
32.3333	-0.001674
32.35	-0.003963
32.3667	-0.004361
32.3833	-0.0044
32.4	-0.002808
32.4167	-0.001157
32.4333	0.001863
32.45	0.002304
32.4667	0.002944
32.4833	0.002115
32.5	0.001935
32.5167	0.001887
32.5333	0.0025
32.55	0.002563
32.5667	0.002936
32.5833	0.002718
32.6	0.002151
32.6167	0.002215
32.6333	0.00178
32.65	0.001775
32.6667	0.00118
32.6833	0.000885
32.7	-0.00024
32.7167	-0.001205
32.7333	-0.002371
32.75	-0.002187
32.7667	-0.001923
32.7833	-0.001769
32.8	-0.002536
32.8167	-0.002393
32.8333	-0.001633
32.85	-0.003053
32.8667	-0.002263
32.8833	6.7e-05
32.9	0.001837
32.9167	0.000426
32.9333	0.001703
32.95	0.002029
32.9667	0.001626
32.9833	0.000313
33	0.000739
33.0167	0.001355
33.0333	0.001098
33.05	0.000371
33.0667	0.000724
33.0833	0.001758
33.1	0.001401
33.1167	0.000492
33.1333	0.00046
33.15	-0.000572
33.1667	-0.002084
33.1833	-0.004656
33.2	-0.005848
33.2167	-0.005192
33.2333	-0.003081
33.25	-0.001339
33.2667	0.000882
33.2833	0.003224
33.3	0.002185
33.3167	0.000455
33.3333	-6.8e-05
33.35	0.000698
33.3667	6.5e-05
[truncated: 459 more rows]

## Sheet: Figure 3.S1H
ITC data points for graph and cruve fitting (IgG Fc titration against buffer).
DP_X	DP_Y	Baseline_X	Baseline_Y	Fit_X	Fit_Y	NDH_X	NDH_Y
0.033333	0.002563					0.08509	-2.46653
0.05	0.000227					0.14674	-2.05884
0.066667	-0.001878					0.209117	-1.02762
0.083333	-0.001424					0.272221	-0.62127
0.1	0.001821					0.33605	0.82912
0.116667	0.003236					0.400607	0.018557
0.133333	-0.00037					0.465889	-0.179041
0.15	-0.001996					0.531899	-0.074002
0.166667	-0.000532					0.598635	-0.765657
0.183333	-0.000968					0.666097	-0.382322
0.2	-0.001114					0.734286	-1.01646
0.216667	0.00025					0.803201	-0.222334
0.233333	-0.000666					0.872843	-0.411298
0.25	-0.002093					0.943211	-0.704883
0.266667	9e-06					1.01431	-0.440565
0.283333	0.002132
0.3	0.000535
0.316667	-0.000552
0.333333	-2.9e-05
0.35	-6.7e-05
0.366667	0.001115
0.383333	0.000578
0.4	-0.00039
0.416667	-0.000608
0.433333	-0.001256
0.45	0.001596
0.466667	0.001978
0.483333	-0.000801
0.5	-0.001139
0.516667	-0.001098
0.533333	-0.001826
0.55	-0.000475
0.566667	0.001786
0.583333	0.001027
0.6	0.000138
0.616667	-0.000231
0.633333	-0.000869
0.65	-0.000168
0.666667	0.000382
0.683333	0.000413
0.7	-0.000256
0.716667	0.000105
0.733333	0.000946
0.75	-0.000563
0.766667	0.000158
0.783333	0.001269
0.8	0.001841
0.816667	0.000862
0.833333	-0.000397
0.85	0.000814
0.866667	0.000964
0.883333	0.000215
0.9	-0.000474
0.916667	-0.000693
0.933333	-0.000482
0.95	0.000457
0.966667	4.6e-05
0.983333	-0.002255
1	-0.004546
1.01667	-0.003526
1.03333	-0.004997
1.05	-0.01719
1.06667	-0.032844
1.08333	-0.034187
1.1	-0.022481
1.11667	-0.012824
1.13333	-0.005818
1.15	-0.001824
1.16667	-0.000231
1.18333	-0.000618
1.2	-0.000845
1.21667	-0.000762
1.23333	-0.000149
1.25	0.001761
1.26667	0.001
1.28333	-0.00048
1.3	-0.002021
1.31667	-0.003192
1.33333	-0.002583
1.35	-0.002687
1.36667	-0.001513
1.38333	-0.000968
1.4	-0.000464
1.41667	0.001221
1.43333	0.000496
1.45	-0.000644
1.46667	-0.002585
1.48333	-0.001995
1.5	-0.001086
1.51667	-0.000856
1.53333	-0.000907
1.55	-0.000572
1.56667	0.000833
1.58333	0.002157
1.6	0.003631
1.61667	0.001995
1.63333	-0.000421
1.65	-0.000171
1.66667	-0.001032
1.68333	-0.001783
1.7	-0.000974
1.71667	0.000625
1.73333	-3.6e-05
1.75	-0.002832
1.76667	-0.002399
1.78333	-0.000826
1.8	0.000227
1.81667	-0.00048
1.83333	0.000993
1.85	0.003422
1.86667	0.001129
1.88333	-0.001423
1.9	-8.5e-05
1.91667	0.003233
1.93333	0.00025
1.95	-0.002906
1.96667	-0.001893
1.98333	-0.00245
2	-0.002227
2.01667	-0.000534
2.03333	0.000949
2.05	0.001529
2.06667	0.001959
2.08333	-0.000632
2.1	-0.004753
2.11667	-0.002713
2.13333	0.001926
2.15	0.002084
2.16667	0.000622
2.18333	0.00336
2.2	0.003857
2.21667	0.000385
2.23333	-0.000137
2.25	-0.000729
2.26667	-0.000752
2.28333	-0.000624
2.3	-0.000606
2.31667	0.001671
2.33333	0.002559
2.35	-0.000624
2.36667	-0.001596
2.38333	-0.001049
2.4	-0.002451
2.41667	-0.001704
2.43333	0.000794
2.45	0.000872
2.46667	-0.00109
2.48333	0.000508
2.5	0.002225
2.51667	0.000163
2.53333	0.001661
2.55	0.00304
2.56667	0.002089
2.58333	0.000718
2.6	-0.000823
2.61667	0.000476
2.63333	0.000404
2.65	-0.001437
2.66667	-0.002348
2.68333	-0.002399
2.7	-0.00359
2.71667	-0.004181
2.73333	-0.001113
2.75	0.001726
2.76667	0.002455
2.78333	0.002324
2.8	0.001543
2.81667	0.001582
2.83333	0.00111
2.85	-0.00076
2.86667	-0.00195
2.88333	-0.00058
2.9	0.00065
2.91667	0.00286
2.93333	0.00317
2.95	0.00063
2.96667	0.001311
2.98333	0.001571
3	0.001522
3.01667	0.000113
3.03333	-0.002227
3.05	-0.003497
3.06667	-0.002748
3.08333	0.000711
3.1	0.00118
3.11667	5.9e-05
3.13333	-0.000152
3.15	0.001035
3.16667	0.001761
3.18333	-0.002863
3.2	-0.003217
3.21667	-0.000211
3.23333	0.000175
3.25	0.000798
3.26667	0.00057
3.28333	0.001441
3.3	0.001663
3.31667	7.5e-05
3.33333	-0.000134
3.35	8.5e-05
3.36667	-0.000328
3.38333	-0.002272
3.4	-0.003495
3.41667	-0.002039
3.43333	0.000448
3.45	0.001841
3.46667	0.000422
3.48333	-0.000437
3.5	0.000404
3.51667	0.002255
3.53333	-0.000795
3.55	-0.010057
3.56667	-0.024351
3.58333	-0.039495
3.6	-0.04736
3.61667	-0.049874
3.63333	-0.042329
3.65	-0.026136
3.66667	-0.011175
3.68333	-0.003585
3.7	-0.000194
3.71667	0.001517
3.73333	0.000437
3.75	-0.001064
3.76667	-0.001988
3.78333	-0.000862
3.8	-0.000966
3.81667	-0.00074
3.83333	0.000486
3.85	0.00047
3.86667	0.000942
3.88333	0.001193
3.9	0.001465
3.91667	0.002287
3.93333	0.001239
3.95	-0.000171
3.96667	0.000237
3.98333	-0.000845
4	-0.002017
4.01667	-0.001309
4.03333	-0.001872
4.05	-4.5e-05
4.06667	0.001059
4.08333	0.001443
4.1	0.001798
4.11667	0.000322
4.13333	0.002187
4.15	0.00373
4.16667	0.002251
4.18333	-0.001368
4.2	-0.002137
4.21667	0.000365
4.23333	0.001696
4.25	0.002706
4.26667	0.001364
4.28333	0.000263
4.3	-0.000699
4.31667	-0.002941
4.33333	-0.004062
4.35	-0.003275
4.36667	0.000581
4.38333	0.001977
4.4	0.000993
4.41667	9.9e-05
4.43333	-0.001815
4.45	0.00042
4.46667	0.001824
4.48333	0.000507
4.5	0.000611
4.51667	0.000115
4.53333	-0.000941
4.55	-0.002978
4.56667	-0.003656
4.58333	-0.001434
4.6	0.000438
4.61667	0.00159
4.63333	0.001112
4.65	0.000935
4.66667	0.001467
4.68333	0.000179
4.7	0.000541
4.71667	0.000954
4.73333	0.000196
4.75	-2.1e-05
4.76667	0.001012
4.78333	0.001106
4.8	-0.000941
4.81667	-0.000337
4.83333	0.000636
4.85	-0.00015
4.86667	-0.000105
4.88333	0.00122
4.9	5.5e-05
4.91667	-0.0011
4.93333	0.000145
4.95	0.001041
4.96667	0.001857
4.98333	0.001263
5	0.000509
5.01667	-0.000465
5.03333	-0.001648
5.05	-0.000882
5.06667	0.000165
5.08333	0.002771
5.1	0.003558
5.11667	9.4e-05
5.13333	-0.003309
5.15	-0.001583
5.16667	0.000832
5.18333	-0.002693
5.2	-0.001828
5.21667	0.001447
5.23333	0.001873
5.25	0.001837
5.26667	-4e-05
5.28333	-0.000958
5.3	0.001475
5.31667	0.000858
5.33333	-0.000209
5.35	0.000572
5.36667	-0.00068
5.38333	-0.001121
5.4	-0.001522
5.41667	-0.002164
5.43333	-0.000405
5.45	-0.000748
5.46667	-0.000835
5.48333	0.002008
5.5	0.001131
5.51667	0.000204
5.53333	0.000368
5.55	-0.001251
5.56667	-0.003514
5.58333	-0.003466
5.6	-0.002069
5.61667	-4.2e-05
5.63333	0.001506
5.65	6.2e-05
5.66667	-0.000806
5.68333	-0.001563
5.7	0.00038
5.71667	0.002292
5.73333	0.000375
5.75	-7.3e-05
5.76667	0.000177
5.78333	-0.000712
5.8	-0.000822
5.81667	-0.001862
5.83333	0.000728
5.85	0.001839
5.86667	-0.001311
5.88333	-0.000971
5.9	0.001049
5.91667	0.002429
5.93333	0.002659
5.95	0.001939
5.96667	0.000531
5.98333	0.000983
6	0.001634
6.01667	0.000266
6.03333	-0.002062
6.05	-0.01108
6.06667	-0.027477
6.08333	-0.038264
6.1	-0.04294
6.11667	-0.043157
6.13333	-0.035714
6.15	-0.02102
6.16667	-0.006956
6.18333	0.000178
6.2	0.001823
6.21667	0.002507
6.23333	0.002231
6.25	0.000196
6.26667	-0.000739
6.28333	-0.000764
6.3	0.000541
6.31667	0.001745
6.33333	0.00072
6.35	0.000605
6.36667	0.00041
6.38333	-0.001245
6.4	-0.00187
6.41667	0.000685
6.43333	0.00213
6.45	-0.000485
6.46667	-0.0027
6.48333	-0.003496
6.5	-0.002071
6.51667	0.000193
6.53333	0.000828
6.55	0.000372
6.56667	-0.000425
6.58333	-0.001081
6.6	-0.001398
6.61667	-0.001304
6.63333	0.00036
6.65	0.000613
6.66667	0.001825
6.68333	0.003577
6.7	0.000249
6.71667	-0.002029
6.73333	0.000703
6.75	0.002975
6.76667	0.002555
6.78333	0.001135
6.8	0.001215
6.81667	0.001085
6.83333	-0.001405
6.85	-0.001915
6.86667	0.001602
6.88333	0.00391
6.9	0.004377
6.91667	0.001255
6.93333	-0.002728
6.95	-0.000101
6.96667	0.003084
6.98333	0.000938
7	-0.002577
7.01667	-0.004953
7.03333	-0.003388
7.05	0.000906
7.06667	0.000568
7.08333	0.001431
7.1	0.001783
7.11667	0.001195
7.13333	0.002967
7.15	0.00329
7.16667	0.000271
7.18333	-0.001558
7.2	-0.000956
7.21667	-0.000545
7.23333	-0.000143
7.25	-0.003202
7.26667	-0.002151
7.28333	0.00099
7.3	0.000771
7.31667	0.000391
7.33333	0.002072
7.35	0.004483
7.36667	0.004324
7.38333	0.001114
7.4	-0.000755
7.41667	0.000946
7.43333	0.000736
7.45	-0.000723
7.46667	-0.001815
7.48333	-0.002976
7.5	-0.002777
7.51667	0.000311
7.53333	0.00198
7.55	0.000638
7.56667	0.001383
7.58333	0.000217
7.6	-0.000428
7.61667	0.001027
7.63333	-0.000368
7.65	-0.000964
7.66667	-0.001465
7.68333	-0.001996
7.7	-0.002136
7.71667	-0.002947
7.73333	-0.000168
7.75	0.001731
7.76667	0.000394
7.78333	-0.000362
7.8	-0.000929
7.81667	-0.001315
7.83333	-0.000612
7.85	7.1e-05
7.86667	-0.00063
7.88333	-0.002121
7.9	-0.002013
7.91667	-0.000174
7.93333	0.001885
7.95	0.000503
7.96667	-0.00213
7.98333	-0.000994
8	0.000292
8.01667	0.001319
8.03333	0.001265
8.05	0.000902
8.06667	0.002379
8.08333	0.000716
8.1	-0.002587
8.11667	-9e-05
8.13333	0.002127
8.15	0.001554
8.16667	0.000733
8.18333	0.000773
8.2	0.000222
8.21667	0.001371
8.23333	0.002221
8.25	-0.00068
8.26667	-0.001768
8.28333	-0.001166
8.3	-0.002653
8.31667	-0.001871
8.33333	0.002391
8.35	0.002213
8.36667	0.000438
8.38333	0.001673
8.4	0.000629
8.41667	-0.001256
8.43333	0.000289
8.45	0.000834
8.46667	-0.000198
8.48333	0.000251
8.5	0.000759
8.51667	-0.000913
8.53333	-0.001265
8.55	-0.005877
8.56667	-0.017706
8.58333	-0.028306
8.6	-0.031665
8.61667	-0.030365
8.63333	-0.024644
8.65	-0.012633
8.66667	-0.002071
8.68333	0.003861
8.7	0.005853
8.71667	0.004135
8.73333	0.001878
8.75	-0.00011
8.76667	-0.002477
8.78333	-0.001474
8.8	0.002799
8.81667	0.004023
8.83333	0.001486
8.85	0.000809
8.86667	0.001363
8.88333	0.001076
8.9	-3e-05
8.91667	-0.000337
8.93333	-0.000213
8.95	-0.001
8.96667	-0.001646
8.98333	0.000117
9	0.00138
9.01667	0.001003
9.03333	0.000976
9.05	0.000929
9.06667	0.002182
9.08333	0.001264
9.1	-0.001104
9.11667	-0.002122
9.13333	0.00083
9.15	0.002342
9.16667	0.000433
9.18333	-0.002547
9.2	-0.004296
9.21667	-0.001996
9.23333	0.003164
9.25	0.005435
9.26667	0.004833
9.28333	0.003751
9.3	0.002569
9.31667	0.002287
9.33333	0.002315
9.35	0.000753
9.36667	-0.001162
9.38333	-0.001087
9.4	-0.001692
9.41667	-0.001187
9.43333	0.002788
9.45	0.003213
9.46667	0.001154
9.48333	0.002855
9.5	0.004846
9.51667	0.003958
9.53333	0.000279
9.55	-0.00225
9.56667	-0.003103
9.58333	-0.001077
9.6	0.00089
9.61667	-0.000874
9.63333	-0.002488
9.65	-0.002401
9.66667	-0.001329
9.68333	-0.001187
9.7	-0.001926
9.71667	-0.001044
9.73333	0.000538
9.75	0.001509
9.76667	0.003589
9.78333	0.003368
9.8	0.000407
9.81667	-0.001353
9.83333	-0.000834
9.85	0.002425
9.86667	0.003624
9.88333	2e-06
9.9	-0.00164
9.91667	0.000718
9.93333	0.000446
9.95	-0.001926
9.96667	-0.000179
9.98333	0.002438
10	0.000945
10.0167	-0.000969
10.0333	-0.001352
10.05	-0.000535
10.0667	-0.00056
10.0833	-0.001495
10.1	-0.00178
10.1167	-0.001576
10.1333	0.000569
10.15	0.001984
10.1667	-4.3e-05
10.1833	0.000821
10.2	6.4e-05
10.2167	-0.000952
10.2333	0.002281
10.25	0.001994
10.2667	0.000907
10.2833	0.001279
10.3	0.000821
10.3167	0.000764
10.3333	-0.000434
10.35	0.000288
10.3667	-0.000661
10.3833	-0.001391
10.4	-0.000861
10.4167	-0.001161
10.4333	-0.000541
10.45	-0.002301
10.4667	-0.004103
10.4833	-0.002276
10.5	0.001001
10.5167	0.003218
10.5333	0.003195
10.55	-0.000708
10.5667	-0.001392
10.5833	0.001343
10.6	0.001778
10.6167	0.000603
10.6333	-0.001582
10.65	-0.002297
10.6667	-0.000884
10.6833	0.0008
10.7	0.001473
10.7167	-0.001003
10.7333	-0.00024
10.75	0.000533
10.7667	-0.002074
10.7833	0.000689
10.8	0.003041
10.8167	-0.000436
10.8333	-0.000394
10.85	0.000589
10.8667	-0.001359
10.8833	-0.001557
10.9	-0.001045
10.9167	-0.001233
10.9333	0.00118
10.95	0.003182
10.9667	0.001444
10.9833	-0.000973
11	-0.00134
11.0167	-0.002167
11.0333	-0.003154
11.05	-0.004632
11.0667	-0.010878
11.0833	-0.019154
11.1	-0.026351
11.1167	-0.028997
11.1333	-0.022913
11.15	-0.011409
11.1667	-0.002464
11.1833	0.002121
11.2	0.004916
11.2167	0.006301
11.2333	0.006136
11.25	0.004541
11.2667	0.003427
11.2833	0.001424
11.3	0.001481
11.3167	0.003288
11.3333	0.004794
11.35	0.003451
11.3667	-0.000461
11.3833	0.000107
11.4	0.000726
11.4167	0.000224
11.4333	0.000553
11.45	-0.001678
11.4667	-0.002479
11.4833	0.002012
11.5	0.004213
11.5167	0.001583
11.5333	0.003674
11.55	0.004125
11.5667	0.001567
11.5833	0.00197
11.6	0.000213
11.6167	0.000246
11.6333	0.001439
11.65	0.000412
11.6667	0.001346
11.6833	0.001812
11.7	0.001638
11.7167	0.002293
11.7333	0.001589
11.75	0.000495
11.7667	-0.001128
11.7833	0.000851
11.8	0.002259
11.8167	0.000978
11.8333	0.002626
11.85	0.003385
11.8667	0.000555
11.8833	-0.003423
11.9	-0.003971
11.9167	-0.00118
11.9333	-0.000458
11.95	-0.001376
11.9667	-3e-06
11.9833	0.001983
12	0.002448
12.0167	0.000683
12.0333	-0.001682
12.05	-0.001677
12.0667	-0.00014
12.0833	0.001239
12.1	0.001249
12.1167	-0.000242
12.1333	-0.000133
12.15	0.000256
12.1667	-0.000153
12.1833	-0.000199
12.2	0.002144
12.2167	0.002888
12.2333	0.000521
12.25	-0.000255
12.2667	-0.00081
12.2833	-0.001652
12.3	-0.001314
12.3167	0.000403
12.3333	0.002011
12.35	0.002449
12.3667	-0.000742
12.3833	-0.001411
12.4	-0.00144
12.4167	-0.000898
12.4333	0.001143
12.45	0.001384
12.4667	0.000996
12.4833	0.00076
12.5	0.003074
12.5167	0.001958
12.5333	-0.000869
12.55	0.000585
12.5667	0.001129
12.5833	-0.000287
12.6	-0.000273
12.6167	0.002761
12.6333	0.002775
12.65	0.001769
12.6667	0.001691
12.6833	-0.001919
12.7	-8.9e-05
12.7167	0.000171
12.7333	-0.003419
12.75	-0.004289
12.7667	-0.004353
12.7833	-0.001211
12.8	0.00216
12.8167	0.002271
12.8333	0.001002
12.85	-0.000147
12.8667	-0.000621
12.8833	-0.002341
12.9	-0.004802
12.9167	-0.001793
12.9333	0.000597
12.95	0.000826
12.9667	0.00071
12.9833	-0.001253
13	-0.002317
13.0167	-0.00193
13.0333	-0.000684
13.05	-0.000917
13.0667	-0.001845
13.0833	-0.002391
13.1	-0.002317
13.1167	-0.000262
13.1333	-0.000388
13.15	-0.001243
13.1667	0.000808
13.1833	0.000814
13.2	-0.00136
13.2167	-0.000655
13.2333	0.000281
13.25	-0.000463
13.2667	-0.001539
13.2833	-0.001237
13.3	0.000535
13.3167	0.003637
13.3333	0.004339
13.35	0.000891
13.3667	0.001014
13.3833	0.001856
13.4	0.002268
13.4167	0.003021
13.4333	0.003263
13.45	0.002116
13.4667	-0.001742
13.4833	-0.004198
13.5	-0.001924
13.5167	0.0017
13.5333	0.000893
13.55	-0.002333
13.5667	-0.012069
13.5833	-0.022165
13.6	-0.02545
13.6167	-0.025515
13.6333	-0.016961
13.65	-0.002676
13.6667	0.007519
13.6833	0.012964
13.7	0.017
13.7167	0.016356
13.7333	0.012511
13.75	0.011047
13.7667	0.008163
13.7833	0.004889
13.8	0.003426
13.8167	0.001062
13.8333	-0.001331
13.85	0.001786
13.8667	0.004852
13.8833	0.0043
13.9	0.005468
13.9167	0.004415
13.9333	0.004443
13.95	0.00377
13.9667	0.004678
13.9833	0.005167
14	0.001556
14.0167	0.002104
14.0333	0.001813
14.05	0.003232
14.0667	0.004081
14.0833	0.00308
14.1	0.00408
14.1167	0.00307
14.1333	0.00124
14.15	0.000639
14.1667	0.001069
14.1833	0.00223
14.2	0.003401
14.2167	0.001202
14.2333	0.000653
14.25	0.002774
14.2667	0.002775
14.2833	0.001897
14.3	0.001369
14.3167	0.001201
14.3333	0.002833
14.35	0.004945
14.3667	0.001727
14.3833	-0.001299
14.4	-0.001076
14.4167	-0.001073
14.4333	-0.00064
14.45	0.000973
14.4667	0.004207
14.4833	0.003791
14.5	0.001546
14.5167	-0.00075
14.5333	3.5e-05
14.55	0.000489
14.5667	-0.002006
14.5833	-0.000211
14.6	0.002615
14.6167	0.002321
14.6333	0.000646
14.65	-0.001538
14.6667	-0.001572
14.6833	0.001544
14.7	0.002641
14.7167	0.000988
14.7333	-0.003536
14.75	-0.004839
14.7667	-0.000443
14.7833	0.000764
14.8	0.001601
14.8167	0.003438
14.8333	0.001134
14.85	0.000301
14.8667	0.000248
14.8833	-0.001546
14.9	-0.002139
14.9167	-0.001633
14.9333	-0.001286
14.95	-0.000319
14.9667	0.001627
14.9833	0.000773
15	-0.000931
15.0167	-0.001115
15.0333	-0.000779
15.05	-0.000383
15.0667	-0.000486
15.0833	0.00035
15.1	3.6e-05
15.1167	-0.001548
15.1333	-0.000731
15.15	0.001065
15.1667	0.002821
15.1833	0.002199
15.2	0.001086
15.2167	0.000674
15.2333	-0.001329
15.25	-0.001391
15.2667	-0.000933
15.2833	7.6e-05
15.3	-0.000255
15.3167	-0.002396
15.3333	-0.001937
15.35	0.002062
15.3667	0.004392
15.3833	0.005313
15.4	0.005404
15.4167	-0.000135
15.4333	-0.001494
15.45	0.000367
15.4667	0.001028
15.4833	-0.000112
15.5	-0.003401
15.5167	-0.00384
15.5333	-0.002129
15.55	-0.000518
15.5667	8.2e-05
15.5833	0.001581
15.6	-0.000741
15.6167	-0.002802
15.6333	0.000306
15.65	0.001594
15.6667	0.000183
15.6833	-0.000622
15.7	-0.000806
15.7167	0.00081
15.7333	0.000646
15.75	-0.003099
15.7667	-0.001623
15.7833	-0.00072
15.8	-0.003517
15.8167	-0.003574
15.8333	-0.00063
15.85	0.002953
15.8667	0.002756
15.8833	0.001789
15.9	0.003672
15.9167	0.004424
15.9333	0.001687
15.95	-0.00116
15.9667	-0.001708
15.9833	-0.002105
16	8.8e-05
16.0167	0.003351
16.0333	0.002713
16.05	-0.001124
16.0667	-0.008191
16.0833	-0.017379
16.1	-0.023047
16.1167	-0.024625
16.1333	-0.024262
16.15	-0.01671
16.1667	-0.004078
16.1833	0.003814
16.2	0.005996
16.2167	0.007447
16.2333	0.006889
16.25	0.003341
16.2667	0.002612
16.2833	0.004583
16.3	0.007204
16.3167	0.006285
16.3333	0.002956
16.35	0.003667
16.3667	0.004108
16.3833	0.003208
16.4	0.001228
16.4167	0.000558
16.4333	0.000248
16.45	-0.000212
16.4667	0.003118
16.4833	0.005757
16.5	0.004096
16.5167	0.000785
16.5333	0.001304
16.55	0.004363
16.5667	0.001862
16.5833	0.00167
16.6	0.005088
16.6167	0.003326
16.6333	-0.000166
16.65	-0.002568
16.6667	-0.00149
16.6833	-0.000444
16.7	0.001733
16.7167	0.002919
16.7333	0.001646
16.75	0.001192
16.7667	0.002079
16.7833	0.002484
16.8	0.001799
16.8167	0.000814
16.8333	0.000759
16.85	0.001934
16.8667	0.00011
16.8833	0.000383
16.9	0.001187
16.9167	-0.00092
16.9333	0.000244
16.95	0.001317
16.9667	0.001671
16.9833	0.003332
17	0.001704
17.0167	-0.000604
17.0333	-0.001192
17.05	0.00069
17.0667	4.1e-05
17.0833	-0.001068
17.1	-0.000908
17.1167	-0.002508
17.1333	-0.002858
17.15	-0.002418
17.1667	0.000272
17.1833	0.002352
17.2	0.000493
17.2167	0.000713
17.2333	0.002653
17.25	0.000183
17.2667	-0.001497
17.2833	-0.001084
17.3	-0.000192
17.3167	0.001681
17.3333	0.003273
17.35	0.003026
17.3667	0.000708
17.3833	-0.001046
17.4	-5e-05
17.4167	0.000896
17.4333	0.000372
17.45	-0.000262
17.4667	-0.001977
17.4833	-0.001768
17.5	0.001621
17.5167	0.00185
17.5333	0.002109
17.55	-0.000852
17.5667	-0.003193
17.5833	0.001678
17.6	0.00331
17.6167	0.002001
17.6333	0.001263
17.65	0.000805
17.6667	-0.001654
17.6833	-0.003771
17.7	-0.002489
17.7167	0.000374
17.7333	0.001876
17.75	-0.000721
17.7667	-0.002529
17.7833	-0.000726
17.8	0.000776
17.8167	-0.000142
17.8333	-0.003679
17.85	-0.000797
17.8667	0.003256
17.8833	0.000468
17.9	0.000281
17.9167	0.001643
17.9333	-0.000494
17.95	-0.002442
17.9667	-0.000709
17.9833	0.001074
18	0.000787
18.0167	0.00067
18.0333	0.000693
18.05	0.000636
18.0667	0.001539
18.0833	0.001473
18.1	6.6e-05
18.1167	-0.0001
18.1333	8.3e-05
18.15	0.001307
18.1667	0.00224
18.1833	0.000483
18.2	-0.000695
18.2167	-0.001173
18.2333	-0.00165
18.25	-0.001368
18.2667	-0.002465
18.2833	-0.003885
18.3	-0.002126
18.3167	0.000334
18.3333	0.000364
18.35	0.000843
18.3667	0.001073
18.3833	0.000961
18.4	-0.000692
18.4167	-0.004254
18.4333	-0.001746
18.45	0.002661
18.4667	0.003129
18.4833	0.002476
18.5	0.000243
18.5167	-0.001341
18.5333	-0.002434
18.55	-0.004047
18.5667	-0.00744
18.5833	-0.013664
18.6	-0.020427
18.6167	-0.024001
18.6333	-0.024335
18.65	-0.017938
18.6667	-0.007682
18.6833	-0.000666
18.7	0.00448
18.7167	0.005876
18.7333	0.006502
18.75	0.006738
18.7667	0.005083
18.7833	0.004129
18.8	0.003474
18.8167	0.00267
18.8333	0.003115
18.85	0.00447
18.8667	0.004376
18.8833	0.00554
18.9	0.004745
18.9167	0.00431
18.9333	0.003005
18.95	0.000909
18.9667	0.000284
18.9833	-0.000292
19	0.000462
19.0167	0.002046
19.0333	0.0045
19.05	0.003574
19.0667	0.001268
19.0833	-0.001188
19.1	-0.002295
19.1167	-0.000962
19.1333	0.001942
19.15	0.002225
19.1667	0.003688
19.1833	0.002671
19.2	-0.000516
19.2167	-0.001154
19.2333	-0.001101
19.25	0.002031
19.2667	0.003264
19.2833	0.003515
19.3	0.002737
19.3167	-0.000311
19.3333	-0.00219
19.35	-0.001828
19.3667	-0.000776
19.3833	0.002845
19.4	0.005125
19.4167	0.002386
19.4333	0.000287
19.45	0.000318
19.4667	0.001488
19.4833	0.002248
19.5	0.000458
19.5167	-0.001342
19.5333	-0.000582
19.55	0.000668
19.5667	0.000307
19.5833	0.000756
19.6	0.001165
19.6167	-0.001566
19.6333	-0.002237
19.65	-0.000878
19.6667	-0.002259
19.6833	-0.002391
19.7	-0.001262
19.7167	-0.003293
19.7333	-0.000885
19.75	0.003154
19.7667	0.001092
19.7833	-0.001607
19.8	-0.000856
19.8167	0.000466
19.8333	0.001307
19.85	0.003109
19.8667	0.00209
19.8833	0.000595
19.9	0.000992
19.9167	0.0025
19.9333	0.003567
19.95	0.002014
19.9667	0.000821
19.9833	0.000302
20	-0.000445
20.0167	0.001938
20.0333	0.003272
20.05	0.001115
20.0667	-0.000872
20.0833	-0.003147
20.1	-0.003511
20.1167	-0.000654
20.1333	-0.000208
20.15	-0.001342
20.1667	-0.000645
20.1833	0.000822
20.2	0.001269
20.2167	0.000527
20.2333	0.001135
20.25	0.000582
20.2667	-0.00021
20.2833	0.001797
20.3	0.001015
20.3167	0.000652
20.3333	4.9e-05
20.35	-0.001074
20.3667	-0.000856
20.3833	-0.002531
20.4	-0.001946
20.4167	-0.000992
20.4333	-0.001188
20.45	-0.000383
20.4667	0.000141
20.4833	0.000783
20.5	-0.000917
20.5167	-0.001436
20.5333	-0.000676
20.55	0.000584
20.5667	0.001784
20.5833	-0.001407
20.6	-0.001241
20.6167	-0.000755
20.6333	-0.001179
20.65	-0.000653
20.6667	-0.000986
20.6833	-0.001292
20.7	-0.000608
20.7167	0.001245
20.7333	0.000648
20.75	-0.000759
20.7667	-0.001386
20.7833	-0.001063
20.8	0.00047
20.8167	0.002932
20.8333	0.002734
20.85	8.7e-05
20.8667	-0.000371
20.8833	4.2e-05
20.9	-0.000525
20.9167	0.002468
20.9333	0.004371
20.95	0.001284
20.9667	-0.001992
20.9833	-0.001729
21	-0.000165
21.0167	-0.000331
21.0333	0.002004
21.05	-0.002682
21.0667	-0.010678
21.0833	-0.013704
21.1	-0.017859
21.1167	-0.022175
21.1333	-0.02278
21.15	-0.017596
21.1667	-0.007871
21.1833	0.000633
21.2	0.004218
21.2167	0.007213
21.2333	0.009557
21.25	0.008162
21.2667	0.003296
21.2833	0.001441
21.3	0.003025
21.3167	0.00497
21.3333	0.004854
21.35	0.003658
21.3667	0.002613
21.3833	8.7e-05
21.4	0.000711
21.4167	0.002284
21.4333	0.005638
21.45	0.006672
21.4667	0.005066
21.4833	0.003769
21.5	0.000632
21.5167	0.001035
21.5333	0.002128
21.55	0.001321
21.5667	0.000283
21.5833	-0.002374
21.6	-0.001523
21.6167	-0.000641
21.6333	-0.000679
21.65	-0.001168
21.6667	-0.002026
21.6833	5e-06
21.7	0.002525
21.7167	0.004825
21.7333	0.004325
21.75	0.002695
21.7667	0.002595
21.7833	0.000384
21.8	-0.000328
21.8167	0.00124
21.8333	-0.001892
21.85	-0.002084
21.8667	0.004624
21.8833	0.007302
21.9	0.003588
21.9167	-0.000127
21.9333	0.000489
21.95	0.001485
21.9667	0.000171
21.9833	-0.000644
22	9.9e-05
22.0167	1.2e-05
22.0333	-0.001445
22.05	-0.001792
22.0667	-0.002538
22.0833	-0.002636
22.1	-0.002075
22.1167	-0.001214
22.1333	-0.000123
22.15	0.001328
22.1667	0.001789
22.1833	0.000561
22.2	-0.002088
22.2167	-0.003706
22.2333	-0.000524
22.25	0.003767
22.2667	0.003289
22.2833	-0.000438
22.3	-0.000762
22.3167	0.000633
22.3333	0.001709
22.35	0.002244
22.3667	0.00069
22.3833	0.001567
22.4	0.005708
22.4167	0.006559
22.4333	0.005001
22.45	0.003282
22.4667	-2.7e-05
22.4833	-0.002055
22.5	-0.003452
22.5167	-0.003259
22.5333	-0.000425
22.55	-0.000182
22.5667	-0.000999
22.5833	-0.001166
22.6	-0.002054
22.6167	-0.000103
22.6333	0.000408
22.65	0.000769
22.6667	0.000831
22.6833	-0.000259
22.7	-0.001933
22.7167	-0.007746
22.7333	-0.006149
22.75	-0.000853
22.7667	0.000254
22.7833	0.00038
22.8	0.001482
22.8167	0.003774
22.8333	0.004347
22.85	0.002409
22.8667	0.000631
22.8833	-0.001377
22.9	-0.003298
22.9167	-0.00162
22.9333	-0.001761
22.95	-0.001362
22.9667	0.001587
22.9833	0.001525
23	0.00085
23.0167	-0.000614
23.0333	0.000402
23.05	-0.000553
23.0667	-0.002687
23.0833	-0.001052
23.1	0.000931
23.1167	0.001404
23.1333	0.001388
23.15	0.001351
23.1667	0.001704
23.1833	0.001957
23.2	0.000269
23.2167	-0.00067
23.2333	-0.002568
23.25	-0.004097
23.2667	-0.001836
23.2833	0.001246
23.3	0.001676
23.3167	0.001305
23.3333	-7.5e-05
23.35	-0.002455
23.3667	-0.002625
23.3833	0.000465
23.4	0.000584
23.4167	-0.001407
23.4333	0.000213
23.45	0.001972
23.4667	0.001612
23.4833	0.000841
23.5	0.001722
23.5167	0.003023
23.5333	0.001323
23.55	-0.002316
23.5667	-0.005625
23.5833	-0.010495
23.6	-0.019442
23.6167	-0.02689
23.6333	-0.027997
23.65	-0.018975
23.6667	-0.006483
23.6833	0.00207
23.7	0.005274
23.7167	0.004648
23.7333	0.004593
23.75	0.004557
23.7667	0.001771
23.7833	-0.000494
23.8	-0.000318
23.8167	-0.001082
23.8333	0.000725
23.85	0.001611
23.8667	0.000728
23.8833	0.000734
23.9	0.002783
23.9167	0.004561
23.9333	0.00233
23.95	0.002959
23.9667	0.003937
23.9833	0.002716
24	0.002927
24.0167	0.003638
24.0333	0.001549
24.05	0.00107
24.0667	0.002041
24.0833	-0.000537
24.1	-0.002324
24.1167	-0.00466
24.1333	-0.003516
24.15	0.001157
24.1667	0.000311
24.1833	-0.001035
24.2	0.001001
24.2167	0.003088
24.2333	0.004314
24.25	0.002221
24.2667	-0.000703
24.2833	-0.001126
24.3	-0.002546
24.3167	-0.002517
24.3333	-0.001607
24.35	-0.003428
24.3667	-0.001388
24.3833	0.001211
24.4	0.000874
24.4167	-7.3e-05
24.4333	-0.000661
24.45	-0.004318
24.4667	-0.003875
24.4833	0.002517
24.5	0.002613
24.5167	-0.000601
24.5333	-0.000915
24.55	0.000791
24.5667	0.000677
24.5833	-0.001897
24.6	-0.002478
24.6167	0.000231
24.6333	0.0014
24.65	0.001259
24.6667	0.002248
24.6833	0.001218
24.7	-0.00025
24.7167	-0.001928
24.7333	-0.001936
24.75	-0.000534
24.7667	0.000298
24.7833	0.00211
24.8	0.000294
24.8167	-0.001282
24.8333	-0.000367
24.85	0.000777
24.8667	0.000222
24.8833	-0.000914
24.9	0.001653
24.9167	0.000799
24.9333	0.000126
24.95	0.003232
24.9667	0.001059
24.9833	-0.001735
25	-0.001767
25.0167	-0.00147
25.0333	-0.000232
25.05	0.000555
25.0667	-0.000177
25.0833	-0.0024
25.1	0.000357
25.1167	0.002945
25.1333	0.000682
25.15	-0.001081
25.1667	-0.001084
25.1833	0.001194
25.2	0.00241
25.2167	0.001696
25.2333	0.000392
25.25	-0.001582
25.2667	-0.002666
25.2833	-0.00064
25.3	0.000464
25.3167	2.7e-05
25.3333	-0.00108
25.35	-1.7e-05
25.3667	0.000597
25.3833	-0.00136
25.4	-0.00028
25.4167	-0.000251
25.4333	-0.000971
25.45	0.001928
25.4667	0.003307
25.4833	0.000327
25.5	-0.001408
25.5167	-0.002413
25.5333	-0.003448
25.55	-0.002793
25.5667	-0.002508
25.5833	-0.000453
25.6	0.001988
25.6167	-0.000441
25.6333	-5.1e-05
25.65	0.00217
25.6667	-0.000349
25.6833	0.001161
25.7	0.00239
25.7167	0.001198
25.7333	1.6e-05
25.75	0.000514
25.7667	0.003722
25.7833	0.00145
25.8	-0.001324
25.8167	-0.000938
25.8333	-0.002263
25.85	-0.002658
25.8667	-0.002302
25.8833	-0.000627
25.9	0.000496
25.9167	0.000548
25.9333	0.00184
25.95	0.000492
25.9667	0.001244
25.9833	0.000216
26	-0.002904
26.0167	-0.001874
26.0333	0.000275
26.05	0.001115
26.0667	-0.005046
26.0833	-0.014616
26.1	-0.021929
26.1167	-0.027381
26.1333	-0.026944
26.15	-0.016947
26.1667	-0.00423
26.1833	0.002918
26.2	0.006694
26.2167	0.008209
26.2333	0.007375
26.25	0.004851
26.2667	0.004277
26.2833	0.006112
26.3	0.006978
26.3167	0.003872
26.3333	0.001827
26.35	0.003522
26.3667	0.002237
26.3833	0.000852
26.4	0.001647
26.4167	0.002301
26.4333	0.001826
26.45	0.001201
26.4667	0.001496
26.4833	0.00334
26.5	0.002685
26.5167	0.00103
26.5333	0.000576
26.55	0.000171
26.5667	0.000416
26.5833	-0.000759
26.6	-0.000963
26.6167	-0.002006
26.6333	-0.00076
26.65	0.002586
26.6667	0.003243
26.6833	0.000969
26.7	-0.000883
26.7167	0.001145
26.7333	0.002913
26.75	0.003581
26.7667	0.000569
26.7833	-0.002843
26.8	-0.003713
26.8167	-0.003322
26.8333	0.001259
26.85	0.003619
26.8667	0.00137
26.8833	0.001611
26.9	0.000104
26.9167	-0.001623
26.9333	-0.000329
26.95	0.000295
26.9667	-0.000511
26.9833	-0.002337
27	0.000429
27.0167	0.001807
27.0333	0.000164
27.05	0.000342
27.0667	0.000129
27.0833	0.000327
27.1	-0.000443
27.1167	-0.000961
27.1333	0.00071
27.15	0.002062
27.1667	0.000493
27.1833	0.000644
27.2	0.004558
27.2167	0.005892
27.2333	0.002286
27.25	-0.000559
27.2667	-0.001055
27.2833	-0.002921
27.3	-0.002857
27.3167	-0.001463
27.3333	-0.00236
27.35	-0.001616
27.3667	0.000547
27.3833	0.000921
27.4	3.2e-05
27.4167	-0.001858
27.4333	-0.001238
27.45	0.000422
27.4667	-0.001437
27.4833	-0.002807
27.5	-0.00284
27.5167	0.000326
27.5333	0.003402
27.55	-0.000622
27.5667	-0.002646
27.5833	0.00026
27.6	-0.000166
27.6167	-0.000993
27.6333	-0.00093
27.65	-0.000938
27.6667	0.000465
27.6833	0.000848
27.7	0.00026
27.7167	0.000571
27.7333	0.002552
27.75	0.001583
27.7667	0.001154
27.7833	0.003735
27.8	0.001346
27.8167	-0.000964
27.8333	0.000217
27.85	-0.002003
27.8667	-0.002733
27.8833	0.000297
27.9	0.001086
27.9167	-0.000915
27.9333	-0.001207
27.95	0.000672
27.9667	0.00254
27.9833	0.002199
28	0.000996
28.0167	0.001382
28.0333	-0.000652
28.05	-0.004746
28.0667	-0.00535
28.0833	-0.001884
28.1	0.00071
28.1167	0.001703
28.1333	0.001385
28.15	0.000198
28.1667	-0.001509
28.1833	-0.001066
28.2	0.000845
28.2167	0.000586
28.2333	0.000147
28.25	0.001257
28.2667	0.001378
28.2833	-0.000222
28.3	-0.002402
28.3167	-0.003863
28.3333	-0.000754
28.35	0.002155
28.3667	0.000495
28.3833	1.4e-05
28.4	-0.000197
28.4167	0.000692
28.4333	0.003171
28.45	-0.00047
28.4667	-0.002351
28.4833	0.001358
28.5	0.001397
28.5167	0.001737
28.5333	-5.3e-05
28.55	-0.002564
28.5667	-0.005884
28.5833	-0.014964
28.6	-0.020344
28.6167	-0.023123
28.6333	-0.025362
28.65	-0.022071
28.6667	-0.01145
28.6833	-0.003649
28.7	0.001003
28.7167	0.007386
28.7333	0.009188
28.75	0.007411
28.7667	0.004593
28.7833	0.000755
28.8	-0.000861
28.8167	0.002583
28.8333	0.002897
28.85	-0.001689
28.8667	-0.001704
28.8833	0.00312
28.9	0.003965
28.9167	0.000901
28.9333	-0.000983
28.95	-0.002127
28.9667	-0.000471
28.9833	0.002016
29	0.000923
29.0167	-0.000969
29.0333	-0.002121
29.05	-0.001812
29.0667	-5.4e-05
29.0833	-0.000265
29.1	-0.000176
29.1167	-0.001275
29.1333	-0.001664
29.15	0.001757
29.1667	0.000137
29.1833	-0.002232
29.2	2e-05
29.2167	-0.000196
29.2333	-0.000692
29.25	0.001631
29.2667	0.002335
29.2833	0.001198
29.3	-0.001587
29.3167	-0.00205
29.3333	-0.002014
29.35	-0.002127
29.3667	0.000149
29.3833	0.001796
29.4	0.001024
29.4167	-0.003166
29.4333	-0.002267
29.45	0.000193
29.4667	-0.000477
29.4833	0.000643
29.5	0.001474
29.5167	0.001957
29.5333	0.00193
29.55	0.000443
29.5667	-0.000523
29.5833	-0.00048
29.6	0.003994
29.6167	0.00455
29.6333	-0.000144
29.65	-0.001699
29.6667	-0.002823
29.6833	-0.004197
29.7	-0.001701
29.7167	0.001255
29.7333	-0.000349
29.75	-0.000513
29.7667	-0.000807
29.7833	-0.00278
29.8	-0.000834
29.8167	3.2e-05
29.8333	-0.002462
29.85	-0.001166
29.8667	0.001441
29.8833	0.003017
29.9	0.004963
29.9167	0.003411
29.9333	-0.000362
29.95	-0.002125
29.9667	-3.7e-05
29.9833	0.00147
30	0.000437
30.0167	0.000615
30.0333	-0.000548
30.05	-0.002941
30.0667	-0.003983
30.0833	-0.001836
30.1	0.003371
30.1167	0.003798
30.1333	0.000135
30.15	-0.001619
30.1667	0.000108
30.1833	0.001315
30.2	0.000731
30.2167	0.001316
30.2333	0.000981
30.25	-0.000744
30.2667	-0.000879
30.2833	-0.000164
30.3	-0.0019
30.3167	-0.002398
30.3333	-0.001336
30.35	0.000116
30.3667	0.002388
30.3833	0.00219
30.4	-0.001419
30.4167	-0.000951
30.4333	0.000447
30.45	-0.001945
30.4667	-0.001787
30.4833	-0.000949
30.5	0.000378
30.5167	0.001772
30.5333	0.000347
30.55	-0.000449
30.5667	0.000775
30.5833	0.001329
30.6	0.001892
30.6167	0.001133
30.6333	-0.001777
30.65	-0.002987
30.6667	-0.002147
30.6833	-0.001066
30.7	-9.7e-05
30.7167	0.002279
30.7333	0.001635
30.75	-0.001009
30.7667	-0.001802
30.7833	-0.002216
30.8	-0.001111
30.8167	-0.001508
30.8333	-0.000835
30.85	0.001938
30.8667	0.002151
30.8833	-0.000596
30.9	-0.001023
30.9167	0.001209
30.9333	0.00153
30.95	0.001362
30.9667	0.001373
30.9833	0.000425
31	-0.000913
31.0167	0.000488
31.0333	0.001099
31.05	0.0019
31.0667	-0.000329
31.0833	-0.008827
31.1	-0.018246
31.1167	-0.024875
31.1333	-0.024414
31.15	-0.019593
31.1667	-0.011442
31.1833	0.001049
31.2	0.00848
31.2167	0.008251
31.2333	0.007162
31.25	0.006693
31.2667	0.007184
31.2833	0.007335
31.3	0.003906
31.3167	-0.000292
31.3333	0.000929
31.35	0.0037
31.3667	0.001112
31.3833	0.000413
31.4	0.004094
31.4167	0.002266
31.4333	-0.000212
31.45	0.00226
31.4667	0.002772
31.4833	0.002704
31.5	0.003816
31.5167	0.003798
31.5333	0.001831
31.55	-0.000507
31.5667	-0.000954
31.5833	-0.002312
31.6	0.000191
31.6167	0.003895
31.6333	0.002188
31.65	5.2e-05
31.6667	0.000495
31.6833	-1e-06
31.7	0.000742
31.7167	0.001247
31.7333	-0.001038
31.75	-0.001693
31.7667	0.001381
31.7833	0.001036
31.8	0.000331
31.8167	0.001077
31.8333	-0.000847
31.85	0.00082
31.8667	0.001966
31.8833	0.001412
31.9	0.000518
31.9167	-0.000934
31.9333	0.000694
31.95	-0.000818
31.9667	-0.003321
31.9833	-0.001653
32	-0.001515
32.0167	-0.000235
32.0333	0.001935
32.05	-0.000236
32.0667	-0.002486
32.0833	-0.000666
32.1	0.000824
32.1167	0.001415
32.1333	0.002447
32.15	-0.000861
32.1667	-0.003839
32.1833	-0.001588
32.2	0.000684
32.2167	0.003028
32.2333	0.002002
32.25	-0.000533
32.2667	-0.001329
32.2833	-0.000375
32.3	0.000949
32.3167	0.000545
32.3333	-0.000948
32.35	-0.001632
32.3667	0.001215
32.3833	0.003611
32.4	0.001928
32.4167	-0.000464
32.4333	-0.001695
32.45	-0.001857
32.4667	-0.001188
32.4833	0.001221
32.5	0.000849
32.5167	-0.001521
32.5333	0.001729
32.55	0.003119
32.5667	-0.000351
32.5833	-0.001271
32.6	0.001009
32.6167	0.000559
32.6333	-0.000161
32.65	-0.001241
32.6667	-0.002951
32.6833	-0.0024
32.7	-0.00213
32.7167	-0.00173
32.7333	0.000549
32.75	0.002599
32.7667	0.001259
32.7833	-0.001332
32.8	-0.000792
32.8167	-5.2e-05
32.8333	-0.000732
32.85	-2e-06
32.8667	0.002158
32.8833	0.001458
32.9	-0.000982
32.9167	0.00096
32.9333	0.001791
32.95	9.2e-05
32.9667	0.000593
32.9833	0.001335
33	0.000556
33.0167	-0.000162
33.0333	0.00055
33.05	-0.000658
33.0667	-0.001857
33.0833	-0.001495
33.1	-0.000913
33.1167	0.002989
33.1333	0.002061
33.15	-0.000768
33.1667	0.000844
33.1833	0.000135
33.2	-0.000753
33.2167	-0.001863
33.2333	-0.002432
33.25	-0.002192
33.2667	-0.002062
33.2833	-0.001432
33.3	0.000479
33.3167	0.003338
[truncated: 462 more rows]

[truncated: 1 more sheets: Figure 3.S1I]
