# Supplementary material for: Rare missense variants in the human cytosolic antibody receptor preserve antiviral function
Source: eLife. 2019 Oct 15;8:e48339. doi: 10.7554/eLife.48339 (PMC6794091; doi:10.7554/eLife.48339)
Supplement: Figure 4—source data 1. [file elife-48339-fig4-data1.xlsx]

## Sheet: Figure 4A
Figure 4A - First derivative of the ratio of 350:330 nm fluoresence emission for PRYSPRY variants
	Sample ID	Buffer	WT	N297H	A390V	G440R	F446I	K455E	Q470K	G471R
Time [s]	Temperature [°C]	First Derivative	First Derivative	First Derivative	First Derivative	First Derivative	First Derivative	First Derivative	First Derivative	First Derivative
1.51126	20	-0.000394896	-0.00113602	-0.000663646	-0.00146286	-0.00156538	-0.00189008	-0.00135804	-0.00113485	-0.000688527
20.1788	20.0708	-0.000394896	-0.00114773	-0.000666049	-0.001448	-0.00156263	-0.00190463	-0.00135744	-0.00114019	-0.000702577
27.3903	20.1415	-0.000394896	-0.0011594	-0.000668465	-0.00143328	-0.00155982	-0.00191924	-0.00135682	-0.00114557	-0.000716723
33.084	20.2123	-0.000394896	-0.00117101	-0.000670892	-0.00141872	-0.00155694	-0.00193392	-0.00135617	-0.00115097	-0.000730965
38.0813	20.283	-0.000394896	-0.00118256	-0.000673328	-0.00140433	-0.00155401	-0.00194865	-0.0013555	-0.0011564	-0.000745304
42.5127	20.3538	-0.000394896	-0.00119405	-0.000675768	-0.0013901	-0.00155101	-0.00196344	-0.0013548	-0.00116186	-0.000759739
46.5045	20.4245	-0.000394896	-0.00120548	-0.00067821	-0.00137607	-0.00154794	-0.00197829	-0.00135407	-0.00116735	-0.000774266
50.2277	20.4953	-0.000394896	-0.00121682	-0.000680648	-0.00136224	-0.00154481	-0.00199318	-0.00135332	-0.00117288	-0.000788883
53.7078	20.566	-0.000394896	-0.00122809	-0.000683079	-0.00134862	-0.0015416	-0.00200811	-0.00135254	-0.00117844	-0.000803587
56.9795	20.6368	-0.000394896	-0.00123928	-0.000685498	-0.00133523	-0.00153834	-0.00202308	-0.00135173	-0.00118404	-0.000818372
60.1154	20.7075	-0.000394896	-0.00125038	-0.000687897	-0.00132207	-0.001535	-0.00203807	-0.00135089	-0.00118967	-0.000833233
63.1868	20.7783	-0.000394896	-0.00126138	-0.000690271	-0.00130916	-0.0015316	-0.00205309	-0.00135002	-0.00119534	-0.000848166
66.2143	20.8491	-0.000394896	-0.00127229	-0.000692614	-0.00129651	-0.00152813	-0.00206811	-0.00134912	-0.00120105	-0.000863162
68.9662	20.9198	-0.000394896	-0.00128309	-0.000694917	-0.00128414	-0.00152459	-0.00208314	-0.0013482	-0.0012068	-0.000878215
71.7363	20.9906	-0.000394896	-0.00129379	-0.000697173	-0.00127204	-0.001521	-0.00209815	-0.00134724	-0.00121259	-0.000893318
74.5112	21.0613	-0.000394896	-0.00130438	-0.000699373	-0.00126023	-0.00151733	-0.00211315	-0.00134626	-0.00121843	-0.000908462
77.0716	21.1321	-0.000394896	-0.00131486	-0.000701509	-0.00124872	-0.00151361	-0.00212812	-0.00134525	-0.00122431	-0.000923639
79.6001	21.2028	-0.000394896	-0.00132523	-0.000703571	-0.00123752	-0.00150983	-0.00214304	-0.00134421	-0.00123024	-0.00093884
82.0472	21.2736	-0.000394896	-0.00133549	-0.000705549	-0.00122662	-0.001506	-0.00215792	-0.00134315	-0.00123623	-0.000954056
84.4813	21.3443	-0.000394896	-0.00134564	-0.000707434	-0.00121604	-0.00150212	-0.00217274	-0.00134206	-0.00124226	-0.000969279
86.853	21.4151	-0.000394896	-0.00135569	-0.000709213	-0.00120577	-0.00149818	-0.00218749	-0.00134095	-0.00124836	-0.000984498
89.217	21.4858	-0.000394896	-0.00136564	-0.000710874	-0.0011958	-0.00149421	-0.00220215	-0.00133982	-0.00125453	-0.000999704
91.5055	21.5566	-0.000394896	-0.0013755	-0.000712407	-0.00118614	-0.00149019	-0.00221673	-0.00133866	-0.00126076	-0.00101489
93.8507	21.6274	-0.000394896	-0.00138528	-0.000713801	-0.00117677	-0.00148615	-0.00223121	-0.00133749	-0.00126706	-0.00103004
96.1799	21.6981	-0.000394896	-0.00139499	-0.000715047	-0.00116768	-0.00148208	-0.00224558	-0.00133631	-0.00127345	-0.00104516
98.4427	21.7689	-0.000394896	-0.00140465	-0.00071614	-0.00115884	-0.00147799	-0.00225984	-0.00133511	-0.00127993	-0.00106022
100.657	21.8396	-0.000394896	-0.00141428	-0.000717074	-0.00115021	-0.0014739	-0.00227399	-0.00133391	-0.0012865	-0.00107524
102.853	21.9104	-0.000394896	-0.0014239	-0.000717846	-0.00114178	-0.00146981	-0.00228802	-0.00133271	-0.00129317	-0.00109019
105	21.9811	-0.000394896	-0.00143354	-0.000718456	-0.0011335	-0.00146574	-0.00230194	-0.00133151	-0.00129993	-0.00110508
107.204	22.0519	-0.000394896	-0.00144322	-0.000718911	-0.00112533	-0.00146171	-0.00231576	-0.00133032	-0.00130679	-0.00111991
109.386	22.1226	-0.000394896	-0.00145299	-0.000719221	-0.00111721	-0.00145773	-0.0023295	-0.00132916	-0.00131374	-0.00113468
111.553	22.1934	-0.000394896	-0.00146289	-0.000719411	-0.0011091	-0.00145381	-0.00234319	-0.00132803	-0.00132076	-0.00114941
113.702	22.2642	-0.000394896	-0.00147297	-0.000719516	-0.00110092	-0.00144997	-0.00235688	-0.00132695	-0.00132787	-0.00116413
115.872	22.3349	-0.000394896	-0.00148326	-0.000719591	-0.00109265	-0.00144621	-0.00237063	-0.00132593	-0.00133505	-0.00117891
118.008	22.4057	-0.000394896	-0.00149382	-0.000719707	-0.00108428	-0.0014425	-0.00238456	-0.00132498	-0.00134231	-0.00119386
120.122	22.4764	-0.000394896	-0.00150465	-0.000719956	-0.00107594	-0.00143881	-0.00239882	-0.00132409	-0.00134967	-0.00120912
122.191	22.5472	-0.000394896	-0.00151563	-0.000720435	-0.00106819	-0.00143504	-0.00241345	-0.00132327	-0.0013572	-0.00122486
124.304	22.6179	-0.000394896	-0.00152477	-0.000720771	-0.00107501	-0.0014313	-0.00242304	-0.00132341	-0.00136836	-0.00123798
126.369	22.6887	-0.000394896	-0.00153383	-0.0007219	-0.00108347	-0.00142781	-0.00243164	-0.00132384	-0.0013801	-0.00125056
128.495	22.7594	-0.000394896	-0.00154272	-0.000723905	-0.00109354	-0.00142461	-0.0024392	-0.00132458	-0.00139235	-0.0012626
130.655	22.8302	-0.000394896	-0.0015513	-0.000726848	-0.0011052	-0.00142172	-0.00244568	-0.00132563	-0.00140503	-0.0012741
132.803	22.9009	-0.000394896	-0.00155945	-0.000730774	-0.0011184	-0.0014192	-0.00245104	-0.00132699	-0.00141804	-0.00128507
134.879	22.9717	-0.000394896	-0.00156708	-0.000735717	-0.00113306	-0.00141712	-0.00245531	-0.00132866	-0.00143126	-0.0012955
137.001	23.0425	-0.000394896	-0.00157408	-0.000741705	-0.00114909	-0.00141556	-0.00245847	-0.00133063	-0.0014446	-0.00130542
139.12	23.1132	-0.000394896	-0.00158038	-0.000748759	-0.0011664	-0.00141463	-0.00246054	-0.00133291	-0.00145793	-0.00131483
141.246	23.184	-0.000394896	-0.00158593	-0.00075688	-0.00118488	-0.00141443	-0.00246155	-0.0013355	-0.00147117	-0.00132376
143.344	23.2547	-0.000394896	-0.00159069	-0.000766032	-0.00120446	-0.00141506	-0.00246149	-0.00133841	-0.0014842	-0.00133225
145.461	23.3255	-0.000394896	-0.00159461	-0.000776126	-0.00122504	-0.00141662	-0.0024604	-0.00134163	-0.00149693	-0.00134034
147.578	23.3962	-0.000394896	-0.00159769	-0.000787022	-0.00124653	-0.00141919	-0.00245829	-0.00134519	-0.00150926	-0.00134807
149.718	23.467	-0.000394896	-0.00159992	-0.000798529	-0.00126883	-0.00142285	-0.00245518	-0.00134911	-0.00152112	-0.00135551
151.827	23.5377	-0.000394896	-0.00160137	-0.000810421	-0.00129183	-0.00142764	-0.00245109	-0.00135342	-0.00153246	-0.00136267
153.947	23.6085	-0.000394896	-0.0016021	-0.00082245	-0.00131539	-0.00143356	-0.00244608	-0.00135817	-0.00154325	-0.00136959
156.097	23.6792	-0.000394896	-0.00160225	-0.000834363	-0.00133937	-0.00144061	-0.0024402	-0.00136338	-0.00155353	-0.00137627
158.228	23.75	-0.000394896	-0.00160195	-0.000845914	-0.0013636	-0.00144872	-0.00243355	-0.0013691	-0.00156335	-0.00138271
160.366	23.8208	-0.000394896	-0.00160135	-0.000856867	-0.00138789	-0.0014578	-0.00242621	-0.00137537	-0.00157277	-0.00138893
162.483	23.8915	-0.000394896	-0.00160061	-0.000867006	-0.00141205	-0.00146778	-0.00241828	-0.00138222	-0.00158186	-0.00139495
164.544	23.9623	-0.000394896	-0.00159991	-0.000876157	-0.00143587	-0.00147854	-0.00240986	-0.00138968	-0.0015907	-0.0014008
166.643	24.033	-0.000394896	-0.00159942	-0.000884209	-0.00145917	-0.00149	-0.00240102	-0.0013978	-0.00159931	-0.00140652
168.804	24.1038	-0.000394896	-0.00159934	-0.000891126	-0.00148176	-0.00150209	-0.00239184	-0.00140658	-0.00160776	-0.00141214
170.933	24.1745	-0.000394896	-0.00159982	-0.000896936	-0.00150347	-0.00151476	-0.0023824	-0.00141604	-0.00161603	-0.00141773
173.067	24.2453	-0.000394896	-0.00160103	-0.000901721	-0.00152415	-0.00152795	-0.00237276	-0.00142619	-0.00162411	-0.0014233
175.137	24.316	-0.000394896	-0.00160312	-0.000905596	-0.00154367	-0.00154162	-0.00236301	-0.00143698	-0.00163195	-0.00142892
177.258	24.3868	-0.000394896	-0.00160622	-0.000908714	-0.00156194	-0.00155572	-0.00235326	-0.00144838	-0.00163949	-0.00143461
179.377	24.4575	-0.000394896	-0.00161047	-0.000911273	-0.00157889	-0.00157019	-0.00234359	-0.00146034	-0.00164665	-0.00144038
181.532	24.5283	-0.000394896	-0.00161592	-0.000913506	-0.00159449	-0.00158495	-0.00233413	-0.00147278	-0.00165339	-0.00144624
183.63	24.5991	-0.000394896	-0.00162265	-0.00091566	-0.00160871	-0.00159992	-0.00232496	-0.0014856	-0.00165967	-0.00145217
185.775	24.6698	-0.000394896	-0.00163067	-0.000917968	-0.0016215	-0.00161496	-0.00231621	-0.00149869	-0.00166545	-0.00145813
187.872	24.7406	-0.000394896	-0.00163998	-0.000920616	-0.00163282	-0.00162995	-0.002308	-0.0015119	-0.00167074	-0.00146408
189.995	24.8113	-0.000394896	-0.00165052	-0.000923747	-0.00164263	-0.00164477	-0.00230043	-0.00152506	-0.00167555	-0.00147
192.099	24.8821	-0.000394896	-0.00166222	-0.000927474	-0.00165091	-0.00165931	-0.00229363	-0.001538	-0.00167992	-0.00147582
194.255	24.9528	-0.000394896	-0.00167494	-0.000931899	-0.00165766	-0.00167347	-0.00228768	-0.00155054	-0.00168395	-0.00148151
196.329	25.0236	-0.000394896	-0.00168853	-0.000937129	-0.00166292	-0.00168716	-0.00228266	-0.00156247	-0.00168773	-0.00148705
198.463	25.0943	-0.000394896	-0.00170279	-0.000943265	-0.00166677	-0.00170032	-0.00227861	-0.00157363	-0.00169137	-0.00149239
200.624	25.1651	-0.000394896	-0.00171755	-0.000950382	-0.00166931	-0.00171288	-0.00227556	-0.00158387	-0.00169496	-0.00149753
202.777	25.2358	-0.000394896	-0.00173263	-0.000958519	-0.00167066	-0.00172483	-0.00227353	-0.00159308	-0.00169858	-0.00150245
204.846	25.3066	-0.000394896	-0.00174783	-0.000967688	-0.00167094	-0.00173616	-0.00227253	-0.00160118	-0.00170228	-0.00150715
206.968	25.3774	-0.000394896	-0.001763	-0.000977881	-0.00167027	-0.00174692	-0.00227258	-0.00160813	-0.00170608	-0.00151164
209.095	25.4481	-0.000394896	-0.00177796	-0.000989077	-0.00166877	-0.00175711	-0.00227371	-0.0016139	-0.00171001	-0.00151596
211.278	25.5189	-0.000394896	-0.00179254	-0.00100124	-0.00166658	-0.00176678	-0.00227595	-0.00161849	-0.00171404	-0.00152016
213.349	25.5896	-0.000394896	-0.00180655	-0.00101432	-0.00166381	-0.00177596	-0.00227931	-0.00162191	-0.00171815	-0.0015243
215.419	25.6604	-0.000394896	-0.00181978	-0.00102823	-0.00166062	-0.00178468	-0.00228382	-0.00162417	-0.00172226	-0.00152846
217.546	25.7311	-0.000394896	-0.00183201	-0.00104283	-0.00165711	-0.00179296	-0.0022895	-0.00162529	-0.00172627	-0.00153269
219.635	25.8019	-0.000394896	-0.00184305	-0.001058	-0.0016534	-0.00180082	-0.00229635	-0.00162532	-0.00173008	-0.00153704
221.82	25.8726	-0.000394896	-0.00185273	-0.00107357	-0.00164957	-0.00180824	-0.00230434	-0.00162432	-0.00173356	-0.00154152
223.966	25.9434	-0.000394896	-0.00186092	-0.00108939	-0.00164567	-0.00181523	-0.00231344	-0.00162238	-0.00173663	-0.00154616
226.086	26.0142	-0.000394896	-0.00186749	-0.00110531	-0.00164175	-0.00182176	-0.00232359	-0.00161961	-0.00173921	-0.00155092
228.17	26.0849	-0.000394896	-0.00187238	-0.00112117	-0.00163787	-0.00182782	-0.00233473	-0.00161612	-0.00174124	-0.00155575
230.342	26.1557	-0.000394896	-0.00187557	-0.00113685	-0.0016341	-0.00183334	-0.00234682	-0.00161204	-0.00174273	-0.00156057
232.48	26.2264	-0.000394896	-0.00187708	-0.00115218	-0.00163049	-0.00183831	-0.00235982	-0.00160752	-0.00174368	-0.0015653
234.516	26.2972	-0.000394896	-0.00187699	-0.00116702	-0.00162711	-0.00184269	-0.00237368	-0.00160268	-0.00174417	-0.00156987
236.602	26.3679	-0.000394896	-0.0018754	-0.00118121	-0.00162403	-0.00184646	-0.00238832	-0.00159763	-0.00174427	-0.00157425
238.775	26.4387	-0.000394896	-0.00187243	-0.00119461	-0.00162132	-0.00184962	-0.0024037	-0.00159248	-0.00174409	-0.0015784
240.923	26.5094	-0.000394896	-0.00186825	-0.0012071	-0.00161901	-0.00185219	-0.00241977	-0.00158731	-0.00174375	-0.00158231
243.093	26.5802	-0.000394896	-0.00186305	-0.00121858	-0.00161717	-0.00185422	-0.00243647	-0.00158219	-0.00174338	-0.00158599
245.189	26.6509	-0.000394896	-0.00185705	-0.00122897	-0.0016158	-0.00185576	-0.00245376	-0.00157714	-0.00174313	-0.00158942
247.335	26.7217	-0.000394896	-0.00185047	-0.00123819	-0.00161494	-0.00185685	-0.00247157	-0.00157218	-0.00174311	-0.0015926
249.454	26.7925	-0.000394896	-0.00184353	-0.00124614	-0.00161457	-0.00185754	-0.00248983	-0.0015673	-0.00174344	-0.00159553
251.586	26.8632	-0.000394896	-0.00183643	-0.00125277	-0.00161471	-0.00185784	-0.00250851	-0.00156249	-0.00174416	-0.00159821
253.697	26.934	-0.000394896	-0.00182936	-0.00125803	-0.00161533	-0.00185781	-0.00252757	-0.00155775	-0.00174531	-0.00160065
255.832	27.0047	-0.000394896	-0.00182249	-0.00126192	-0.0016164	-0.00185747	-0.00254697	-0.00155308	-0.00174688	-0.0016029
257.912	27.0755	-0.000394896	-0.00181598	-0.00126446	-0.00161792	-0.00185689	-0.0025667	-0.00154852	-0.00174882	-0.001605
260.001	27.1462	-0.000394896	-0.00180997	-0.0012657	-0.00161985	-0.00185611	-0.00258671	-0.00154408	-0.00175107	-0.00160701
262.188	27.217	-0.000394896	-0.00180458	-0.00126568	-0.0016222	-0.0018552	-0.00260698	-0.00153979	-0.00175355	-0.00160897
264.355	27.2877	-0.000394896	-0.00179988	-0.00126452	-0.00162496	-0.0018542	-0.00262749	-0.00153571	-0.00175614	-0.00161096
266.478	27.3585	-0.000394896	-0.00179594	-0.00126238	-0.00162813	-0.00185318	-0.00264823	-0.00153189	-0.00175873	-0.00161301
268.578	27.4292	-0.000394896	-0.00179276	-0.00125947	-0.00163175	-0.00185222	-0.00266921	-0.00152838	-0.0017612	-0.00161517
270.715	27.5	-0.000394896	-0.00179035	-0.00125607	-0.00163583	-0.00185136	-0.00269042	-0.00152522	-0.00176344	-0.00161747
272.824	27.5708	-0.000394896	-0.00178865	-0.00125248	-0.0016404	-0.00185066	-0.00271188	-0.00152248	-0.00176533	-0.00161993
274.942	27.6415	-0.000394896	-0.00178763	-0.00124898	-0.00164548	-0.00185014	-0.0027336	-0.00152021	-0.00176678	-0.00162258
277.026	27.7123	-0.000394896	-0.0017872	-0.00124579	-0.0016511	-0.00184981	-0.00275558	-0.00151847	-0.00176771	-0.00162543
279.137	27.783	-0.000394896	-0.00178731	-0.00124313	-0.00165727	-0.00184966	-0.00277785	-0.00151732	-0.00176809	-0.00162847
281.223	27.8538	-0.000394896	-0.00178785	-0.00124115	-0.001664	-0.00184966	-0.00280042	-0.00151678	-0.00176793	-0.00163173
283.39	27.9245	-0.000394896	-0.00178874	-0.00123999	-0.00167127	-0.00184975	-0.00282334	-0.00151693	-0.00176726	-0.00163524
285.562	27.9953	-0.000394896	-0.0017899	-0.00123975	-0.00167909	-0.00184985	-0.00284666	-0.00151781	-0.00176615	-0.00163903
287.715	28.066	-0.000394896	-0.00179125	-0.00124044	-0.00168746	-0.00184986	-0.00287049	-0.00151948	-0.00176466	-0.00164315
289.804	28.1368	-0.000394896	-0.00179272	-0.00124203	-0.00169639	-0.00184968	-0.00289493	-0.001522	-0.00176286	-0.00164764
291.918	28.2075	-0.000394896	-0.00179425	-0.00124441	-0.00170583	-0.00184923	-0.0029201	-0.0015254	-0.00176081	-0.00165254
294.011	28.2783	-0.000394896	-0.00179581	-0.00124744	-0.00171573	-0.00184844	-0.00294609	-0.00152971	-0.00175859	-0.00165785
296.121	28.3491	-0.000394896	-0.00179744	-0.00125098	-0.001726	-0.00184728	-0.00297297	-0.00153493	-0.00175627	-0.00166358
298.223	28.4198	-0.000394896	-0.00179919	-0.00125486	-0.00173654	-0.00184571	-0.00300081	-0.00154103	-0.00175392	-0.00166972
300.374	28.4906	-0.000394896	-0.00180114	-0.00125895	-0.00174725	-0.00184372	-0.00302964	-0.00154793	-0.00175159	-0.00167627
302.54	28.5613	-0.000394896	-0.00180337	-0.00126312	-0.00175803	-0.00184129	-0.00305949	-0.00155557	-0.0017493	-0.0016832
304.696	28.6321	-0.000394896	-0.001806	-0.00126727	-0.00176876	-0.00183841	-0.00309035	-0.00156382	-0.00174704	-0.00169051
306.759	28.7028	-0.000394896	-0.00180913	-0.00127133	-0.00177935	-0.00183507	-0.00312218	-0.0015726	-0.00174479	-0.00169818
308.868	28.7736	-0.000394896	-0.00181287	-0.00127522	-0.00178968	-0.0018313	-0.00315491	-0.00158179	-0.00174251	-0.00170621
310.976	28.8443	-0.000394896	-0.00181737	-0.00127889	-0.00179967	-0.00182709	-0.00318849	-0.0015913	-0.00174017	-0.00171456
313.107	28.9151	-0.000394896	-0.00182278	-0.00128231	-0.00180921	-0.00182248	-0.00322287	-0.00160105	-0.00173774	-0.0017232
315.21	28.9858	-0.000394896	-0.00182924	-0.00128548	-0.00181823	-0.00181745	-0.00325798	-0.00161094	-0.00173524	-0.00173207
317.341	29.0566	-0.000394896	-0.0018369	-0.00128836	-0.00182668	-0.00181202	-0.00329379	-0.00162092	-0.00173268	-0.00174111
319.475	29.1274	-0.000394896	-0.00184586	-0.00129093	-0.00183451	-0.00180615	-0.00333025	-0.00163088	-0.0017301	-0.00175023
321.623	29.1981	-0.000394896	-0.00185624	-0.00129311	-0.0018417	-0.00179984	-0.00336733	-0.00164076	-0.00172752	-0.00175936
323.74	29.2689	-0.000394896	-0.00186809	-0.00129482	-0.00184822	-0.00179307	-0.00340501	-0.00165048	-0.001725	-0.00176841
325.859	29.3396	-0.000394896	-0.00188146	-0.00129599	-0.00185408	-0.00178584	-0.00344324	-0.00166	-0.00172259	-0.00177725
327.974	29.4104	-0.000394896	-0.00189633	-0.00129658	-0.0018593	-0.00177818	-0.003482	-0.00166927	-0.00172034	-0.0017858
330.072	29.4811	-0.000394896	-0.00191262	-0.00129658	-0.00186392	-0.00177013	-0.00352124	-0.00167827	-0.00171833	-0.00179394
332.204	29.5519	-0.000394896	-0.00193022	-0.00129601	-0.001868	-0.00176173	-0.00356091	-0.00168701	-0.00171669	-0.00180158
334.301	29.6226	-0.000394896	-0.00194901	-0.00129495	-0.0018716	-0.00175307	-0.00360099	-0.00169548	-0.00171551	-0.00180865
336.415	29.6934	-0.000394896	-0.00196878	-0.00129354	-0.00187482	-0.00174427	-0.00364142	-0.0017037	-0.00171491	-0.00181507
338.497	29.7642	-0.000394896	-0.00198932	-0.00129201	-0.00187773	-0.00173543	-0.00368216	-0.00171167	-0.00171494	-0.00182081
340.644	29.8349	-0.000394896	-0.0020104	-0.00129059	-0.00188045	-0.00172669	-0.00372312	-0.00171941	-0.00171569	-0.00182579
342.787	29.9057	-0.000394896	-0.00203176	-0.00128958	-0.00188307	-0.00171816	-0.00376427	-0.00172696	-0.00171719	-0.00182998
344.927	29.9764	-0.000394896	-0.00205314	-0.00128924	-0.00188567	-0.00170993	-0.00380559	-0.00173435	-0.00171948	-0.00183334
347.06	30.0472	-0.000394896	-0.00207425	-0.00128978	-0.00188832	-0.00170209	-0.00384704	-0.00174164	-0.00172259	-0.00183587
349.192	30.1179	-0.000394896	-0.00209483	-0.0012913	-0.00189107	-0.00169473	-0.00388864	-0.00174888	-0.00172652	-0.00183755
351.276	30.1887	-0.000394896	-0.00211457	-0.00129389	-0.00189397	-0.00168791	-0.00393037	-0.00175611	-0.00173127	-0.0018384
353.412	30.2594	-0.000394896	-0.0021332	-0.00129754	-0.00189703	-0.00168168	-0.00397223	-0.00176337	-0.00173682	-0.00183843
355.53	30.3302	-0.000394896	-0.00215045	-0.00130226	-0.00190029	-0.0016761	-0.00401421	-0.00177067	-0.00174312	-0.00183765
357.663	30.4009	-0.000394896	-0.00216608	-0.00130802	-0.00190377	-0.0016712	-0.00405629	-0.00177804	-0.00175013	-0.00183609
359.755	30.4717	-0.000394896	-0.00217984	-0.00131476	-0.00190749	-0.00166705	-0.00409844	-0.0017855	-0.00175781	-0.00183375
361.897	30.5425	-0.000394896	-0.00219156	-0.0013224	-0.00191148	-0.00166371	-0.00414064	-0.00179306	-0.00176611	-0.00183065
364.024	30.6132	-0.000394896	-0.00220106	-0.00133081	-0.00191578	-0.00166123	-0.00418285	-0.00180072	-0.00177497	-0.00182681
366.193	30.684	-0.000394896	-0.00220826	-0.00133986	-0.00192044	-0.00165971	-0.00422507	-0.00180848	-0.00178439	-0.00182226
368.318	30.7547	-0.000394895	-0.00221314	-0.00134938	-0.00192552	-0.00165919	-0.0042673	-0.00181635	-0.00179433	-0.00181703
370.468	30.8255	-0.000394892	-0.00221572	-0.00135919	-0.00193111	-0.00165975	-0.00430952	-0.00182429	-0.00180479	-0.00181116
372.548	30.8962	-0.000394885	-0.00221611	-0.00136913	-0.00193727	-0.00166142	-0.00435177	-0.0018323	-0.00181576	-0.00180468
374.656	30.967	-0.000394874	-0.00221443	-0.00137908	-0.00194409	-0.0016642	-0.00439406	-0.00184033	-0.00182722	-0.00179764
376.758	31.0377	-0.000394858	-0.00221086	-0.00138892	-0.00195164	-0.00166809	-0.00443643	-0.00184837	-0.00183913	-0.00179011
378.877	31.1085	-0.000394834	-0.00220562	-0.00139858	-0.00195997	-0.00167308	-0.00447889	-0.00185637	-0.00185147	-0.00178218
381.043	31.1792	-0.000394804	-0.00219895	-0.001408	-0.0019691	-0.00167912	-0.00452142	-0.00186433	-0.00186421	-0.00177397
383.204	31.25	-0.000394768	-0.0021911	-0.00141717	-0.001979	-0.00168618	-0.00456403	-0.0018722	-0.00187733	-0.00176561
385.289	31.3208	-0.000394725	-0.00218236	-0.00142608	-0.00198965	-0.00169424	-0.0046067	-0.00187997	-0.00189083	-0.0017572
387.356	31.3915	-0.000394677	-0.00217306	-0.00143472	-0.00200099	-0.00170324	-0.00464941	-0.00188763	-0.0019047	-0.00174885
389.509	31.4623	-0.000394626	-0.00216353	-0.00144312	-0.00201294	-0.00171312	-0.00469213	-0.00189517	-0.00191888	-0.00174063
391.632	31.533	-0.000394571	-0.00215408	-0.00145127	-0.0020254	-0.00172382	-0.00473486	-0.00190262	-0.00193332	-0.00173261
393.72	31.6038	-0.000394514	-0.00214501	-0.00145917	-0.00203826	-0.00173522	-0.00477761	-0.00191	-0.00194795	-0.00172486
395.77	31.6745	-0.000394456	-0.00213659	-0.00146683	-0.00205141	-0.0017472	-0.00482041	-0.00191733	-0.00196266	-0.00171747
397.918	31.7453	-0.000394399	-0.00212904	-0.00147427	-0.00206476	-0.00175963	-0.00486331	-0.00192466	-0.00197736	-0.00171053
400.054	31.816	-0.000394343	-0.00212254	-0.00148156	-0.00207828	-0.00177238	-0.00490641	-0.00193204	-0.00199196	-0.0017041
402.238	31.8868	-0.000394289	-0.0021172	-0.00148878	-0.00209193	-0.00178534	-0.00494978	-0.00193952	-0.00200637	-0.00169827
404.421	31.9575	-0.00039424	-0.0021131	-0.00149607	-0.00210573	-0.0017984	-0.00499352	-0.00194712	-0.00202052	-0.00169309
406.534	32.0283	-0.000394194	-0.00211027	-0.00150354	-0.00211974	-0.00181145	-0.00503769	-0.00195488	-0.00203435	-0.00168859
408.579	32.0991	-0.000394151	-0.00210869	-0.00151135	-0.00213401	-0.00182437	-0.00508238	-0.00196279	-0.00204779	-0.00168479
410.698	32.1698	-0.000394111	-0.00210831	-0.00151967	-0.00214858	-0.00183706	-0.00512768	-0.00197087	-0.00206076	-0.00168169
412.815	32.2406	-0.000394072	-0.00210908	-0.00152867	-0.00216348	-0.00184945	-0.00517368	-0.00197914	-0.00207323	-0.00167931
414.964	32.3113	-0.000394031	-0.00211089	-0.0015385	-0.00217873	-0.00186145	-0.00522048	-0.00198759	-0.00208519	-0.00167764
417.084	32.3821	-0.000393986	-0.00211364	-0.00154928	-0.00219432	-0.00187303	-0.00526819	-0.00199624	-0.00209665	-0.00167671
419.23	32.4528	-0.000393935	-0.00211723	-0.00156104	-0.00221025	-0.00188417	-0.00531693	-0.00200508	-0.0021076	-0.00167656
421.333	32.5236	-0.000393877	-0.00212154	-0.00157377	-0.00222649	-0.00189488	-0.00536685	-0.00201413	-0.00211805	-0.00167721
423.456	32.5943	-0.000393811	-0.00212646	-0.00158738	-0.00224303	-0.00190515	-0.00541812	-0.00202336	-0.00212799	-0.00167868
425.57	32.6651	-0.000393736	-0.00213187	-0.00160175	-0.00225983	-0.00191502	-0.00547092	-0.00203274	-0.00213738	-0.00168098
427.716	32.7358	-0.000393653	-0.00213768	-0.00161677	-0.00227688	-0.00192451	-0.00552544	-0.0020422	-0.00214621	-0.00168414
429.794	32.8066	-0.000393563	-0.00214382	-0.0016323	-0.00229418	-0.00193367	-0.00558187	-0.00205166	-0.00215443	-0.00168814
431.929	32.8774	-0.000393466	-0.00215026	-0.00164823	-0.00231174	-0.00194253	-0.00564036	-0.00206103	-0.00216203	-0.00169297
434.051	32.9481	-0.000393362	-0.00215699	-0.00166446	-0.00232959	-0.00195113	-0.00570103	-0.0020702	-0.00216898	-0.00169861
436.197	33.0189	-0.000393253	-0.00216404	-0.00168088	-0.00234775	-0.00195952	-0.00576394	-0.00207906	-0.00217528	-0.00170502
438.306	33.0896	-0.00039314	-0.00217145	-0.00169736	-0.00236622	-0.00196771	-0.00582911	-0.00208747	-0.00218096	-0.00171212
440.446	33.1604	-0.000393022	-0.00217925	-0.00171378	-0.00238498	-0.00197571	-0.00589649	-0.00209531	-0.00218604	-0.00171985
442.577	33.2311	-0.000392901	-0.00218749	-0.00172998	-0.00240401	-0.00198349	-0.00596601	-0.00210242	-0.00219057	-0.00172815
444.73	33.3019	-0.000392777	-0.00219622	-0.00174587	-0.00242326	-0.00199102	-0.00603757	-0.00210871	-0.00219458	-0.00173698
446.813	33.3726	-0.000392652	-0.00220547	-0.00176135	-0.00244269	-0.00199827	-0.00611101	-0.00211409	-0.00219811	-0.00174629
448.909	33.4434	-0.000392525	-0.00221523	-0.00177637	-0.00246221	-0.00200517	-0.00618617	-0.00211852	-0.00220122	-0.00175606
451.044	33.5142	-0.000392398	-0.00222548	-0.00179089	-0.00248175	-0.0020117	-0.00626285	-0.00212196	-0.00220393	-0.00176629
453.179	33.5849	-0.000392269	-0.00223619	-0.00180487	-0.0025012	-0.00201784	-0.00634081	-0.00212444	-0.00220629	-0.00177694
455.273	33.6557	-0.00039214	-0.00224732	-0.00181828	-0.00252044	-0.00202357	-0.00641982	-0.00212597	-0.00220834	-0.00178799
457.34	33.7264	-0.000392008	-0.00225879	-0.00183109	-0.00253934	-0.00202892	-0.00649966	-0.00212657	-0.00221014	-0.00179942
459.526	33.7972	-0.000391875	-0.00227056	-0.00184323	-0.00255777	-0.0020339	-0.0065801	-0.00212629	-0.00221172	-0.0018112
461.704	33.8679	-0.000391739	-0.00228252	-0.00185466	-0.00257556	-0.00203857	-0.00666093	-0.00212516	-0.00221311	-0.00182332
463.787	33.9387	-0.000391599	-0.0022946	-0.00186529	-0.00259257	-0.002043	-0.00674195	-0.00212324	-0.00221436	-0.00183575
465.899	34.0094	-0.000391455	-0.00230665	-0.00187509	-0.00260861	-0.00204725	-0.00682295	-0.00212058	-0.00221551	-0.00184845
468.029	34.0802	-0.000391305	-0.00231858	-0.00188401	-0.00262353	-0.00205141	-0.00690376	-0.00211724	-0.00221662	-0.00186138
470.121	34.1509	-0.000391147	-0.00233025	-0.00189204	-0.00263716	-0.00205558	-0.00698419	-0.0021133	-0.00221778	-0.00187449
472.288	34.2217	-0.000390981	-0.00234154	-0.0018992	-0.00264936	-0.00205986	-0.00706409	-0.00210885	-0.00221906	-0.00188772
474.403	34.2925	-0.000390808	-0.0023523	-0.00190553	-0.00266	-0.00206437	-0.0071433	-0.00210398	-0.00222055	-0.00190101
476.532	34.3632	-0.000390628	-0.00236237	-0.00191111	-0.00266899	-0.00206923	-0.0072217	-0.0020988	-0.00222229	-0.00191432
478.662	34.434	-0.000390442	-0.00237161	-0.00191599	-0.00267625	-0.00207458	-0.00729917	-0.00209339	-0.00222429	-0.00192759
480.797	34.5047	-0.000390251	-0.00237985	-0.00192024	-0.00268166	-0.00208051	-0.0073756	-0.00208784	-0.00222652	-0.00194079
482.855	34.5755	-0.000390055	-0.00238697	-0.00192395	-0.00268516	-0.00208713	-0.00745089	-0.00208222	-0.00222894	-0.00195387
484.971	34.6462	-0.000389856	-0.00239285	-0.00192718	-0.00268665	-0.00209449	-0.00752496	-0.00207661	-0.00223147	-0.00196677
487.169	34.717	-0.000389652	-0.00239741	-0.00192998	-0.0026861	-0.00210261	-0.00759772	-0.00207109	-0.00223403	-0.00197944
489.352	34.7877	-0.000389445	-0.00240059	-0.00193238	-0.0026835	-0.00211147	-0.00766912	-0.0020657	-0.00223654	-0.00199183
491.425	34.8585	-0.000389236	-0.00240235	-0.00193438	-0.00267889	-0.00212104	-0.00773913	-0.0020605	-0.00223891	-0.00200392
493.529	34.9292	-0.000389027	-0.00240266	-0.00193598	-0.00267234	-0.00213126	-0.00780772	-0.00205551	-0.00224104	-0.00201569
495.602	35	-0.000388818	-0.0024015	-0.00193715	-0.00266399	-0.00214207	-0.00787492	-0.00205074	-0.00224282	-0.00202718
497.685	35.0708	-0.000388612	-0.00239888	-0.00193784	-0.002654	-0.00215341	-0.00794074	-0.0020462	-0.00224414	-0.00203841
499.853	35.1415	-0.00038841	-0.00239482	-0.00193804	-0.00264259	-0.00216521	-0.00800523	-0.00204186	-0.00224491	-0.00204938
502.029	35.2123	-0.000388212	-0.00238942	-0.00193772	-0.00262999	-0.00217743	-0.00806848	-0.00203774	-0.00224508	-0.0020601
504.151	35.283	-0.00038802	-0.00238279	-0.00193688	-0.00261644	-0.00219001	-0.00813063	-0.00203384	-0.00224463	-0.00207058
506.255	35.3538	-0.000387834	-0.00237508	-0.00193553	-0.0026022	-0.00220294	-0.0081918	-0.00203016	-0.00224354	-0.00208081
508.372	35.4245	-0.000387654	-0.00236648	-0.00193367	-0.00258751	-0.00221623	-0.00825216	-0.00202675	-0.00224183	-0.00209079
510.458	35.4953	-0.000387481	-0.00235719	-0.00193131	-0.00257263	-0.00222991	-0.00831188	-0.0020236	-0.00223951	-0.00210051
512.577	35.566	-0.000387314	-0.00234745	-0.00192846	-0.00255781	-0.00224403	-0.0083711	-0.00202076	-0.00223656	-0.00210999
514.665	35.6368	-0.000387153	-0.00233749	-0.00192515	-0.00254327	-0.00225865	-0.00842997	-0.00201827	-0.00223299	-0.00211923
516.8	35.7075	-0.000387	-0.00232756	-0.00192143	-0.00252926	-0.00227381	-0.00848856	-0.00201615	-0.00222878	-0.00212824
518.885	35.7783	-0.000386853	-0.00231788	-0.00191739	-0.00251602	-0.00228954	-0.00854695	-0.00201448	-0.00222392	-0.00213705
521.048	35.8491	-0.000386713	-0.00230869	-0.00191315	-0.0025038	-0.00230587	-0.00860515	-0.00201332	-0.00221841	-0.00214566
523.17	35.9198	-0.00038658	-0.00230017	-0.00190885	-0.00249287	-0.00232278	-0.00866314	-0.00201274	-0.00221224	-0.00215412
525.303	35.9906	-0.000386455	-0.00229251	-0.00190463	-0.00248349	-0.00234025	-0.00872091	-0.00201281	-0.00220545	-0.00216243
527.418	36.0613	-0.000386338	-0.00228586	-0.00190064	-0.00247591	-0.00235828	-0.0087784	-0.00201363	-0.00219806	-0.00217061
529.589	36.1321	-0.000386227	-0.00228038	-0.00189698	-0.00247038	-0.00237682	-0.00883555	-0.00201527	-0.00219014	-0.00217866
531.728	36.2028	-0.000386121	-0.00227614	-0.00189378	-0.00246717	-0.00239584	-0.0088923	-0.00201779	-0.00218174	-0.00218656
533.876	36.2736	-0.000386018	-0.00227319	-0.00189112	-0.00246651	-0.00241526	-0.00894853	-0.00202126	-0.00217293	-0.00219426
535.968	36.3443	-0.000385915	-0.00227156	-0.00188909	-0.00246862	-0.002435	-0.00900412	-0.00202571	-0.00216375	-0.00220173
538.096	36.4151	-0.000385807	-0.00227119	-0.00188779	-0.00247367	-0.00245495	-0.00905896	-0.00203117	-0.00215429	-0.00220893
540.219	36.4858	-0.000385693	-0.00227199	-0.00188734	-0.00248179	-0.00247501	-0.00911291	-0.00203763	-0.00214464	-0.00221585
542.364	36.5566	-0.000385567	-0.00227385	-0.00188785	-0.00249307	-0.00249508	-0.00916587	-0.00204507	-0.00213491	-0.00222246
544.483	36.6274	-0.000385427	-0.00227665	-0.00188945	-0.00250753	-0.00251506	-0.00921771	-0.00205342	-0.00212523	-0.00222875
546.623	36.6981	-0.000385269	-0.00228026	-0.00189221	-0.00252514	-0.00253487	-0.00926834	-0.00206263	-0.00211572	-0.00223471
548.715	36.7689	-0.000385089	-0.00228459	-0.00189619	-0.00254582	-0.00255444	-0.00931765	-0.00207261	-0.00210648	-0.00224029
550.822	36.8396	-0.000384884	-0.00228952	-0.00190143	-0.00256943	-0.00257373	-0.00936555	-0.0020833	-0.00209763	-0.00224545
552.929	36.9104	-0.000384651	-0.00229497	-0.00190795	-0.0025958	-0.00259266	-0.00941196	-0.00209463	-0.00208928	-0.00225015
555.075	36.9811	-0.000384389	-0.00230083	-0.00191571	-0.00262472	-0.00261122	-0.00945683	-0.00210654	-0.00208154	-0.00225438
557.189	37.0519	-0.000384096	-0.00230701	-0.00192465	-0.00265596	-0.00262938	-0.00950013	-0.00211896	-0.00207455	-0.00225814
559.328	37.1226	-0.000383775	-0.00231347	-0.00193467	-0.00268932	-0.00264718	-0.00954182	-0.00213186	-0.00206844	-0.00226143
561.41	37.1934	-0.000383425	-0.00232017	-0.00194569	-0.00272456	-0.00266463	-0.00958191	-0.00214515	-0.00206335	-0.00226427
563.525	37.2642	-0.000383051	-0.00232712	-0.00195756	-0.00276152	-0.0026818	-0.0096204	-0.00215877	-0.00205935	-0.00226666
565.654	37.3349	-0.000382655	-0.00233435	-0.00197016	-0.00280002	-0.00269871	-0.0096573	-0.00217263	-0.00205647	-0.00226861
567.814	37.4057	-0.000382241	-0.00234191	-0.00198338	-0.00283994	-0.00271542	-0.00969263	-0.00218665	-0.00205474	-0.00227014
569.882	37.4764	-0.000381813	-0.0023499	-0.00199708	-0.00288117	-0.00273196	-0.00972638	-0.00220075	-0.00205416	-0.00227128
571.956	37.5472	-0.000381373	-0.00235841	-0.00201115	-0.00292359	-0.00274836	-0.00975855	-0.00221485	-0.00205476	-0.00227204
574.109	37.6179	-0.000380923	-0.00236759	-0.00202548	-0.00296708	-0.00276465	-0.00978909	-0.00222892	-0.00205656	-0.00227247
576.21	37.6887	-0.000380464	-0.00237755	-0.00203993	-0.00301153	-0.00278087	-0.00981794	-0.00224295	-0.00205955	-0.00227263
578.399	37.7594	-0.000379999	-0.00238841	-0.00205434	-0.00305686	-0.00279704	-0.00984497	-0.00225695	-0.00206372	-0.00227259
580.574	37.8302	-0.000379528	-0.00240029	-0.00206859	-0.00310296	-0.00281317	-0.00987001	-0.00227098	-0.00206903	-0.00227244
582.663	37.9009	-0.00037905	-0.00241325	-0.00208253	-0.00314972	-0.00282926	-0.00989289	-0.00228512	-0.00207541	-0.00227226
584.815	37.9717	-0.000378565	-0.0024273	-0.00209607	-0.00319703	-0.00284529	-0.00991339	-0.00229943	-0.00208279	-0.00227216
586.948	38.0425	-0.000378073	-0.00244242	-0.0021091	-0.00324481	-0.00286122	-0.00993129	-0.00231396	-0.00209105	-0.00227227
589.016	38.1132	-0.000377572	-0.00245853	-0.00212157	-0.00329297	-0.00287705	-0.00994637	-0.00232878	-0.00210009	-0.0022727
591.126	38.184	-0.000377059	-0.0024755	-0.00213348	-0.00334145	-0.00289275	-0.0099584	-0.00234394	-0.00210981	-0.00227358
593.22	38.2547	-0.000376532	-0.00249322	-0.00214485	-0.00339015	-0.0029083	-0.00996719	-0.00235949	-0.00212014	-0.00227503
595.348	38.3255	-0.000375985	-0.00251157	-0.00215574	-0.003439	-0.0029237	-0.00997252	-0.00237546	-0.00213102	-0.00227711
597.456	38.3962	-0.000375417	-0.0025304	-0.00216617	-0.00348789	-0.00293896	-0.00997417	-0.00239187	-0.0021424	-0.00227985
599.607	38.467	-0.000374825	-0.00254958	-0.00217618	-0.00353674	-0.0029541	-0.00997194	-0.00240871	-0.00215426	-0.00228323
601.74	38.5377	-0.000374205	-0.00256897	-0.0021858	-0.00358545	-0.00296919	-0.0099656	-0.00242597	-0.00216655	-0.00228721
603.898	38.6085	-0.000373558	-0.00258844	-0.00219507	-0.00363393	-0.00298431	-0.00995491	-0.00244364	-0.00217927	-0.00229171
606.016	38.6792	-0.00037288	-0.00260787	-0.00220404	-0.00368213	-0.00299956	-0.00993965	-0.00246167	-0.00219241	-0.00229667
608.159	38.75	-0.000372174	-0.00262711	-0.00221279	-0.00373001	-0.00301506	-0.00991957	-0.00248003	-0.00220597	-0.00230202
610.256	38.8208	-0.000371439	-0.00264603	-0.00222143	-0.00377757	-0.00303095	-0.00989448	-0.00249867	-0.00221996	-0.00230769
612.379	38.8915	-0.000370676	-0.00266445	-0.00223012	-0.00382478	-0.00304735	-0.00986419	-0.00251757	-0.00223435	-0.00231361
614.477	38.9623	-0.000369888	-0.00268222	-0.00223902	-0.00387166	-0.00306436	-0.00982855	-0.00253668	-0.00224916	-0.00231971
616.63	39.033	-0.000369075	-0.00269918	-0.00224832	-0.00391825	-0.00308208	-0.00978743	-0.00255598	-0.00226437	-0.00232597
618.761	39.1038	-0.00036824	-0.00271517	-0.0022582	-0.00396459	-0.00310059	-0.00974076	-0.00257544	-0.00227993	-0.00233237
620.915	39.1745	-0.000367387	-0.00273003	-0.0022688	-0.00401075	-0.00311997	-0.00968849	-0.00259505	-0.00229579	-0.00233892
622.987	39.2453	-0.000366516	-0.00274366	-0.00228029	-0.00405678	-0.00314031	-0.00963059	-0.00261481	-0.00231186	-0.00234566
625.104	39.316	-0.000365632	-0.00275594	-0.0022928	-0.00410276	-0.00316165	-0.0095671	-0.0026347	-0.0023281	-0.00235257
627.192	39.3868	-0.000364737	-0.00276684	-0.0023064	-0.00414874	-0.00318405	-0.00949806	-0.00265472	-0.00234443	-0.0023597
629.281	39.4575	-0.000363834	-0.0027763	-0.0023211	-0.00419481	-0.00320754	-0.00942355	-0.00267489	-0.00236081	-0.00236703
631.438	39.5283	-0.000362928	-0.00278434	-0.00233689	-0.00424104	-0.00323216	-0.00934369	-0.00269523	-0.0023772	-0.00237461
633.555	39.5991	-0.000362022	-0.00279098	-0.00235368	-0.0042875	-0.003258	-0.00925863	-0.00271577	-0.00239356	-0.00238247
635.704	39.6698	-0.000361122	-0.0027963	-0.00237138	-0.00433429	-0.00328513	-0.00916855	-0.00273657	-0.00240982	-0.00239066
637.828	39.7406	-0.000360232	-0.0028004	-0.00238988	-0.00438149	-0.00331366	-0.00907371	-0.00275772	-0.00242592	-0.00239925
639.993	39.8113	-0.000359359	-0.00280343	-0.00240905	-0.00442917	-0.00334374	-0.00897437	-0.0027793	-0.00244178	-0.00240828
642.128	39.8821	-0.000358506	-0.00280558	-0.0024288	-0.00447744	-0.00337551	-0.00887086	-0.00280144	-0.00245734	-0.00241781
644.255	39.9528	-0.00035768	-0.00280711	-0.00244902	-0.00452639	-0.00340912	-0.00876345	-0.00282424	-0.00247256	-0.00242786
646.328	40.0236	-0.000356885	-0.00280832	-0.00246964	-0.00457613	-0.00344471	-0.00865245	-0.00284785	-0.0024874	-0.00243843
648.462	40.0943	-0.000356125	-0.00280955	-0.00249055	-0.00462679	-0.00348242	-0.00853811	-0.00287237	-0.00250185	-0.00244955
650.577	40.1651	-0.000355405	-0.00281117	-0.00251168	-0.0046785	-0.00352234	-0.00842069	-0.00289787	-0.00251589	-0.00246123
652.714	40.2358	-0.000354729	-0.00281356	-0.00253298	-0.00473142	-0.00356457	-0.00830043	-0.00292443	-0.00252947	-0.00247351
654.789	40.3066	-0.000354102	-0.00281709	-0.00255442	-0.00478568	-0.00360918	-0.00817751	-0.00295207	-0.00254257	-0.00248644
656.916	40.3774	-0.000353525	-0.00282212	-0.00257601	-0.00484146	-0.0036562	-0.00805212	-0.00298083	-0.00255518	-0.00250007
659.033	40.4481	-0.000353002	-0.00282895	-0.00259776	-0.00489895	-0.00370564	-0.00792438	-0.0030107	-0.00256729	-0.00251447
661.188	40.5189	-0.000352532	-0.00283782	-0.00261971	-0.00495834	-0.00375746	-0.00779438	-0.00304167	-0.00257889	-0.00252966
663.336	40.5896	-0.000352116	-0.00284887	-0.00264187	-0.00501985	-0.00381159	-0.00766221	-0.00307371	-0.00259003	-0.00254566
665.486	40.6604	-0.000351753	-0.00286219	-0.00266427	-0.00508368	-0.00386796	-0.00752791	-0.00310678	-0.00260075	-0.00256245
667.574	40.7311	-0.000351441	-0.00287781	-0.00268691	-0.00515005	-0.00392648	-0.00739155	-0.00314077	-0.00261112	-0.00257999
669.681	40.8019	-0.000351179	-0.00289572	-0.00270974	-0.00521917	-0.00398706	-0.00725319	-0.00317557	-0.00262119	-0.00259824
671.85	40.8726	-0.000350965	-0.00291589	-0.00273268	-0.00529119	-0.00404964	-0.00711288	-0.00321104	-0.00263107	-0.00261714
674.036	40.9434	-0.000350796	-0.00293823	-0.00275564	-0.00536625	-0.00411413	-0.00697068	-0.00324706	-0.00264085	-0.00263667
676.121	41.0142	-0.000350668	-0.00296265	-0.00277851	-0.00544443	-0.00418045	-0.00682664	-0.00328346	-0.00265066	-0.00265679
678.229	41.0849	-0.00035058	-0.00298898	-0.00280121	-0.00552578	-0.00424853	-0.00668085	-0.00332015	-0.00266064	-0.00267751
680.381	41.1557	-0.000350527	-0.00301702	-0.00282364	-0.00561031	-0.00431826	-0.00653339	-0.00335701	-0.00267093	-0.00269882
682.551	41.2264	-0.000350507	-0.00304655	-0.00284575	-0.00569798	-0.00438955	-0.00638436	-0.00339397	-0.00268168	-0.00272076
684.655	41.2972	-0.000350518	-0.00307736	-0.00286751	-0.0057887	-0.00446228	-0.00623388	-0.00343102	-0.00269305	-0.00274336
686.734	41.3679	-0.000350558	-0.00310925	-0.00288893	-0.00588234	-0.0045364	-0.00608205	-0.00346817	-0.00270519	-0.00276666
688.842	41.4387	-0.000350627	-0.00314205	-0.00291004	-0.00597877	-0.00461182	-0.00592898	-0.00350543	-0.00271826	-0.00279072
690.922	41.5094	-0.000350722	-0.00317561	-0.00293089	-0.00607782	-0.00468849	-0.00577474	-0.00354284	-0.00273239	-0.00281558
693.046	41.5802	-0.000350844	-0.00320983	-0.00295151	-0.00617935	-0.00476637	-0.00561943	-0.00358045	-0.0027477	-0.00284125
695.159	41.6509	-0.000350991	-0.00324461	-0.00297194	-0.00628321	-0.00484541	-0.00546313	-0.00361833	-0.0027643	-0.00286772
697.285	41.7217	-0.000351163	-0.00327987	-0.00299221	-0.00638924	-0.00492556	-0.00530596	-0.00365654	-0.0027823	-0.00289497
699.365	41.7925	-0.000351359	-0.00331553	-0.00301236	-0.00649728	-0.00500675	-0.00514806	-0.00369512	-0.00280178	-0.00292298
701.494	41.8632	-0.00035158	-0.00335152	-0.0030324	-0.00660716	-0.00508892	-0.00498957	-0.00373411	-0.00282281	-0.00295173
703.623	41.934	-0.000351824	-0.00338777	-0.00305237	-0.00671868	-0.00517198	-0.00483068	-0.00377357	-0.00284546	-0.00298122
705.797	42.0047	-0.000352091	-0.00342427	-0.00307227	-0.00683163	-0.00525582	-0.00467158	-0.00381351	-0.00286975	-0.00301145
707.922	42.0755	-0.000352382	-0.00346098	-0.00309215	-0.00694582	-0.00534035	-0.0045125	-0.00385398	-0.0028957	-0.00304244
710.052	42.1462	-0.000352697	-0.0034979	-0.00311204	-0.00706103	-0.00542545	-0.00435366	-0.00389497	-0.00292329	-0.00307423
712.123	42.217	-0.000353038	-0.00353501	-0.00313198	-0.00717705	-0.005511	-0.00419526	-0.00393651	-0.00295249	-0.00310687
714.236	42.2877	-0.000353405	-0.00357229	-0.003152	-0.00729364	-0.00559687	-0.00403751	-0.00397862	-0.00298327	-0.00314045
716.331	42.3585	-0.000353801	-0.00360972	-0.00317213	-0.00741059	-0.00568294	-0.00388058	-0.00402129	-0.00301559	-0.00317505
718.465	42.4292	-0.000354226	-0.00364727	-0.00319237	-0.00752767	-0.00576908	-0.00372465	-0.00406453	-0.00304943	-0.00321075
720.596	42.5	-0.000354682	-0.0036849	-0.00321272	-0.00764467	-0.00585515	-0.00356988	-0.00410835	-0.00308474	-0.00324762
722.776	42.5708	-0.000355171	-0.00372259	-0.00323318	-0.00776134	-0.00594102	-0.0034164	-0.00415272	-0.00312146	-0.00328572
724.847	42.6415	-0.000355693	-0.00376028	-0.00325383	-0.00787747	-0.00602657	-0.00326436	-0.00419763	-0.00315954	-0.00332508
726.942	42.7123	-0.000356248	-0.00379795	-0.00327476	-0.00799285	-0.00611167	-0.00311386	-0.00424306	-0.00319892	-0.00336574
729.139	42.783	-0.000356835	-0.00383558	-0.00329611	-0.00810726	-0.00619625	-0.00296502	-0.00428896	-0.00323955	-0.00340771
731.293	42.8538	-0.000357452	-0.00387319	-0.00331804	-0.00822047	-0.00628021	-0.00281794	-0.00433533	-0.00328141	-0.00345101
733.411	42.9245	-0.000358098	-0.00391082	-0.00334071	-0.00833227	-0.00636352	-0.00267272	-0.00438214	-0.00332446	-0.00349565
735.585	42.9953	-0.000358769	-0.0039485	-0.00336425	-0.00844249	-0.00644614	-0.00252947	-0.0044294	-0.00336871	-0.00354162
737.7	43.066	-0.000359465	-0.00398629	-0.00338875	-0.00855098	-0.00652811	-0.00238828	-0.0044771	-0.00341418	-0.0035889
739.768	43.1368	-0.000360183	-0.00402422	-0.00341431	-0.0086576	-0.00660943	-0.00224923	-0.00452527	-0.00346088	-0.00363748
741.887	43.2075	-0.000360922	-0.00406232	-0.00344096	-0.00876223	-0.00669013	-0.00211239	-0.00457394	-0.00350887	-0.00368736
743.954	43.2783	-0.00036168	-0.00410061	-0.00346876	-0.00886478	-0.00677025	-0.00197784	-0.00462318	-0.00355816	-0.00373859
746.073	43.3491	-0.000362454	-0.0041391	-0.00349771	-0.00896518	-0.0068498	-0.00184565	-0.00467308	-0.0036088	-0.00379121
748.152	43.4198	-0.000363243	-0.00417782	-0.00352783	-0.00906339	-0.00692883	-0.00171592	-0.00472375	-0.00366082	-0.00384531
750.292	43.4906	-0.000364042	-0.00421677	-0.00355915	-0.00915941	-0.00700739	-0.0015888	-0.00477533	-0.00371429	-0.00390099
752.415	43.5613	-0.000364846	-0.00425597	-0.00359169	-0.00925324	-0.0070855	-0.00146443	-0.00482795	-0.00376926	-0.00395835
754.597	43.6321	-0.00036565	-0.00429542	-0.00362548	-0.0093449	-0.00716318	-0.00134301	-0.00488176	-0.00382579	-0.0040175
756.73	43.7028	-0.000366449	-0.0043351	-0.00366059	-0.00943437	-0.00724047	-0.00122471	-0.00493688	-0.00388395	-0.00407853
758.868	43.7736	-0.000367238	-0.004375	-0.00369707	-0.00952166	-0.00731738	-0.00110972	-0.00499343	-0.0039438	-0.00414152
760.958	43.8443	-0.000368013	-0.00441508	-0.003735	-0.00960671	-0.00739395	-0.000998241	-0.00505152	-0.00400541	-0.00420651
763.089	43.9151	-0.000368771	-0.00445536	-0.00377445	-0.00968948	-0.00747018	-0.000890429	-0.00511121	-0.00406886	-0.00427352
765.21	43.9858	-0.000369508	-0.00449587	-0.00381544	-0.00976991	-0.00754605	-0.000786449	-0.00517257	-0.00413422	-0.00434257
767.358	44.0566	-0.000370223	-0.0045367	-0.00385797	-0.00984792	-0.00762155	-0.000686447	-0.00523562	-0.00420158	-0.00441364
769.512	44.1274	-0.000370914	-0.00457793	-0.00390199	-0.00992341	-0.00769665	-0.000590559	-0.00530035	-0.00427099	-0.00448671
771.666	44.1981	-0.000371581	-0.00461972	-0.00394743	-0.0099963	-0.00777128	-0.0004989	-0.00536675	-0.00434253	-0.00456176
773.797	44.2689	-0.000372225	-0.00466222	-0.0039942	-0.0100665	-0.00784539	-0.000411558	-0.00543474	-0.00441624	-0.00463874
775.848	44.3396	-0.000372847	-0.00470561	-0.00404226	-0.0101338	-0.00791888	-0.00032861	-0.00550425	-0.00449218	-0.00471764
777.981	44.4104	-0.000373448	-0.0047501	-0.00409157	-0.0101982	-0.00799169	-0.000250112	-0.00557518	-0.00457038	-0.00479844
780.127	44.4811	-0.00037403	-0.00479595	-0.00414218	-0.0102595	-0.00806373	-0.0001761	-0.0056474	-0.00465087	-0.00488111
782.228	44.5519	-0.000374595	-0.00484345	-0.00419416	-0.0103177	-0.00813495	-0.000106593	-0.00572079	-0.00473364	-0.00496564
784.318	44.6226	-0.000375145	-0.00489295	-0.0042476	-0.0103726	-0.00820527	-4.15787e-05	-0.00579522	-0.00481869	-0.005052
786.457	44.6934	-0.000375684	-0.0049448	-0.00430263	-0.010424	-0.00827462	1.89859e-05	-0.00587055	-0.00490598	-0.00514014
788.549	44.7642	-0.000376212	-0.00499935	-0.00435933	-0.0104719	-0.00834294	7.5187e-05	-0.00594667	-0.00499548	-0.00523002
790.69	44.8349	-0.000376732	-0.00505692	-0.00441778	-0.010516	-0.00841011	0.000127149	-0.00602343	-0.00508717	-0.00532159
792.802	44.9057	-0.000377246	-0.00511782	-0.00447807	-0.0105563	-0.00847602	0.000175047	-0.00610067	-0.00518099	-0.00541478
794.976	44.9764	-0.000377755	-0.00518227	-0.00454026	-0.0105925	-0.0085405	0.000219086	-0.00617824	-0.0052769	-0.00550955
797.136	45.0472	-0.00037826	-0.00525045	-0.0046044	-0.0106247	-0.00860338	0.000259503	-0.00625599	-0.00537484	-0.00560584
799.27	45.1179	-0.000378761	-0.00532248	-0.00467056	-0.0106526	-0.00866446	0.00029656	-0.00633376	-0.00547475	-0.0057036
801.357	45.1887	-0.000379259	-0.0053984	-0.00473879	-0.0106762	-0.00872354	0.000330541	-0.00641144	-0.00557657	-0.00580275
803.468	45.2594	-0.000379752	-0.00547818	-0.00480916	-0.0106955	-0.00878043	0.000361753	-0.00648888	-0.00568025	-0.00590323
805.568	45.3302	-0.000380238	-0.00556175	-0.00488171	-0.0107105	-0.00883493	0.000390504	-0.00656594	-0.00578573	-0.00600496
807.692	45.4009	-0.000380714	-0.00564904	-0.00495644	-0.0107211	-0.00888684	0.000417103	-0.00664247	-0.00589294	-0.00610789
809.787	45.4717	-0.00038118	-0.00573994	-0.00503334	-0.0107275	-0.00893596	0.000441847	-0.00671834	-0.00600179	-0.00621195
811.941	45.5425	-0.000381631	-0.00583436	-0.00511238	-0.0107295	-0.00898207	0.000465008	-0.0067934	-0.00611221	-0.00631707
814.106	45.6132	-0.000382065	-0.00593221	-0.00519357	-0.0107273	-0.00902497	0.000486833	-0.00686755	-0.00622407	-0.0064232
816.236	45.684	-0.000382478	-0.00603339	-0.0052769	-0.0107208	-0.00906443	0.000507547	-0.00694067	-0.00633727	-0.00653031
818.289	45.7547	-0.000382867	-0.00613783	-0.00536237	-0.0107099	-0.00910022	0.00052737	-0.00701267	-0.00645166	-0.00663838
820.401	45.8255	-0.000383227	-0.0062454	-0.00544997	-0.0106948	-0.00913213	0.000546503	-0.00708349	-0.0065671	-0.0067474
822.537	45.8962	-0.000383556	-0.00635596	-0.0055397	-0.0106752	-0.00915994	0.000565126	-0.00715307	-0.00668342	-0.00685735
824.681	45.967	-0.00038385	-0.00646933	-0.00563158	-0.0106513	-0.00918346	0.000583398	-0.00722135	-0.00680041	-0.00696821
826.811	46.0377	-0.000384105	-0.00658533	-0.00572561	-0.0106229	-0.00920249	0.000601453	-0.00728826	-0.00691787	-0.00707995
828.972	46.1085	-0.000384319	-0.00670379	-0.00582179	-0.0105902	-0.00921684	0.000619395	-0.00735373	-0.00703559	-0.00719253
831.074	46.1792	-0.000384488	-0.00682453	-0.00592013	-0.0105532	-0.00922639	0.000637299	-0.00741767	-0.00715335	-0.0073059
833.166	46.25	-0.000384609	-0.00694734	-0.00602061	-0.0105119	-0.00923098	0.000655199	-0.00747996	-0.00727092	-0.00742001
835.272	46.3208	-0.000384681	-0.00707201	-0.00612318	-0.0104663	-0.00923052	0.000673096	-0.00754047	-0.00738812	-0.00753477
837.365	46.3915	-0.000384702	-0.0071983	-0.00622779	-0.0104166	-0.00922487	0.000690952	-0.00759905	-0.00750474	-0.00765012
839.508	46.4623	-0.000384671	-0.0073259	-0.00633437	-0.0103628	-0.00921394	0.000708703	-0.00765558	-0.00762058	-0.00776596
841.628	46.533	-0.000384587	-0.00745448	-0.00644282	-0.0103052	-0.00919763	0.000726272	-0.00770991	-0.00773545	-0.00788221
843.806	46.6038	-0.000384453	-0.00758365	-0.00655306	-0.0102437	-0.00917587	0.000743578	-0.0077619	-0.00784916	-0.00799878
845.951	46.6745	-0.00038427	-0.007713	-0.00666501	-0.0101786	-0.00914863	0.000760548	-0.00781141	-0.00796156	-0.00811556
848.052	46.7453	-0.000384042	-0.00784212	-0.00677861	-0.0101099	-0.00911591	0.000777118	-0.00785825	-0.00807249	-0.00823244
850.127	46.816	-0.000383775	-0.00797058	-0.00689382	-0.0100376	-0.00907775	0.000793231	-0.00790225	-0.00818183	-0.00834925
852.237	46.8868	-0.000383472	-0.00809799	-0.00701062	-0.00996205	-0.00903423	0.000808846	-0.00794323	-0.00828945	-0.00846584
854.305	46.9575	-0.000383141	-0.00822397	-0.00712897	-0.00988321	-0.00898546	0.000823921	-0.00798102	-0.00839522	-0.00858201
856.44	47.0283	-0.000382788	-0.00834814	-0.00724887	-0.00980123	-0.00893158	0.000838423	-0.00801549	-0.00849904	-0.00869753
858.591	47.0991	-0.00038242	-0.00847018	-0.00737026	-0.00971622	-0.00887269	0.000852322	-0.0080465	-0.00860077	-0.00881217
860.762	47.1698	-0.000382042	-0.00858979	-0.00749311	-0.00962826	-0.00880893	0.000865594	-0.00807396	-0.00870031	-0.00892566
862.872	47.2406	-0.000381661	-0.00870673	-0.0076174	-0.00953744	-0.00874041	0.000878219	-0.00809775	-0.00879755	-0.00903771
865.024	47.3113	-0.000381281	-0.00882079	-0.00774313	-0.00944378	-0.00866726	0.000890178	-0.00811781	-0.00889238	-0.00914803
867.154	47.3821	-0.000380908	-0.00893176	-0.00787027	-0.00934734	-0.00858963	0.000901465	-0.00813405	-0.00898467	-0.00925629
869.303	47.4528	-0.000380547	-0.00903945	-0.00799881	-0.00924815	-0.00850765	0.000912099	-0.0081464	-0.00907431	-0.0093622
871.405	47.5236	-0.000380199	-0.00914369	-0.00812871	-0.00914624	-0.00842151	0.000922126	-0.00815477	-0.00916118	-0.00946542
873.538	47.5943	-0.000379868	-0.00924433	-0.00825994	-0.00904165	-0.00833136	0.000931621	-0.00815912	-0.00924515	-0.00956567
875.627	47.6651	-0.000379553	-0.00934125	-0.00839244	-0.00893444	-0.00823741	0.000940682	-0.00815939	-0.00932613	-0.00966266
877.76	47.7358	-0.000379258	-0.00943434	-0.00852614	-0.00882468	-0.00813983	0.00094942	-0.00815553	-0.009404	-0.00975611
879.877	47.8066	-0.000378981	-0.00952351	-0.00866089	-0.00871244	-0.00803882	0.000957948	-0.0081475	-0.00947866	-0.00984576
882.016	47.8774	-0.000378724	-0.00960862	-0.00879654	-0.00859781	-0.00793458	0.00096638	-0.00813526	-0.00955002	-0.00993138
884.118	47.9481	-0.000378488	-0.00968953	-0.00893291	-0.00848084	-0.00782731	0.000974829	-0.00811878	-0.009618	-0.0100127
886.257	48.0189	-0.000378271	-0.0097661	-0.00906984	-0.00836162	-0.00771723	0.000983395	-0.00809807	-0.00968252	-0.0100897
888.378	48.0896	-0.000378076	-0.00983817	-0.00920716	-0.00824021	-0.00760453	0.000992161	-0.00807313	-0.00974354	-0.010162
890.521	48.1604	-0.000377902	-0.0099056	-0.00934471	-0.00811668	-0.00748943	0.00100117	-0.00804401	-0.00980101	-0.0102295
892.597	48.2311	-0.000377752	-0.00996829	-0.0094823	-0.00799108	-0.00737214	0.00101042	-0.00801075	-0.00985487	-0.0102921
894.684	48.3019	-0.000377627	-0.0100262	-0.00961974	-0.00786348	-0.00725288	0.00101988	-0.00797343	-0.0099051	-0.0103497
896.801	48.3726	-0.000377531	-0.0100791	-0.00975683	-0.00773396	-0.00713189	0.00102947	-0.00793207	-0.00995163	-0.0104021
898.897	48.4434	-0.000377465	-0.0101272	-0.00989338	-0.00760256	-0.00700938	0.00103911	-0.00788675	-0.00999439	-0.010449
901.064	48.5142	-0.000377433	-0.0101702	-0.0100292	-0.00746932	-0.00688555	0.0010487	-0.00783749	-0.0100333	-0.0104905
903.206	48.5849	-0.000377438	-0.0102083	-0.010164	-0.00733426	-0.00676058	0.00105813	-0.00778435	-0.0100683	-0.0105262
905.334	48.6557	-0.000377482	-0.0102415	-0.0102975	-0.00719744	-0.00663461	0.00106729	-0.00772737	-0.0100992	-0.0105561
907.418	48.7264	-0.000377568	-0.0102697	-0.0104296	-0.00705888	-0.00650777	0.00107608	-0.00766658	-0.0101261	-0.0105799
909.56	48.7972	-0.000377697	-0.010293	-0.0105598	-0.00691862	-0.00638016	0.00108441	-0.00760201	-0.0101488	-0.0105974
911.68	48.8679	-0.00037787	-0.0103115	-0.0106881	-0.00677673	-0.00625188	0.00109218	-0.00753373	-0.0101673	-0.0106084
913.798	48.9387	-0.000378084	-0.0103252	-0.0108141	-0.00663324	-0.00612305	0.00109934	-0.00746176	-0.0101814	-0.0106128
915.893	49.0094	-0.000378339	-0.0103341	-0.0109377	-0.00648823	-0.00599379	0.00110583	-0.00738616	-0.0101912	-0.0106103
918.047	49.0802	-0.00037863	-0.0103383	-0.0110589	-0.00634179	-0.00586428	0.00111164	-0.00730702	-0.0101966	-0.0106008
920.179	49.1509	-0.000378956	-0.0103376	-0.0111774	-0.00619405	-0.00573468	0.00111675	-0.0072244	-0.0101975	-0.0105842
922.338	49.2217	-0.000379312	-0.0103323	-0.0112932	-0.00604512	-0.00560517	0.00112119	-0.0071384	-0.010194	-0.0105602
924.472	49.2925	-0.000379696	-0.0103222	-0.0114063	-0.00589516	-0.00547593	0.00112499	-0.00704913	-0.0101859	-0.0105288
926.603	49.3632	-0.000380105	-0.0103074	-0.0115165	-0.00574433	-0.00534712	0.00112821	-0.00695673	-0.0101732	-0.01049
928.699	49.434	-0.000380536	-0.0102881	-0.0116236	-0.00559281	-0.00521887	0.00113091	-0.00686132	-0.010156	-0.0104437
930.834	49.5047	-0.000380988	-0.0102642	-0.0117275	-0.00544076	-0.0050913	0.00113323	-0.00676308	-0.0101341	-0.0103899
932.934	49.5755	-0.000381459	-0.0102359	-0.0118279	-0.00528838	-0.00496446	0.00113531	-0.00666219	-0.0101075	-0.0103287
935.07	49.6462	-0.000381949	-0.0102032	-0.0119246	-0.00513585	-0.00483837	0.00113731	-0.00655883	-0.0100761	-0.0102601
937.161	49.717	-0.000382456	-0.010166	-0.0120174	-0.00498338	-0.00471304	0.00113941	-0.0064532	-0.0100399	-0.0101843
939.298	49.7877	-0.000382983	-0.0101244	-0.0121061	-0.00483119	-0.00458842	0.00114177	-0.00634547	-0.00999878	-0.0101013
941.445	49.8585	-0.000383527	-0.0100783	-0.0121904	-0.00467949	-0.00446448	0.00114457	-0.00623585	-0.00995272	-0.0100112
943.602	49.9292	-0.00038409	-0.0100277	-0.0122702	-0.0045285	-0.00434117	0.00114794	-0.00612453	-0.00990165	-0.00991434
945.681	50	-0.000384671	-0.00997253	-0.0123452	-0.00437843	-0.00421842	0.00115203	-0.00601174	-0.00984553	-0.0098108
947.798	50.0708	-0.000385269	-0.00991283	-0.0124152	-0.00422948	-0.00409621	0.00115699	-0.00589773	-0.00978433	-0.00970083
949.904	50.1415	-0.000385882	-0.00984858	-0.0124801	-0.00408182	-0.00397447	0.00116293	-0.00578269	-0.00971802	-0.00958468
952.035	50.2123	-0.000386508	-0.00977985	-0.0125397	-0.0039356	-0.00385316	0.00116998	-0.00566684	-0.00964661	-0.00946263
954.142	50.283	-0.000387146	-0.00970673	-0.0125937	-0.00379092	-0.00373223	0.0011782	-0.00555035	-0.00957012	-0.00933497
956.28	50.3538	-0.000387793	-0.00962938	-0.0126421	-0.00364785	-0.00361166	0.0011877	-0.00543338	-0.00948859	-0.00920201
958.387	50.4245	-0.000388448	-0.00954795	-0.0126846	-0.00350644	-0.00349141	0.00119855	-0.00531611	-0.00940208	-0.00906409
960.493	50.4953	-0.000389109	-0.00946256	-0.0127211	-0.00336672	-0.00337148	0.00121081	-0.0051987	-0.00931066	-0.00892155
962.626	50.566	-0.000389774	-0.00937333	-0.0127517	-0.00322873	-0.0032519	0.00122455	-0.00508133	-0.00921445	-0.00877474
964.732	50.6368	-0.000390439	-0.00928036	-0.0127761	-0.00309251	-0.00313268	0.00123979	-0.00496416	-0.00911353	-0.00862402
966.871	50.7075	-0.000391103	-0.00918372	-0.0127944	-0.00295812	-0.00301385	0.00125651	-0.00484737	-0.00900801	-0.00846976
968.984	50.7783	-0.000391761	-0.00908349	-0.0128065	-0.00282559	-0.00289542	0.00127467	-0.00473112	-0.008898	-0.00831232
971.143	50.8491	-0.000392409	-0.00897975	-0.0128125	-0.00269497	-0.00277741	0.00129415	-0.00461558	-0.00878362	-0.00815205
973.28	50.9198	-0.000393043	-0.0088726	-0.0128124	-0.00256631	-0.00265982	0.0013148	-0.00450088	-0.00866501	-0.00798928
975.4	50.9906	-0.000393658	-0.00876215	-0.0128064	-0.00243966	-0.00254265	0.0013364	-0.00438713	-0.00854236	-0.00782436
977.492	51.0613	-0.000394249	-0.00864849	-0.0127944	-0.00231506	-0.00242592	0.00135872	-0.00427442	-0.00841584	-0.00765762
979.64	51.1321	-0.000394812	-0.00853171	-0.0127767	-0.00219259	-0.00230967	0.0013815	-0.00416283	-0.00828565	-0.00748942
981.755	51.2028	-0.000395344	-0.0084119	-0.0127533	-0.0020723	-0.00219396	0.00140443	-0.00405237	-0.00815202	-0.00732011
983.901	51.2736	-0.000395843	-0.00828914	-0.0127244	-0.00195426	-0.00207884	0.00142724	-0.00394307	-0.00801512	-0.00715005
986.004	51.3443	-0.000396309	-0.00816347	-0.0126902	-0.00183853	-0.00196442	0.00144964	-0.00383492	-0.00787515	-0.00697963
988.146	51.4151	-0.000396741	-0.00803494	-0.0126508	-0.00172516	-0.00185079	0.00147135	-0.00372789	-0.00773231	-0.00680923
990.289	51.4858	-0.000397139	-0.00790357	-0.0126063	-0.00161419	-0.00173812	0.00149211	-0.00362194	-0.00758677	-0.00663919
992.424	51.5566	-0.000397502	-0.00776939	-0.012557	-0.00150565	-0.00162654	0.00151168	-0.00351704	-0.00743874	-0.00646986
994.5	51.6274	-0.00039783	-0.00763242	-0.012503	-0.00139956	-0.0015162	0.00152982	-0.00341313	-0.00728845	-0.00630153
996.635	51.6981	-0.000398125	-0.00749273	-0.0124442	-0.00129595	-0.00140722	0.00154633	-0.00331019	-0.00713609	-0.00613445
998.755	51.7689	-0.000398385	-0.00735043	-0.0123809	-0.00119479	-0.00129972	0.00156102	-0.00320821	-0.00698189	-0.00596886
1000.88	51.8396	-0.000398612	-0.00720568	-0.012313	-0.00109608	-0.00119379	0.00157378	-0.00310721	-0.00682607	-0.00580499
1002.94	51.9104	-0.000398808	-0.00705866	-0.0122404	-0.000999765	-0.00108947	0.00158454	-0.00300723	-0.00666884	-0.00564302
1005.08	51.9811	-0.000398972	-0.00690958	-0.0121633	-0.000905806	-0.000986838	0.00159327	-0.00290831	-0.00651047	-0.00548312
1007.24	52.0519	-0.000399107	-0.00675868	-0.0120816	-0.000814166	-0.000885936	0.00160001	-0.00281051	-0.00635118	-0.00532543
1009.42	52.1226	-0.000399213	-0.00660619	-0.0119952	-0.000724819	-0.000786845	0.00160484	-0.00271386	-0.00619125	-0.00517007
1011.52	52.1934	-0.000399291	-0.00645239	-0.0119041	-0.000637755	-0.000689666	0.00160788	-0.00261841	-0.00603097	-0.00501714
1013.65	52.2642	-0.000399344	-0.0062975	-0.0118085	-0.000552976	-0.00059452	0.00160926	-0.00252419	-0.00587063	-0.00486672
1015.72	52.3349	-0.000399374	-0.00614178	-0.0117081	-0.000470507	-0.000501528	0.00160917	-0.00243123	-0.00571051	-0.00471889
1017.83	52.4057	-0.000399383	-0.00598547	-0.0116032	-0.000390379	-0.000410799	0.00160778	-0.00233956	-0.00555088	-0.0045737
1019.95	52.4764	-0.000399373	-0.00582879	-0.0114936	-0.00031262	-0.000322438	0.00160528	-0.00224923	-0.00539199	-0.00443122
1022.09	52.5472	-0.000399348	-0.005672	-0.0113796	-0.000237245	-0.000236547	0.00160186	-0.00216024	-0.00523408	-0.00429151
1024.17	52.6179	-0.000399312	-0.00551532	-0.0112611	-0.000164254	-0.000153216	0.00159766	-0.0020726	-0.00507737	-0.0041546
1026.29	52.6887	-0.000399268	-0.005359	-0.0111382	-9.36396e-05	-7.25097e-05	0.00159283	-0.00198629	-0.00492203	-0.00402049
1028.46	52.7594	-0.00039922	-0.00520326	-0.011011	-2.53744e-05	5.52992e-06	0.00158751	-0.00190127	-0.00476821	-0.00388916
1030.64	52.8302	-0.00039917	-0.00504833	-0.0108797	4.05767e-05	8.08727e-05	0.00158182	-0.0018175	-0.004616	-0.00376056
1032.76	52.9009	-0.000399122	-0.00489441	-0.0107444	0.000104249	0.000153497	0.00157588	-0.00173495	-0.00446549	-0.00363461
1034.88	52.9717	-0.000399076	-0.00474172	-0.0106054	0.000165675	0.000223398	0.00156978	-0.00165356	-0.00431673	-0.00351122
1036.99	53.0425	-0.000399031	-0.00459047	-0.0104627	0.000224886	0.000290577	0.00156361	-0.00157329	-0.00416976	-0.00339025
1039.08	53.1132	-0.000398987	-0.00444087	-0.0103167	0.000281906	0.000355051	0.00155741	-0.00149411	-0.00402461	-0.00327158
1041.2	53.184	-0.00039894	-0.00429312	-0.0101676	0.000336754	0.000416843	0.00155125	-0.00141596	-0.00388132	-0.00315511
1043.28	53.2547	-0.000398887	-0.00414742	-0.0100158	0.000389445	0.000475981	0.00154514	-0.00133876	-0.00373994	-0.0030407
1045.45	53.3255	-0.000398823	-0.00400392	-0.00986153	0.000439989	0.000532488	0.00153913	-0.00126243	-0.00360052	-0.00292826
1047.56	53.3962	-0.000398745	-0.00386277	-0.00970517	0.000488381	0.00058638	0.00153319	-0.00118691	-0.00346314	-0.00281769
1049.71	53.467	-0.00039865	-0.00372407	-0.00954705	0.000534615	0.000637654	0.00152733	-0.00111213	-0.00332787	-0.00270891
1051.84	53.5377	-0.000398535	-0.00358789	-0.00938749	0.000578686	0.000686285	0.00152153	-0.00103803	-0.00319479	-0.00260186
1053.93	53.6085	-0.0003984	-0.00345429	-0.00922676	0.000620598	0.000732214	0.00151579	-0.000964543	-0.00306392	-0.00249651
1056.09	53.6792	-0.000398245	-0.00332329	-0.00906514	0.000660366	0.000775365	0.0015101	-0.000891627	-0.00293531	-0.00239282
1058.24	53.75	-0.00039807	-0.00319488	-0.00890283	0.000698023	0.000815658	0.00150443	-0.000819244	-0.00280894	-0.00229078
1060.31	53.8208	-0.000397877	-0.00306905	-0.00873999	0.000733629	0.000853027	0.00149876	-0.000747378	-0.00268479	-0.00219039
1062.37	53.8915	-0.000397667	-0.00294578	-0.00857667	0.000767269	0.00088744	0.00149305	-0.000676036	-0.00256284	-0.00209166
1064.53	53.9623	-0.000397444	-0.00282504	-0.00841289	0.000799045	0.000918904	0.00148726	-0.000605248	-0.00244304	-0.00199461
1066.72	54.033	-0.000397212	-0.0027068	-0.00824858	0.00082907	0.000947468	0.00148135	-0.000535068	-0.00232533	-0.00189922
1068.78	54.1038	-0.000396974	-0.00259099	-0.00808364	0.000857462	0.000973216	0.00147527	-0.000465576	-0.00220964	-0.0018055
1070.89	54.1745	-0.000396736	-0.00247754	-0.00791797	0.000884353	0.00099625	0.00146898	-0.000396878	-0.00209587	-0.00171341
1073.01	54.2453	-0.0003965	-0.00236636	-0.00775149	0.000909882	0.00101668	0.00146244	-0.000329114	-0.00198396	-0.0016229
1075.11	54.316	-0.000396269	-0.00225738	-0.00758412	0.000934171	0.00103464	0.0014556	-0.00026244	-0.00187385	-0.00153389
1077.24	54.3868	-0.000396045	-0.00215053	-0.00741581	0.000957331	0.00105025	0.00144843	-0.000197022	-0.00176548	-0.00144632
1079.34	54.4575	-0.00039583	-0.00204573	-0.00724652	0.000979459	0.00106365	0.00144088	-0.000133032	-0.00165884	-0.00136011
1081.52	54.5283	-0.000395624	-0.00194293	-0.00707623	0.00100064	0.00107496	0.00143295	-7.06328e-05	-0.00155393	-0.00127521
1083.68	54.5991	-0.000395428	-0.00184205	-0.00690496	0.00102094	0.00108426	0.00142464	-9.97892e-06	-0.00145077	-0.00119157
1085.81	54.6698	-0.000395241	-0.00174308	-0.00673269	0.00104045	0.00109164	0.001416	4.87946e-05	-0.00134936	-0.00110914
1087.88	54.7406	-0.000395062	-0.00164596	-0.00655945	0.00105924	0.0010972	0.00140708	0.000105575	-0.00124971	-0.00102786
1090.02	54.8113	-0.00039489	-0.00155068	-0.00638526	0.00107738	0.00110103	0.00139801	0.000160265	-0.00115186	-0.000947646
1092.14	54.8821	-0.00039472	-0.00145726	-0.00621022	0.00109495	0.00110323	0.00138889	0.000212789	-0.00105581	-0.000868388
1094.3	54.9528	-0.00039455	-0.00136572	-0.00603445	0.00111201	0.00110392	0.00137986	0.000263105	-0.000961623	-0.000789974
1096.44	55.0236	-0.000394377	-0.00127614	-0.00585814	0.0011286	0.00110321	0.00137105	0.000311197	-0.000869332	-0.000712307
1098.58	55.0943	-0.000394198	-0.0011886	-0.00568146	0.00114478	0.00110121	0.00136256	0.000357074	-0.000778985	-0.000635306
1100.66	55.1651	-0.000394011	-0.00110318	-0.00550464	0.00116056	0.00109804	0.00135449	0.000400755	-0.000690624	-0.000558912
1102.79	55.2358	-0.000393815	-0.00101997	-0.00532789	0.00117598	0.00109381	0.00134689	0.000442264	-0.00060427	-0.000483092
1104.91	55.3066	-0.000393607	-0.000939054	-0.00515145	0.00119104	0.00108865	0.00133978	0.000481628	-0.000519925	-0.000407847
1106.97	55.3774	-0.000393388	-0.000860488	-0.00497556	0.00120573	0.00108266	0.00133316	0.000518864	-0.000437565	-0.000333219
1109.11	55.4481	-0.000393156	-0.000784331	-0.00480051	0.00122002	0.00107595	0.00132699	0.000553984	-0.000357164	-0.000259293
1111.28	55.5189	-0.000392912	-0.000710646	-0.00462657	0.00123389	0.00106863	0.00132123	0.000587008	-0.000278697	-0.0001862
1113.39	55.5896	-0.000392654	-0.00063949	-0.00445403	0.00124731	0.0010608	0.00131583	0.000617974	-0.000202141	-0.00011411
1115.53	55.6604	-0.000392384	-0.000570926	-0.00428321	0.00126027	0.00105255	0.00131073	0.000646943	-0.000127472	-4.32261e-05
1117.66	55.7311	-0.000392104	-0.00050501	-0.00411439	0.00127276	0.00104398	0.00130589	0.000673996	-5.46632e-05	2.62384e-05
1119.81	55.8019	-0.000391814	-0.000441775	-0.00394783	0.00128477	0.00103518	0.00130126	0.000699221	1.62994e-05	9.40767e-05
1121.91	55.8726	-0.000391517	-0.000381216	-0.00378375	0.00129632	0.0010262	0.00129677	0.000722711	8.54136e-05	0.000160104
1124.03	55.9434	-0.000391216	-0.000323283	-0.00362231	0.0013074	0.00101712	0.00129238	0.000744563	0.000152665	0.000224165
1126.15	56.0142	-0.000390911	-0.000267875	-0.00346362	0.001318	0.00100797	0.00128805	0.000764886	0.000218029	0.000286139
1128.31	56.0849	-0.000390606	-0.000214842	-0.00330772	0.00132811	0.000998805	0.00128375	0.000783798	0.000281468	0.000345941
1130.37	56.1557	-0.000390304	-0.000164005	-0.00315462	0.00133773	0.000989644	0.00127947	0.00080142	0.000342908	0.000403534
1132.43	56.2264	-0.000390006	-0.000115165	-0.00300425	0.00134684	0.000980508	0.0012752	0.000817866	0.00040225	0.000458915
1134.58	56.2972	-0.000389714	-6.81208e-05	-0.00285646	0.00135541	0.0009714	0.00127097	0.000833237	0.000459377	0.000512104
1136.7	56.3679	-0.000389427	-2.26866e-05	-0.00271111	0.00136338	0.00096231	0.00126683	0.000847623	0.000514153	0.000563135
1138.87	56.4387	-0.000389146	2.13076e-05	-0.00256799	0.0013707	0.000953223	0.00126283	0.000861092	0.000566431	0.000612041
1141	56.5094	-0.00038887	6.40003e-05	-0.00242697	0.00137733	0.000944126	0.00125906	0.000873705	0.000616068	0.000658855
1143.04	56.5802	-0.000388601	0.000105497	-0.00228791	0.00138323	0.000935006	0.00125563	0.000885521	0.000662933	0.000703609
1145.2	56.6509	-0.000388339	0.000145877	-0.00215077	0.00138837	0.00092584	0.00125263	0.000896609	0.000706929	0.000746327
1147.36	56.7217	-0.000388085	0.000185206	-0.00201555	0.00139271	0.00091659	0.00125019	0.00090705	0.000747985	0.00078702
1149.48	56.7925	-0.000387842	0.000223546	-0.00188229	0.00139623	0.000907213	0.0012484	0.000916934	0.000786058	0.00082569
1151.63	56.8632	-0.000387611	0.000260968	-0.0017511	0.0013989	0.000897668	0.00124737	0.000926365	0.000821126	0.000862337
1153.72	56.934	-0.000387394	0.000297545	-0.0016221	0.00140071	0.000887924	0.0012472	0.000935451	0.000853201	0.000896967
1155.84	57.0047	-0.000387192	0.000333354	-0.00149545	0.0014017	0.00087797	0.00124795	0.000944309	0.000882334	0.000929592
1157.93	57.0755	-0.000387008	0.00036847	-0.00137127	0.00140189	0.000867836	0.00124971	0.000953066	0.000908609	0.000960232
1160.06	57.1462	-0.00038684	0.00040297	-0.00124969	0.00140135	0.000857591	0.00125253	0.000961855	0.000932139	0.000988921
1162.21	57.217	-0.000386691	0.000436938	-0.00113079	0.00140012	0.000847341	0.00125645	0.000970803	0.000953062	0.00101571
1164.36	57.2877	-0.00038656	0.000470455	-0.00101467	0.00139826	0.000837217	0.00126153	0.000980015	0.000971531	0.00104068
1166.45	57.3585	-0.000386446	0.000503584	-0.000901437	0.00139581	0.000827361	0.00126779	0.00098958	0.000987691	0.00106389
1168.58	57.4292	-0.000386352	0.000536354	-0.000791212	0.00139279	0.000817923	0.00127523	0.000999581	0.00100169	0.00108544
1170.69	57.5	-0.000386277	0.000568765	-0.000684138	0.00138925	0.000809044	0.00128388	0.00101009	0.00101366	0.00110541
1172.85	57.5708	-0.000386223	0.000600771	-0.00058037	0.00138519	0.000800849	0.00129372	0.00102117	0.00102376	0.00112387
1174.93	57.6415	-0.000386193	0.000632293	-0.000480063	0.00138063	0.000793447	0.00130474	0.00103287	0.00103211	0.00114088
1177.04	57.7123	-0.000386187	0.000663232	-0.000383379	0.00137558	0.000786933	0.00131693	0.00104523	0.00103884	0.00115649
1179.16	57.783	-0.000386207	0.000693476	-0.000290474	0.00137005	0.000781387	0.00133023	0.00105827	0.00104403	0.00117071
1181.32	57.8538	-0.000386256	0.000722887	-0.000201481	0.00136404	0.000776882	0.00134457	0.001072	0.00104777	0.00118353
1183.43	57.9245	-0.000386336	0.000751309	-0.000116509	0.00135757	0.000773492	0.00135985	0.0010864	0.00105008	0.00119497
1185.57	57.9953	-0.000386449	0.000778572	-3.56415e-05	0.00135063	0.000771303	0.00137595	0.00110147	0.00105101	0.00120507
1187.7	58.066	-0.000386598	0.00080451	4.10784e-05	0.00134325	0.000770398	0.00139277	0.00111716	0.00105061	0.00121386
1189.83	58.1368	-0.000386784	0.000828966	0.000113661	0.00133546	0.000770846	0.00141018	0.00113345	0.00104895	0.00122144
1191.92	58.2075	-0.000387009	0.000851794	0.000182172	0.0013273	0.000772687	0.00142803	0.00115029	0.00104614	0.0012279
1193.99	58.2783	-0.000387273	0.000872867	0.000246726	0.00131883	0.000775941	0.00144619	0.00116762	0.00104231	0.00123336
1196.13	58.3491	-0.000387574	0.000892096	0.000307481	0.00131012	0.000780617	0.00146448	0.00118537	0.00103755	0.00123793
1198.24	58.4198	-0.000387911	0.000909426	0.00036462	0.00130121	0.000786708	0.00148274	0.00120347	0.00103202	0.00124173
1200.45	58.4906	-0.000388279	0.000924838	0.000418323	0.00129215	0.000794191	0.00150079	0.0012218	0.00102583	0.00124488
1202.61	58.5613	-0.000388674	0.000938343	0.000468779	0.00128298	0.000803034	0.00151843	0.00124028	0.00101912	0.00124749
1204.72	58.6321	-0.00038909	0.000949991	0.000516159	0.0012737	0.000813211	0.00153544	0.00125879	0.00101203	0.00124965
1206.78	58.7028	-0.000389522	0.000959856	0.00056062	0.00126433	0.000824697	0.00155162	0.00127721	0.00100468	0.00125145
1208.9	58.7736	-0.000389964	0.000968024	0.000602304	0.00125484	0.000837469	0.00156675	0.00129539	0.000997168	0.00125293
1211.03	58.8443	-0.000390412	0.000974575	0.00064133	0.00124526	0.000851483	0.00158063	0.00131321	0.000989601	0.00125416
1213.18	58.9151	-0.000390861	0.000979601	0.00067779	0.00123556	0.000866671	0.00159304	0.00133053	0.000982071	0.00125517
1215.27	58.9858	-0.000391309	0.000983197	0.000711751	0.00122576	0.000882952	0.00160381	0.00134718	0.000974663	0.001256
1217.43	59.0566	-0.000391752	0.000985444	0.000743273	0.00121583	0.000900226	0.00161274	0.00136304	0.000967441	0.0012567
1219.59	59.1274	-0.000392189	0.000986406	0.000772425	0.00120579	0.000918392	0.0016197	0.00137798	0.000960459	0.00125733
1221.71	59.1981	-0.000392618	0.000986146	0.000799267	0.00119563	0.000937347	0.00162456	0.00139189	0.000953757	0.00125793
1223.78	59.2689	-0.000393037	0.000984737	0.000823854	0.00118534	0.000956992	0.00162725	0.00140466	0.000947363	0.00125854
1225.89	59.3396	-0.000393447	0.00098228	0.000846242	0.00117491	0.000977216	0.00162776	0.00141622	0.000941295	0.00125922
1227.99	59.4104	-0.000393847	0.000978889	0.000866486	0.00116438	0.000997902	0.0016261	0.00142647	0.000935564	0.00126004
1230.12	59.4811	-0.000394237	0.000974697	0.000884647	0.00115381	0.00101892	0.00162233	0.00143534	0.000930173	0.00126108
1232.23	59.5519	-0.000394617	0.000969833	0.000900808	0.00114328	0.00104013	0.00161656	0.00144276	0.000925124	0.00126245
1234.35	59.6226	-0.000394985	0.000964416	0.000915065	0.00113288	0.00106143	0.00160889	0.00144869	0.000920421	0.00126423
1236.46	59.6934	-0.000395341	0.000958556	0.000927516	0.00112266	0.00108273	0.00159945	0.0014531	0.000916062	0.00126651
1238.62	59.7642	-0.000395681	0.00095235	0.000938252	0.00111271	0.00110393	0.00158832	0.00145597	0.000912039	0.00126931
1240.76	59.8349	-0.000396006	0.00094587	0.000947355	0.00110309	0.00112497	0.0015756	0.00145729	0.000908356	0.00127265
1242.92	59.9057	-0.000396312	0.000939172	0.000954894	0.00109387	0.00114576	0.00156138	0.00145707	0.000905035	0.00127649
1244.99	59.9764	-0.000396598	0.000932313	0.000960943	0.00108514	0.00116621	0.00154577	0.00145532	0.000902121	0.00128076
1247.09	60.0472	-0.000396861	0.000925355	0.000965576	0.001077	0.00118621	0.00152887	0.00145205	0.000899666	0.00128537
1249.22	60.1179	-0.000397097	0.000918358	0.000968866	0.00106955	0.00120567	0.0015108	0.00144729	0.000897717	0.00129024
1251.39	60.1887	-0.000397304	0.000911382	0.000970887	0.00106289	0.00122452	0.00149165	0.0014411	0.00089631	0.00129529
1253.53	60.2594	-0.000397477	0.000904485	0.000971725	0.00105708	0.00124273	0.00147152	0.00143352	0.000895473	0.00130045
1255.69	60.3302	-0.000397611	0.000897729	0.000971488	0.00105218	0.00126027	0.00145054	0.00142461	0.00089522	0.00130565
1257.76	60.4009	-0.000397705	0.000891167	0.000970315	0.00104822	0.00127715	0.0014288	0.00141444	0.000895552	0.00131085
1259.86	60.4717	-0.000397754	0.000884854	0.00096839	0.0010452	0.00129338	0.00140641	0.00140311	0.000896465	0.00131602
1261.98	60.5425	-0.000397758	0.000878844	0.000965928	0.00104311	0.00130895	0.00138347	0.00139071	0.000897957	0.00132113
1264.08	60.6132	-0.000397714	0.0008732	0.000963167	0.00104193	0.00132384	0.00136008	0.00137737	0.000900035	0.00132617
1266.17	60.684	-0.000397621	0.000867999	0.000960346	0.00104162	0.00133798	0.00133632	0.00136322	0.000902695	0.00133113
1268.32	60.7547	-0.000397479	0.000863325	0.000957688	0.00104208	0.00135129	0.0013123	0.00134837	0.000905907	0.001336
1270.46	60.8255	-0.000397286	0.000859274	0.000955384	0.00104322	0.0013637	0.00128814	0.00133296	0.000909624	0.00134072
1272.56	60.8962	-0.000397043	0.000855947	0.000953585	0.00104494	0.00137512	0.001264	0.00131713	0.000913791	0.00134523
1274.74	60.967	-0.000396749	0.000853432	0.000952393	0.00104715	0.00138543	0.00124005	0.00130102	0.000918358	0.00134945
1276.9	61.0377	-0.000396404	0.000851808	0.000951851	0.00104979	0.00139454	0.00121648	0.00128479	0.000923282	0.00135324
1279.03	61.1085	-0.000396008	0.000851145	0.000951944	0.00105281	0.00140236	0.00119346	0.00126859	0.000928521	0.00135649
1281.1	61.1792	-0.000395564	0.000851503	0.00095262	0.00105618	0.00140883	0.00117118	0.00125256	0.000934034	0.00135905
1283.22	61.25	-0.000395072	0.00085293	0.000953791	0.00105991	0.00141392	0.0011498	0.00123684	0.000939775	0.00136082
1285.34	61.3208	-0.000394537	0.00085548	0.00095536	0.001064	0.00141759	0.00112945	0.00122158	0.000945699	0.00136171
1287.51	61.3915	-0.000393961	0.000859209	0.00095723	0.00106849	0.00141983	0.00111023	0.00120691	0.000951752	0.00136165
1289.61	61.4623	-0.000393348	0.000864179	0.000959329	0.00107342	0.00142062	0.00109221	0.00119296	0.000957875	0.00136059
1291.73	61.533	-0.000392704	0.000870456	0.000961614	0.00107883	0.00141993	0.00107548	0.00117984	0.000964002	0.00135852
1293.82	61.6038	-0.000392032	0.000878092	0.00096408	0.00108471	0.00141776	0.00106009	0.00116768	0.000970062	0.00135541
1295.99	61.6745	-0.000391338	0.000887118	0.000966748	0.00109106	0.00141409	0.00104609	0.00115657	0.000975981	0.00135129
1298.12	61.7453	-0.000390623	0.000897556	0.00096966	0.00109786	0.00140895	0.00103356	0.00114662	0.000981684	0.00134617
1300.27	61.816	-0.000389893	0.000909411	0.000972877	0.0011051	0.00140238	0.00102254	0.00113792	0.000987109	0.00134008
1302.33	61.8868	-0.000389149	0.000922676	0.000976488	0.00111279	0.00139443	0.00101308	0.00113056	0.000992213	0.00133309
1304.47	61.9575	-0.000388395	0.000937337	0.000980597	0.00112093	0.00138516	0.00100522	0.00112462	0.00099698	0.00132527
1306.61	62.0283	-0.000387633	0.000953361	0.000985311	0.00112953	0.00137463	0.00099901	0.00112016	0.00100141	0.0013167
1308.77	62.0991	-0.000386865	0.00097068	0.000990714	0.0011386	0.0013629	0.000994504	0.00111721	0.00100551	0.00130747
1310.86	62.1698	-0.000386094	0.000989182	0.000996866	0.00114817	0.00135005	0.00099176	0.00111576	0.00100932	0.00129766
1312.92	62.2406	-0.000385323	0.0010087	0.00100378	0.00115824	0.00133614	0.000990852	0.00111581	0.00101287	0.00128737
1315.06	62.3113	-0.000384553	0.001029	0.00101144	0.00116884	0.00132128	0.00099186	0.00111732	0.00101622	0.00127667
1317.16	62.3821	-0.000383787	0.00104983	0.00101979	0.00117998	0.00130553	0.000994858	0.00112022	0.00101942	0.00126564
1319.34	62.4528	-0.000383026	0.00107091	0.00102876	0.00119169	0.00128899	0.000999897	0.00112447	0.0010225	0.00125438
1321.51	62.5236	-0.00038227	0.00109197	0.00103829	0.00120399	0.00127177	0.001007	0.00112998	0.0010255	0.00124296
1323.6	62.5943	-0.00038152	0.00111275	0.00104828	0.00121689	0.00125397	0.00101617	0.00113663	0.00102844	0.00123152
1325.63	62.6651	-0.000380776	0.00113301	0.00105865	0.00123035	0.00123573	0.00102737	0.00114432	0.00103136	0.00122018
1327.75	62.7358	-0.000380036	0.00115254	0.0010693	0.00124437	0.00121719	0.00104053	0.00115291	0.00103428	0.00120911
1329.87	62.8066	-0.000379299	0.00117114	0.00108012	0.00125889	0.00119851	0.00105558	0.00116226	0.00103729	0.0011985
1332.01	62.8774	-0.000378564	0.00118866	0.00109104	0.00127386	0.00117986	0.0010724	0.00117223	0.00104045	0.00118851
1334.15	62.9481	-0.000377827	0.00120492	0.00110196	0.00128926	0.0011614	0.00109091	0.00118268	0.00104386	0.00117931
1336.28	63.0189	-0.000377087	0.00121982	0.00111278	0.00130504	0.00114331	0.00111098	0.00119347	0.00104761	0.00117101
1338.36	63.0896	-0.000376341	0.00123321	0.00112341	0.00132115	0.00112572	0.00113247	0.0012045	0.00105177	0.00116371
1340.49	63.1604	-0.000375589	0.00124499	0.00113374	0.00133757	0.00110875	0.00115523	0.00121564	0.00105637	0.00115745
1342.66	63.2311	-0.000374831	0.00125504	0.00114366	0.00135423	0.00109253	0.00117904	0.00122682	0.00106145	0.00115227
1344.84	63.3019	-0.00037407	0.00126329	0.00115308	0.00137104	0.00107718	0.00120366	0.00123796	0.00106701	0.00114817
1346.94	63.3726	-0.000373307	0.00126969	0.00116187	0.00138791	0.00106282	0.00122879	0.00124897	0.00107304	0.00114518
1349.07	63.4434	-0.000372544	0.00127418	0.00116991	0.00140474	0.00104957	0.00125415	0.00125981	0.00107955	0.00114332
1351.15	63.5142	-0.000371787	0.00127674	0.00117704	0.00142142	0.0010375	0.00127942	0.0012704	0.00108657	0.00114261
1353.26	63.5849	-0.000371038	0.00127732	0.00118313	0.00143785	0.00102669	0.00130434	0.0012807	0.00109413	0.00114304
1355.37	63.6557	-0.000370301	0.00127594	0.00118806	0.00145391	0.00101717	0.00132867	0.00129068	0.00110225	0.00114464
1357.51	63.7264	-0.00036958	0.0012726	0.00119172	0.00146945	0.00100897	0.00135216	0.00130026	0.00111096	0.00114742
1359.67	63.7972	-0.000368877	0.00126735	0.00119407	0.00148434	0.00100206	0.0013746	0.0013094	0.00112028	0.00115139
1361.85	63.8679	-0.000368192	0.00126031	0.00119507	0.00149839	0.000996399	0.00139579	0.00131804	0.00113018	0.00115657
1363.93	63.9387	-0.000367526	0.00125159	0.00119472	0.00151147	0.000991954	0.00141555	0.00132612	0.00114064	0.001163
1366.04	64.0094	-0.000366878	0.00124136	0.00119305	0.00152345	0.000988677	0.00143375	0.0013336	0.00115159	0.00117073
1368.15	64.0802	-0.000366245	0.00122983	0.0011901	0.00153421	0.000986504	0.00145028	0.00134043	0.00116295	0.00117979
1370.26	64.1509	-0.000365624	0.00121719	0.00118595	0.00154368	0.000985357	0.00146503	0.00134659	0.00117462	0.00119027
1372.41	64.2217	-0.000365011	0.00120366	0.0011807	0.0015518	0.000985151	0.00147794	0.00135207	0.00118651	0.0012022
1374.54	64.2925	-0.000364402	0.00118946	0.0011745	0.00155856	0.000985807	0.00148894	0.00135686	0.0011985	0.00121563
1376.68	64.3632	-0.000363793	0.00117479	0.00116753	0.00156395	0.000987258	0.00149799	0.00136099	0.00121046	0.00123058
1378.77	64.434	-0.00036318	0.00115983	0.00116001	0.00156801	0.000989444	0.00150508	0.00136451	0.00122227	0.00124707
1380.91	64.5047	-0.000362559	0.00114477	0.00115216	0.00157076	0.000992319	0.0015102	0.00136747	0.00123381	0.00126509
1383.02	64.5755	-0.000361926	0.00112982	0.00114421	0.00157225	0.000995848	0.00151335	0.00136991	0.00124493	0.00128457
1385.14	64.6462	-0.000361279	0.00111517	0.00113639	0.00157253	0.000999999	0.00151454	0.00137188	0.00125551	0.00130545
1387.25	64.717	-0.000360618	0.00110101	0.00112891	0.00157169	0.00100473	0.00151377	0.00137341	0.00126543	0.0013276
1389.38	64.7877	-0.000359943	0.00108753	0.00112198	0.00156981	0.00100998	0.00151105	0.00137454	0.00127457	0.00135091
1391.48	64.8585	-0.000359256	0.00107487	0.00111579	0.00156698	0.00101572	0.00150641	0.00137533	0.00128287	0.00137526
1393.59	64.9292	-0.000358558	0.00106316	0.00111056	0.00156327	0.0010219	0.0014999	0.00137583	0.00129026	0.0014005
1395.66	65	-0.000357854	0.00105251	0.00110649	0.00155875	0.00102852	0.00149159	0.0013761	0.0012967	0.00142648
1397.82	65.0708	-0.000357147	0.00104298	0.00110375	0.00155351	0.00103558	0.00148154	0.00137619	0.00130219	0.00145305
1399.98	65.1415	-0.00035644	0.0010346	0.00110248	0.00154764	0.00104308	0.00146986	0.00137616	0.00130675	0.00148006
1402.14	65.2123	-0.000355738	0.00102739	0.00110274	0.00154124	0.00105102	0.00145666	0.00137608	0.00131042	0.00150737
1404.23	65.283	-0.000355044	0.00102133	0.00110453	0.00153441	0.00105937	0.00144207	0.00137602	0.00131327	0.00153478
1406.35	65.3538	-0.000354362	0.00101641	0.0011078	0.00152727	0.00106811	0.00142623	0.00137606	0.00131538	0.0015621
1408.45	65.4245	-0.000353693	0.00101261	0.00111246	0.00151988	0.00107715	0.00140928	0.00137627	0.00131678	0.00158913
1410.59	65.4953	-0.00035304	0.00100995	0.00111839	0.00151235	0.00108642	0.00139134	0.00137674	0.00131748	0.00161562
1412.69	65.566	-0.000352405	0.0010084	0.00112547	0.00150473	0.00109585	0.00137254	0.00137751	0.00131744	0.00164134
1414.84	65.6368	-0.000351789	0.00100794	0.00113358	0.00149708	0.00110536	0.00135299	0.00137866	0.00131662	0.00166606
1417	65.7075	-0.000351191	0.00100846	0.00114264	0.00148946	0.00111491	0.00133284	0.00138022	0.00131495	0.00168956
1419.18	65.7783	-0.000350612	0.00100989	0.00115258	0.0014819	0.00112447	0.00131223	0.00138223	0.00131234	0.00171162
1421.27	65.8491	-0.000350054	0.00101211	0.00116332	0.00147447	0.00113401	0.00129132	0.0013847	0.00130876	0.00173205
1423.37	65.9198	-0.000349516	0.00101504	0.00117477	0.00146723	0.0011435	0.00127025	0.00138762	0.00130414	0.00175069
1425.47	65.9906	-0.000349	0.00101857	0.00118684	0.00146023	0.00115291	0.00124916	0.00139098	0.00129845	0.0017674
1427.61	66.0613	-0.000348505	0.00102262	0.00119941	0.00145353	0.00116223	0.0012282	0.00139475	0.00129164	0.00178206
1429.69	66.1321	-0.000348033	0.00102714	0.00121243	0.00144714	0.00117145	0.00120749	0.00139892	0.00128365	0.00179461
1431.77	66.2028	-0.000347584	0.00103209	0.00122581	0.0014411	0.00118056	0.00118717	0.00140344	0.00127442	0.00180497
1433.96	66.2736	-0.000347159	0.00103745	0.00123951	0.00143541	0.00118955	0.00116737	0.00140829	0.00126391	0.00181307
1436.14	66.3443	-0.000346759	0.00104323	0.00125345	0.00143006	0.00119842	0.00114821	0.00141344	0.00125207	0.00181886
1438.24	66.4151	-0.000346384	0.0010494	0.00126757	0.00142502	0.00120715	0.0011298	0.00141884	0.00123893	0.0018223
1440.32	66.4858	-0.000346038	0.0010559	0.00128177	0.00142022	0.00121574	0.00111224	0.00142444	0.00122452	0.00182334
1442.47	66.5566	-0.000345721	0.00106265	0.00129601	0.0014156	0.00122416	0.0010956	0.00143022	0.00120895	0.00182201
1444.56	66.6274	-0.000345436	0.00106955	0.00131024	0.00141105	0.00123236	0.00107992	0.00143614	0.00119237	0.0018183
1446.7	66.6981	-0.000345184	0.00107651	0.0013244	0.00140652	0.00124027	0.00106525	0.00144217	0.00117493	0.00181226
1448.83	66.7689	-0.000344965	0.00108341	0.00133851	0.00140191	0.00124782	0.00105161	0.00144828	0.00115681	0.00180391
1450.96	66.8396	-0.000344782	0.00109014	0.00135253	0.00139713	0.00125493	0.00103904	0.00145443	0.00113818	0.00179328
1453.07	66.9104	-0.000344634	0.00109659	0.00136647	0.00139212	0.00126152	0.00102753	0.00146055	0.00111916	0.00178043
1455.19	66.9811	-0.000344523	0.00110266	0.00138027	0.00138678	0.00126752	0.00101711	0.00146662	0.00109985	0.0017654
1457.28	67.0519	-0.000344447	0.00110825	0.0013939	0.00138103	0.00127289	0.00100777	0.00147258	0.00108032	0.00174824
1459.41	67.1226	-0.000344406	0.00111329	0.00140731	0.00137479	0.00127761	0.000999501	0.00147839	0.00106065	0.00172902
1461.54	67.1934	-0.000344398	0.00111774	0.00142048	0.00136798	0.00128166	0.00099229	0.00148401	0.00104092	0.00170782
1463.68	67.2642	-0.000344421	0.00112161	0.00143344	0.00136053	0.00128503	0.000986082	0.00148935	0.00102119	0.00168476
1465.77	67.3349	-0.000344473	0.00112498	0.00144625	0.00135239	0.00128773	0.000980809	0.00149436	0.00100153	0.00165997
1467.89	67.4057	-0.000344552	0.00112791	0.00145899	0.00134353	0.00128977	0.000976379	0.00149894	0.000982026	0.0016336
1469.96	67.4764	-0.000344655	0.00113049	0.00147178	0.00133392	0.00129115	0.00097269	0.00150299	0.000962776	0.00160581
1472.1	67.5472	-0.000344779	0.0011328	0.00148472	0.00132356	0.00129188	0.00096965	0.00150644	0.000943907	0.00157675
1474.25	67.6179	-0.000344921	0.0011349	0.00149785	0.00131248	0.00129197	0.000967162	0.00150918	0.000925559	0.00154655
1476.42	67.6887	-0.000345078	0.00113684	0.00151122	0.00130075	0.00129139	0.000965117	0.00151115	0.000907881	0.00151533
1478.51	67.7594	-0.000345249	0.00113861	0.00152483	0.00128844	0.00129013	0.000963404	0.00151228	0.000891034	0.00148318
1480.64	67.8302	-0.000345431	0.00114021	0.00153866	0.00127565	0.00128814	0.000961901	0.00151252	0.00087519	0.00145018
1482.77	67.9009	-0.000345621	0.0011416	0.00155268	0.00126244	0.00128537	0.000960482	0.00151184	0.000860524	0.00141639
1484.9	67.9717	-0.000345818	0.00114274	0.00156682	0.00124889	0.00128176	0.000959013	0.00151021	0.000847208	0.0013819
1486.98	68.0425	-0.000346019	0.00114359	0.00158102	0.00123505	0.00127727	0.000957359	0.0015076	0.000835421	0.00134682
1489.11	68.1132	-0.000346223	0.00114413	0.00159516	0.001221	0.00127183	0.000955393	0.00150397	0.000825359	0.00131129
1491.3	68.184	-0.000346425	0.00114435	0.00160913	0.00120677	0.0012654	0.000953009	0.00149928	0.000817229	0.00127548
1493.5	68.2547	-0.000346623	0.00114423	0.00162276	0.00119244	0.00125796	0.000950133	0.00149346	0.000811221	0.00123958
1495.58	68.3255	-0.000346813	0.00114379	0.00163586	0.00117805	0.00124948	0.000946709	0.00148646	0.000807483	0.0012038
1497.7	68.3962	-0.000346992	0.00114306	0.00164819	0.00116366	0.00123996	0.000942702	0.00147824	0.000806119	0.00116838
1499.78	68.467	-0.000347156	0.00114214	0.00165953	0.00114931	0.00122937	0.000938108	0.00146879	0.00080718	0.00113354
1501.88	68.5377	-0.000347304	0.00114112	0.00166967	0.00113506	0.00121771	0.000932932	0.00145808	0.00081065	0.00109953
1503.95	68.6085	-0.000347432	0.00114015	0.0016784	0.00112094	0.00120498	0.000927193	0.00144609	0.000816458	0.00106654
1506.02	68.6792	-0.000347538	0.00113937	0.00168555	0.00110701	0.00119122	0.000920915	0.00143284	0.000824491	0.00103479
1508.25	68.75	-0.000347622	0.00113894	0.00169097	0.00109335	0.0011765	0.000914131	0.00141832	0.000834608	0.00100444
1510.45	68.8208	-0.000347685	0.00113898	0.00169453	0.00108005	0.00116087	0.00090689	0.00140257	0.00084666	0.000975644
1512.52	68.8915	-0.000347729	0.00113962	0.00169617	0.00106724	0.00114442	0.000899254	0.00138564	0.000860486	0.000948534
1514.57	68.9623	-0.000347756	0.00114094	0.00169587	0.00105503	0.00112723	0.00089129	0.0013676	0.000875908	0.000923216
1516.73	69.033	-0.000347771	0.00114296	0.00169369	0.00104356	0.00110939	0.000883071	0.00134852	0.000892734	0.000899757
1518.87	69.1038	-0.000347778	0.0011457	0.00168971	0.00103292	0.00109102	0.000874675	0.00132852	0.000910754	0.000878199
1520.99	69.1745	-0.000347782	0.00114917	0.00168401	0.00102322	0.00107224	0.000866172	0.00130775	0.000929736	0.000858565
1523.08	69.2453	-0.000347789	0.00115334	0.0016767	0.00101458	0.00105319	0.000857629	0.00128635	0.000949445	0.000840876
1525.24	69.316	-0.000347805	0.00115819	0.00166789	0.00100709	0.00103401	0.00084909	0.00126448	0.000969646	0.000825156
1527.43	69.3868	-0.000347832	0.00116367	0.00165767	0.00100086	0.00101485	0.000840575	0.00124228	0.00099011	0.000811422
1529.57	69.4575	-0.000347877	0.00116974	0.00164615	0.000995957	0.000995858	0.00083209	0.0012199	0.00101063	0.000799684
1531.66	69.5283	-0.000347942	0.00117634	0.00163347	0.000992453	0.000977175	0.00082363	0.00119749	0.00103102	0.000789938
1533.77	69.5991	-0.000348029	0.0011834	0.00161979	0.000990396	0.000958945	0.000815187	0.00117523	0.00105112	0.00078218
1535.86	69.6698	-0.000348139	0.0011908	0.00160528	0.000989824	0.000941297	0.00080677	0.00115324	0.0010708	0.000776421
1537.99	69.7406	-0.000348271	0.00119842	0.00159015	0.000990762	0.000924347	0.000798405	0.00113169	0.00108993	0.000772671
1540.1	69.8113	-0.000348423	0.00120612	0.00157462	0.000993234	0.00090819	0.000790144	0.00111071	0.00110836	0.000770931
1542.23	69.8821	-0.000348591	0.00121377	0.00155889	0.000997266	0.000892904	0.000782064	0.00109039	0.00112595	0.000771193
1544.3	69.9528	-0.000348772	0.00122123	0.00154317	0.00100288	0.000878538	0.000774251	0.00107082	0.00114258	0.000773437
1546.46	70.0236	-0.00034896	0.00122836	0.00152766	0.00101007	0.000865124	0.000766798	0.00105206	0.00115815	0.000777626
1548.57	70.0943	-0.000349151	0.00123506	0.00151257	0.00101879	0.000852695	0.000759794	0.00103416	0.00117256	0.000783699
1550.73	70.1651	-0.000349342	0.0012412	0.00149813	0.00102896	0.000841293	0.00075333	0.00101715	0.00118576	0.000791561
1552.83	70.2358	-0.000349528	0.00124669	0.00148456	0.00104046	0.000830977	0.000747506	0.00100103	0.0011977	0.000801085
1554.95	70.3066	-0.000349706	0.00125144	0.00147209	0.00105318	0.000821823	0.000742432	0.000985826	0.00120834	0.000812138
1557.11	70.3774	-0.000349876	0.00125535	0.00146092	0.00106696	0.000813927	0.000738219	0.000971521	0.00121767	0.000824589
1559.26	70.4481	-0.000350036	0.00125835	0.00145124	0.00108164	0.000807403	0.00073497	0.00095813	0.00122574	0.000838311
1561.37	70.5189	-0.000350186	0.00126037	0.00144318	0.00109703	0.00080236	0.000732787	0.000945664	0.0012326	0.000853185
1563.45	70.5896	-0.000350328	0.00126131	0.00143676	0.00111294	0.000798897	0.00073175	0.000934127	0.00123837	0.000869092
1565.58	70.6604	-0.000350463	0.00126117	0.00143191	0.00112917	0.000797094	0.000731921	0.000923517	0.00124316	0.000885914
1567.67	70.7311	-0.000350592	0.00125997	0.00142847	0.00114552	0.000796995	0.000733328	0.000913813	0.00124712	0.000903511
1569.85	70.8019	-0.00035072	0.00125778	0.00142619	0.00116181	0.000798603	0.000735979	0.000904996	0.00125037	0.000921709
1572.02	70.8726	-0.000350849	0.00125472	0.00142481	0.00117787	0.000801888	0.000739855	0.000897038	0.00125305	0.000940306
1574.12	70.9434	-0.000350986	0.00125093	0.00142401	0.00119356	0.000806796	0.000744924	0.00088992	0.00125526	0.000959084
1576.19	71.0142	-0.000351134	0.00124654	0.00142347	0.0012087	0.000813253	0.000751148	0.000883623	0.00125713	0.000977823
1578.34	71.0849	-0.000351299	0.00124174	0.00142285	0.00122316	0.000821169	0.000758479	0.000878136	0.00125879	0.000996297
1580.45	71.1557	-0.000351485	0.00123665	0.00142182	0.0012368	0.000830435	0.000766846	0.000873459	0.00126036	0.00101428
1582.6	71.2264	-0.000351697	0.00123138	0.00142009	0.00124948	0.000840911	0.000776159	0.000869605	0.00126195	0.00103156
1584.7	71.2972	-0.000351937	0.00122598	0.00141741	0.00126106	0.000852435	0.000786323	0.000866601	0.00126364	0.00104796
1586.8	71.3679	-0.000352207	0.00122048	0.0014136	0.00127142	0.000864838	0.000797221	0.000864492	0.00126549	0.00106331
1588.85	71.4387	-0.000352508	0.0012149	0.00140849	0.00128045	0.000877951	0.000808718	0.000863332	0.00126752	0.0010775
1590.97	71.5094	-0.000352841	0.00120926	0.00140196	0.00128804	0.000891614	0.000820666	0.000863172	0.00126973	0.00109042
1593.17	71.5802	-0.000353203	0.0012036	0.00139387	0.00129413	0.000905671	0.000832912	0.00086406	0.00127208	0.00110199
1595.35	71.6509	-0.000353593	0.00119799	0.00138411	0.00129863	0.00091997	0.000845294	0.00086602	0.0012745	0.00111218
1597.42	71.7217	-0.000354009	0.00119248	0.00137259	0.0013015	0.000934371	0.00085764	0.00086905	0.00127694	0.00112095
1599.53	71.7925	-0.000354447	0.00118714	0.0013593	0.0013027	0.000948746	0.000869772	0.000873122	0.00127934	0.00112824
1601.67	71.8632	-0.000354906	0.00118204	0.0013443	0.0013022	0.000962971	0.000881495	0.000878192	0.00128164	0.00113402
1603.84	71.934	-0.000355382	0.00117726	0.00132772	0.0013	0.000976922	0.00089262	0.000884197	0.00128383	0.00113821
1605.95	72.0047	-0.000355872	0.00117287	0.00130979	0.0012961	0.000990467	0.000902956	0.00089106	0.00128588	0.00114077
1608.1	72.0755	-0.000356373	0.00116891	0.00129075	0.00129053	0.00100346	0.000912311	0.00089869	0.00128779	0.00114162
1610.17	72.1462	-0.000356882	0.00116538	0.00127089	0.00128331	0.00101576	0.000920494	0.000906988	0.00128957	0.00114074
1612.26	72.217	-0.000357396	0.00116227	0.00125047	0.00127447	0.00102721	0.000927316	0.000915865	0.00129122	0.00113807
1614.42	72.2877	-0.000357911	0.00115952	0.00122977	0.00126409	0.00103766	0.000932609	0.000925254	0.00129276	0.00113356
1616.56	72.3585	-0.000358424	0.00115707	0.00120902	0.00125223	0.00104699	0.000936246	0.000935094	0.00129421	0.0011272
1618.67	72.4292	-0.000358931	0.00115486	0.00118843	0.00123901	0.00105506	0.00093815	0.000945322	0.00129559	0.00111897
1620.75	72.5	-0.000359427	0.0011528	0.0011682	0.00122458	0.00106178	0.000938294	0.000955868	0.00129693	0.00110888
1622.89	72.5708	-0.000359908	0.00115084	0.0011485	0.00120908	0.00106705	0.0009367	0.000966658	0.00129828	0.00109695
1624.98	72.6415	-0.000360368	0.00114892	0.00112951	0.0011927	0.00107083	0.000933437	0.000977611	0.00129966	0.00108322
1627.11	72.7123	-0.000360802	0.00114699	0.00111139	0.00117561	0.00107307	0.000928614	0.000988638	0.0013011	0.00106779
1629.21	72.783	-0.000361206	0.00114503	0.00109428	0.00115799	0.00107375	0.000922367	0.000999638	0.00130262	0.00105075
1631.36	72.8538	-0.000361575	0.00114301	0.00107829	0.00114005	0.00107287	0.000914855	0.00101051	0.00130423	0.00103224
1633.48	72.9245	-0.000361907	0.00114097	0.00106353	0.00112199	0.00107042	0.000906261	0.00102115	0.00130594	0.00101239
1635.66	72.9953	-0.000362199	0.00113896	0.00105007	0.00110398	0.00106639	0.000896801	0.00103147	0.00130773	0.00099134
1637.78	73.066	-0.000362448	0.00113708	0.00103793	0.00108621	0.00106074	0.000886716	0.00104138	0.00130962	0.00096922
1639.92	73.1368	-0.000362653	0.00113545	0.00102713	0.00106885	0.00105345	0.000876264	0.00105078	0.00131163	0.000946166
1642.03	73.2075	-0.000362815	0.00113423	0.00101764	0.00105206	0.0010445	0.000865709	0.0010596	0.00131376	0.00092231
1644.16	73.2783	-0.000362934	0.00113358	0.00100945	0.00103602	0.00103389	0.000855313	0.00106775	0.00131601	0.000897788
1646.25	73.3491	-0.000363014	0.0011337	0.00100251	0.00102089	0.00102165	0.000845345	0.00107515	0.00131835	0.000872736
1648.41	73.4198	-0.000363061	0.00113475	0.000996787	0.00100685	0.00100783	0.000836073	0.00108174	0.00132077	0.000847286
1650.5	73.4906	-0.000363079	0.00113685	0.000992207	0.000994023	0.000992484	0.000827751	0.00108748	0.00132324	0.000821576
1652.64	73.5613	-0.000363076	0.00114005	0.00098869	0.000982553	0.000975726	0.000820603	0.00109232	0.00132571	0.000795753
1654.79	73.6321	-0.000363058	0.00114436	0.000986139	0.000972546	0.000957665	0.000814803	0.00109626	0.00132816	0.000769973
1656.83	73.7028	-0.000363033	0.00114971	0.000984437	0.000964091	0.000938417	0.000810482	0.0010993	0.00133053	0.000744396
1658.97	73.7736	-0.000363006	0.00115602	0.000983451	0.00095727	0.000918085	0.000807734	0.00110145	0.00133273	0.000719197
1661.15	73.8443	-0.000362981	0.00116315	0.00098303	0.000952147	0.000896765	0.000806611	0.00110275	0.00133469	0.000694559
1663.19	73.9151	-0.000362962	0.00117091	0.000983009	0.000948768	0.000874543	0.00080712	0.00110323	0.00133634	0.000670654
1665.26	73.9858	-0.00036295	0.00117912	0.000983204	0.000947165	0.000851506	0.000809239	0.00110294	0.00133759	0.000647636
1667.42	74.0566	-0.000362948	0.00118756	0.000983449	0.000947366	0.000827742	0.000812902	0.00110195	0.00133841	0.000625641
1669.55	74.1274	-0.000362956	0.00119603	0.000983645	0.00094939	0.000803343	0.000817999	0.00110029	0.00133874	0.000604795
1671.73	74.1981	-0.000362974	0.00120432	0.000983788	0.000953252	0.000778404	0.000824385	0.00109799	0.00133854	0.000585213
1673.87	74.2689	-0.000363002	0.0012122	0.00098398	0.00095896	0.000753032	0.000831905	0.00109505	0.00133772	0.000566987
1675.99	74.3396	-0.00036304	0.00121948	0.000984422	0.000966502	0.000727345	0.000840411	0.00109144	0.00133621	0.000550184
1678.05	74.4104	-0.000363088	0.00122595	0.000985389	0.000975849	0.000701469	0.000849761	0.00108712	0.00133394	0.000534867
1680.2	74.4811	-0.000363148	0.00123146	0.000987207	0.00098695	0.000675532	0.000859811	0.00108205	0.00133084	0.000521097
1682.32	74.5519	-0.00036322	0.00123585	0.000990203	0.000999738	0.000649666	0.000870411	0.00107616	0.00132688	0.000508954
1684.49	74.6226	-0.000363305	0.00123894	0.000994708	0.00101413	0.000624004	0.000881408	0.00106942	0.00132203	0.000498528
1686.65	74.6934	-0.000363406	0.00124061	0.00100104	0.00103001	0.000598675	0.000892652	0.00106179	0.00131626	0.000489917
1688.8	74.7642	-0.000363525	0.00124074	0.00100946	0.00104727	0.000573805	0.00090399	0.00105328	0.00130953	0.00048322
1690.88	74.8349	-0.000363665	0.00123928	0.00102017	0.00106578	0.000549519	0.00091526	0.00104391	0.00130187	0.000478528
1693.01	74.9057	-0.00036383	0.00123622	0.00103331	0.00108538	0.000525951	0.000926299	0.00103369	0.00129331	0.000475905
1695.1	74.9764	-0.000364023	0.00123158	0.00104892	0.00110592	0.000503244	0.000936952	0.00102269	0.00128388	0.000475369
1697.21	75.0472	-0.000364247	0.00122546	0.00106697	0.00112719	0.000481555	0.000947086	0.00101095	0.00127366	0.000476896
1699.28	75.1179	-0.000364504	0.00121798	0.00108734	0.00114901	0.000461044	0.000956601	0.000998515	0.00126271	0.000480418
1701.4	75.1887	-0.000364795	0.00120929	0.00110988	0.00117119	0.000441852	0.000965435	0.00098544	0.0012511	0.000485838
1703.55	75.2594	-0.000365118	0.00119962	0.00113439	0.00119353	0.000424083	0.000973555	0.000971769	0.00123893	0.000493046
1705.72	75.3302	-0.000365472	0.0011892	0.00116063	0.00121584	0.000407809	0.000980953	0.000957545	0.0012263	0.000501916
1707.86	75.4009	-0.000365854	0.00117828	0.00118836	0.00123794	0.000393081	0.000987637	0.000942807	0.00121331	0.00051231
1709.96	75.4717	-0.000366263	0.00116712	0.0012173	0.00125965	0.000379932	0.000993633	0.000927583	0.00120005	0.000524082
1712.02	75.5425	-0.000366696	0.00115598	0.00124717	0.00128083	0.000368381	0.000998971	0.000911895	0.00118661	0.000537083
1714.1	75.6132	-0.000367151	0.00114511	0.00127769	0.00130135	0.000358425	0.00100367	0.000895775	0.00117302	0.000551172
1716.3	75.684	-0.000367625	0.00113476	0.00130859	0.00132107	0.000350044	0.00100777	0.000879279	0.00115933	0.000566208
1718.47	75.7547	-0.000368118	0.00112515	0.00133964	0.00133987	0.000343207	0.00101129	0.000862501	0.00114556	0.000582067
1720.61	75.8255	-0.000368628	0.00111645	0.00137059	0.00135759	0.00033788	0.00101427	0.000845572	0.00113171	0.000598653
1722.68	75.8962	-0.000369155	0.00110879	0.00140118	0.00137406	0.00033402	0.00101678	0.00082864	0.00111781	0.0006159
1724.79	75.967	-0.000369698	0.00110229	0.00143114	0.0013891	0.000331569	0.00101884	0.000811848	0.00110386	0.000633755
1726.89	76.0377	-0.000370257	0.00109701	0.00146019	0.0014025	0.000330447	0.0010205	0.000795326	0.00108991	0.000652163
1729.06	76.1085	-0.000370833	0.00109298	0.00148802	0.00141408	0.000330553	0.00102179	0.000779185	0.00107599	0.000671052
1731.22	76.1792	-0.000371427	0.0010902	0.00151433	0.00142364	0.00033176	0.00102276	0.000763508	0.00106213	0.000690333
1733.36	76.25	-0.00037204	0.00108867	0.00153879	0.00143106	0.000333934	0.00102345	0.000748357	0.00104833	0.0007099
1735.44	76.3208	-0.000372676	0.00108838	0.00156106	0.00143621	0.000336958	0.00102387	0.000733776	0.00103459	0.000729636
1737.55	76.3915	-0.000373335	0.00108933	0.00158081	0.00143903	0.000340745	0.00102403	0.000719807	0.00102088	0.000749408
1739.63	76.4623	-0.00037402	0.00109149	0.00159776	0.00143948	0.000345235	0.00102392	0.000706485	0.0010072	0.000769078
1741.74	76.533	-0.000374733	0.00109483	0.00161172	0.00143756	0.000350392	0.00102353	0.000693836	0.000993516	0.000788516
1743.85	76.6038	-0.000375475	0.0010993	0.00162255	0.00143335	0.000356209	0.00102284	0.000681876	0.000979807	0.0008076
1745.99	76.6745	-0.000376246	0.00110484	0.00163023	0.00142692	0.000362713	0.00102182	0.000670606	0.000966033	0.000826226
1748.13	76.7453	-0.000377048	0.00111139	0.00163481	0.00141841	0.00036996	0.00102043	0.000660014	0.000952146	0.000844305
1750.28	76.816	-0.00037788	0.00111887	0.00163641	0.00140799	0.000378017	0.00101863	0.000650073	0.000938105	0.000861772
1752.4	76.8868	-0.000378741	0.00112724	0.00163525	0.00139583	0.000386941	0.00101633	0.000640764	0.000923875	0.000878584
1754.54	76.9575	-0.00037963	0.0011365	0.00163154	0.00138214	0.000396775	0.00101345	0.000632072	0.000909432	0.000894721
1756.64	77.0283	-0.000380546	0.00114662	0.00162555	0.0013671	0.000407562	0.00100997	0.000623994	0.000894746	0.000910174
1758.78	77.0991	-0.000381487	0.00115759	0.00161756	0.00135093	0.000419328	0.00100588	0.000616536	0.00087978	0.000924944
1760.92	77.1698	-0.000382449	0.00116941	0.00160793	0.00133381	0.000432083	0.00100123	0.000609703	0.000864485	0.000939026
1763.07	77.2406	-0.000383428	0.00118208	0.00159702	0.00131599	0.000445824	0.000996084	0.000603497	0.000848809	0.000952411
1765.15	77.3113	-0.000384418	0.00119559	0.00158521	0.00129766	0.00046053	0.000990532	0.000597913	0.000832708	0.000965087
1767.22	77.3821	-0.000385416	0.00120993	0.00157284	0.00127901	0.000476163	0.000984685	0.000592941	0.00081616	0.000977035
1769.35	77.4528	-0.000386415	0.00122509	0.00156024	0.00126022	0.000492684	0.000978663	0.000588582	0.000799163	0.00098823
1771.46	77.5236	-0.00038741	0.00124104	0.00154767	0.00124138	0.000510055	0.000972581	0.000584855	0.000781721	0.000998646
1773.62	77.5943	-0.000388396	0.00125778	0.00153538	0.00122257	0.00052823	0.000966564	0.000581793	0.000763836	0.00100827
1775.76	77.6651	-0.000389368	0.00127533	0.0015236	0.00120384	0.000547154	0.000960745	0.000579436	0.0007455	0.00101714
1777.88	77.7358	-0.000390322	0.00129376	0.00151249	0.0011852	0.000566751	0.000955263	0.000577821	0.000726709	0.00102529
1779.98	77.8066	-0.000391253	0.00131313	0.00150217	0.00116667	0.000586924	0.000950262	0.00057697	0.000707477	0.00103279
1782.11	77.8774	-0.000392156	0.0013335	0.00149268	0.00114823	0.000607566	0.000945898	0.000576893	0.000687838	0.00103974
1784.21	77.9481	-0.000393028	0.00135492	0.001484	0.00112982	0.000628569	0.000942321	0.000577581	0.000667845	0.00104625
1786.35	78.0189	-0.000393865	0.00137742	0.00147605	0.00111143	0.000649825	0.000939669	0.000579022	0.000647558	0.00105244
1788.46	78.0896	-0.000394663	0.00140098	0.00146872	0.001093	0.000671236	0.000938056	0.000581201	0.000627044	0.00105841
1790.64	78.1604	-0.000395422	0.00142551	0.00146188	0.00107454	0.00069272	0.000937574	0.000584127	0.000606386	0.00106427
1792.82	78.2311	-0.000396139	0.0014509	0.00145538	0.00105603	0.000714211	0.000938285	0.000587833	0.000585669	0.00107008
1794.96	78.3019	-0.000396811	0.00147694	0.0014491	0.00103745	0.000735648	0.000940216	0.00059236	0.000564966	0.00107588
1797.03	78.3726	-0.000397436	0.00150338	0.00144292	0.00101881	0.000756961	0.000943362	0.000597738	0.000544344	0.00108169
1799.14	78.4434	-0.000398012	0.00152991	0.00143675	0.00100014	0.000778071	0.000947687	0.00060398	0.000523854	0.00108753
1801.24	78.5142	-0.000398537	0.00155621	0.00143056	0.000981458	0.00079891	0.000953124	0.000611072	0.00050352	0.00109336
1803.37	78.5849	-0.00039901	0.00158195	0.00142432	0.000962836	0.000819421	0.000959586	0.000618973	0.000483337	0.00109918
1805.5	78.6557	-0.000399429	0.00160684	0.00141803	0.000944334	0.000839558	0.000966969	0.000627618	0.00046327	0.00110496
1807.65	78.7264	-0.000399795	0.00163062	0.00141176	0.000926025	0.000859275	0.00097516	0.000636921	0.000443269	0.00111072
1809.73	78.7972	-0.00040011	0.00165305	0.00140557	0.000907988	0.000878524	0.000984046	0.000646781	0.000423283	0.00111649
1811.85	78.8679	-0.000400373	0.00167392	0.00139962	0.000890314	0.000897265	0.000993514	0.000657083	0.000403267	0.00112232
1813.95	78.9387	-0.00040059	0.00169302	0.00139402	0.000873102	0.000915461	0.00100346	0.00066769	0.000383183	0.0011283
1816.1	79.0094	-0.000400762	0.00171018	0.00138893	0.000856466	0.00093307	0.00101378	0.000678446	0.00036301	0.00113456
1818.19	79.0802	-0.000400895	0.00172526	0.0013845	0.000840515	0.000950033	0.00102439	0.000689193	0.000342745	0.00114122
1820.26	79.1509	-0.00040099	0.00173815	0.00138088	0.000825344	0.000966269	0.00103518	0.000699775	0.000322415	0.00114843
1822.44	79.2217	-0.000401054	0.00174877	0.00137822	0.000811035	0.000981676	0.00104604	0.000710053	0.000302074	0.00115632
1824.6	79.2925	-0.000401089	0.00175704	0.00137666	0.000797653	0.000996127	0.00105686	0.000719917	0.00028181	0.00116503
1826.73	79.3632	-0.000401101	0.00176293	0.00137632	0.000785244	0.00100948	0.00106752	0.000729288	0.00026173	0.00117465
1828.79	79.434	-0.000401092	0.00176646	0.00137726	0.000773837	0.00102159	0.00107789	0.000738116	0.000241965	0.00118527
1830.94	79.5047	-0.000401065	0.00176769	0.00137954	0.000763457	0.00103231	0.00108784	0.000746384	0.000222652	0.00119689
1833.09	79.5755	-0.000401022	0.00176669	0.00138319	0.000754121	0.00104152	0.00109726	0.000754089	0.000203922	0.00120949
1835.19	79.6462	-0.000400964	0.00176358	0.00138824	0.000745846	0.00104912	0.00110609	0.00076123	0.000185895	0.00122298
1837.24	79.717	-0.000400892	0.00175847	0.00139477	0.000738648	0.00105505	0.00111429	0.000767806	0.00016869	0.00123724
1839.41	79.7877	-0.000400806	0.00175147	0.0014028	0.000732553	0.00105931	0.00112185	0.000773822	0.000152426	0.00125211
1841.54	79.8585	-0.000400703	0.00174271	0.00141239	0.000727582	0.00106193	0.00112882	0.000779291	0.000137206	0.00126744
1843.67	79.9292	-0.000400582	0.00173227	0.0014236	0.000723752	0.001063	0.00113526	0.000784245	0.000123116	0.00128309
1845.74	80	-0.000400443	0.00172021	0.00143651	0.000721076	0.00106259	0.00114128	0.00078873	0.000110216	0.00129891
1847.87	80.0708	-0.000400282	0.00170663	0.00145116	0.000719549	0.0010608	0.00114701	0.000792808	9.85453e-05	0.00131483
1850.02	80.1415	-0.000400099	0.00169164	0.00146757	0.000719158	0.00105775	0.00115258	0.000796547	8.81213e-05	0.00133078
1852.2	80.2123	-0.000399893	0.00167537	0.00148571	0.000719887	0.00105351	0.00115815	0.000800014	7.89544e-05	0.00134672
1854.29	80.283	-0.000399663	0.00165795	0.00150543	0.000721709	0.00104816	0.00116384	0.00080328	7.10568e-05	0.00136259
1856.44	80.3538	-0.000399411	0.0016395	0.00152654	0.000724596	0.00104175	0.0011698	0.000806412	6.44466e-05	0.00137834
1858.58	80.4245	-0.000399136	0.00162017	0.00154876	0.000728502	0.00103434	0.0011762	0.000809483	5.91516e-05	0.00139392
1860.73	80.4953	-0.000398842	0.00160009	0.00157175	0.000733341	0.00102597	0.00118323	0.000812569	5.52178e-05	0.00140926
1862.84	80.566	-0.000398529	0.00157943	0.00159513	0.000738986	0.00101668	0.00119107	0.000815748	5.26994e-05	0.00142426
1864.98	80.6368	-0.0003982	0.00155835	0.00161844	0.000745286	0.00100653	0.00119991	0.000819077	5.16552e-05	0.00143884
1867.08	80.7075	-0.000397856	0.001537	0.00164123	0.000752071	0.000995603	0.0012099	0.0008226	5.21528e-05	0.00145288
1869.16	80.7783	-0.000397501	0.00151552	0.00166303	0.000759154	0.000983997	0.00122117	0.000826341	5.42629e-05	0.00146625
1871.31	80.8491	-0.000397138	0.00149403	0.00168346	0.00076632	0.000971822	0.00123378	0.000830301	5.80599e-05	0.00147886
1873.42	80.9198	-0.000396768	0.0014726	0.00170216	0.00077336	0.00095919	0.00124774	0.000834467	6.36201e-05	0.0014906
1875.54	80.9906	-0.000396395	0.00145128	0.00171884	0.000780076	0.000946225	0.00126301	0.00083881	7.10286e-05	0.00150138
1877.62	81.0613	-0.000396022	0.00143012	0.00173329	0.000786298	0.000933061	0.00127951	0.0008433	8.03871e-05	0.00151111
1879.75	81.1321	-0.00039565	0.00140917	0.00174539	0.000791904	0.000919836	0.00129711	0.000847912	9.18027e-05	0.00151975
1881.84	81.2028	-0.000395282	0.00138849	0.00175509	0.000796809	0.000906686	0.00131564	0.00085262	0.000105375	0.00152726
1883.96	81.2736	-0.000394918	0.00136815	0.00176241	0.000800965	0.000893747	0.00133489	0.000857397	0.000121209	0.00153363
1886.05	81.3443	-0.000394561	0.00134826	0.00176742	0.000804345	0.000881155	0.00135466	0.000862215	0.000139401	0.00153884
1888.25	81.4151	-0.000394214	0.00132891	0.00177023	0.000806937	0.00086903	0.00137472	0.000867044	0.000160024	0.00154286
1890.48	81.4858	-0.000393878	0.0013102	0.00177096	0.000808739	0.000857462	0.00139485	0.000871858	0.000183102	0.00154564
1892.64	81.5566	-0.000393556	0.00129223	0.00176981	0.000809756	0.000846501	0.00141483	0.000876643	0.00020862	0.00154716
1894.69	81.6274	-0.000393251	0.0012751	0.001767	0.000809984	0.000836171	0.00143446	0.000881402	0.000236521	0.00154735
1896.79	81.6981	-0.000392964	0.00125891	0.00176276	0.000809412	0.000826481	0.00145358	0.000886165	0.000266719	0.00154615
1898.9	81.7689	-0.000392697	0.00124373	0.00175735	0.000808033	0.000817428	0.00147203	0.000890978	0.000299107	0.0015435
1901.04	81.8396	-0.000392453	0.00122965	0.00175097	0.000805851	0.000809005	0.00148969	0.0008959	0.000333561	0.00153935
1903.13	81.9104	-0.000392234	0.0012167	0.00174381	0.000802893	0.000801209	0.00150645	0.000900988	0.000369948	0.0015337
1905.25	81.9811	-0.000392039	0.00120494	0.00173599	0.00079922	0.000794048	0.0015222	0.000906288	0.000408137	0.00152655
1907.37	82.0519	-0.000391869	0.00119441	0.00172764	0.00079493	0.00078754	0.00153685	0.000911828	0.000448009	0.00151794
1909.53	82.1226	-0.000391722	0.00118513	0.00171885	0.000790152	0.00078171	0.00155027	0.000917627	0.000489466	0.00150796
1911.65	82.1934	-0.000391599	0.00117713	0.00170968	0.000785039	0.000776591	0.00156231	0.000923698	0.000532418	0.00149671
1913.79	82.2642	-0.000391498	0.00117044	0.00170012	0.00077975	0.000772224	0.00157283	0.000930058	0.000576772	0.00148431
1915.85	82.3349	-0.000391418	0.00116509	0.00169013	0.000774432	0.000768646	0.00158173	0.000936723	0.000622432	0.00147091
1917.95	82.4057	-0.000391357	0.00116106	0.00167968	0.000769232	0.000765888	0.00158892	0.000943708	0.000669293	0.00145666
1920.07	82.4764	-0.000391314	0.00115837	0.00166878	0.000764294	0.000763962	0.00159432	0.000951018	0.000717236	0.00144172
1922.21	82.5472	-0.000391287	0.00115699	0.00165744	0.000759764	0.00076286	0.00159788	0.000958651	0.00076613	0.00142626
1924.4	82.6179	-0.000391274	0.00115688	0.00164569	0.000755781	0.000762545	0.00159955	0.000966595	0.000815842	0.00141039
1926.6	82.6887	-0.000391272	0.00115798	0.00163358	0.000752476	0.000762962	0.00159929	0.000974821	0.000866247	0.00139423
1928.68	82.7594	-0.00039128	0.00116022	0.00162115	0.000749969	0.000764063	0.00159706	0.000983292	0.00091722	0.00137782
1930.77	82.8302	-0.000391295	0.00116346	0.00160843	0.000748376	0.000765822	0.00159281	0.000991962	0.000968628	0.00136118
1932.88	82.9009	-0.000391316	0.00116754	0.00159546	0.000747813	0.000768241	0.00158649	0.00100079	0.00102031	0.0013443
1934.99	82.9717	-0.000391342	0.00117231	0.00158227	0.000748405	0.000771347	0.00157805	0.00100974	0.00107209	0.00132717
1937.07	83.0425	-0.000391372	0.00117761	0.00156885	0.000750272	0.000775199	0.00156747	0.00101879	0.00112374	0.00130978
1939.12	83.1132	-0.000391403	0.00118329	0.0015552	0.000753524	0.000779881	0.00155475	0.00102789	0.00117502	0.00129217
1941.33	83.184	-0.000391436	0.00118922	0.00154131	0.000758259	0.000785497	0.00153992	0.00103697	0.00122568	0.00127439
1943.54	83.2547	-0.000391468	0.0011953	0.00152721	0.000764561	0.000792157	0.00152307	0.00104594	0.00127548	0.00125654
1945.68	83.3255	-0.000391499	0.00120143	0.00151291	0.000772498	0.000799956	0.0015043	0.0010547	0.00132422	0.00123872
1947.77	83.3962	-0.000391528	0.00120756	0.00149844	0.000782129	0.000808972	0.00148377	0.00106316	0.00137172	0.00122106
1949.87	83.467	-0.000391553	0.00121364	0.00148381	0.000793493	0.000819253	0.00146165	0.0010712	0.00141786	0.00120369
1951.94	83.5377	-0.000391576	0.00121967	0.00146909	0.000806604	0.000830819	0.00143812	0.00107876	0.00146253	0.00118675
1954.06	83.6085	-0.000391596	0.00122566	0.00145437	0.000821463	0.000843656	0.00141335	0.00108576	0.00150565	0.00117038
1956.15	83.6792	-0.000391612	0.00123164	0.00143978	0.000838058	0.000857724	0.00138753	0.00109215	0.00154716	0.00115472
1958.32	83.75	-0.000391625	0.0012376	0.00142546	0.000856354	0.000872956	0.00136081	0.00109789	0.00158695	0.00113988
1960.46	83.8208	-0.000391635	0.00124358	0.00141156	0.000876291	0.000889283	0.00133333	0.00110297	0.00162493	0.00112595
1962.63	83.8915	-0.000391643	0.00124959	0.00139824	0.000897786	0.000906636	0.00130521	0.00110737	0.001661	0.00111297
1964.74	83.9623	-0.000391649	0.00125566	0.00138565	0.000920747	0.000924949	0.00127658	0.00111112	0.00169505	0.00110098
1966.85	84.033	-0.000391653	0.00126184	0.00137397	0.000945081	0.000944152	0.00124755	0.00111425	0.00172698	0.00109001
1968.92	84.1038	-0.000391655	0.00126818	0.0013634	0.000970724	0.000964174	0.00121825	0.00111683	0.0017567	0.00108004
1971	84.1745	-0.000391656	0.00127475	0.00135409	0.00099765	0.000984956	0.00118881	0.0011189	0.00178414	0.00107107
1973.17	84.2453	-0.000391656	0.00128163	0.00134619	0.00102588	0.00100645	0.0011594	0.00112054	0.00180921	0.00106308
1975.35	84.316	-0.000391656	0.00128894	0.00133975	0.00105545	0.00102863	0.00113018	0.00112181	0.00183183	0.00105603
1977.46	84.3868	-0.000391656	0.00129677	0.00133482	0.00108643	0.00105149	0.00110134	0.00112276	0.00185188	0.00104989
1979.58	84.4575	-0.000391656	0.00130526	0.00133136	0.00111887	0.00107504	0.00107311	0.00112345	0.00186924	0.00104462
1981.7	84.5283	-0.000391656	0.00131449	0.00132934	0.00115284	0.00109931	0.00104573	0.00112395	0.0018838	0.00104018
1983.8	84.5991	-0.000391656	0.00132457	0.00132867	0.00118838	0.00112432	0.00101946	0.0011243	0.00189543	0.00103655
1985.94	84.6698	-0.000391656	0.00133558	0.00132917	0.0012255	0.00115005	0.00099458	0.00112457	0.00190406	0.0010337
1988.03	84.7406	-0.000391656	0.0013476	0.00133066	0.00126416	0.00117647	0.000971379	0.00112483	0.00190963	0.00103159
1990.14	84.8113	-0.000391656	0.00136072	0.00133289	0.00130424	0.00120346	0.000950097	0.00112516	0.00191213	0.0010302
1992.24	84.8821	-0.000391656	0.00137503	0.00133562	0.00134561	0.00123089	0.000930941	0.00112567	0.00191159	0.00102948
1994.43	84.9528	-0.000391656	0.00139062	0.00133863	0.00138807	0.00125859	0.000914079	0.00112647	0.00190808	0.00102933
1996.6	85.0236	-0.000391656	0.00140759	0.00134174	0.0014314	0.00128637	0.000899635	0.00112766	0.00190173	0.00102971
1998.75	85.0943	-0.000391656	0.00142599	0.00134481	0.00147542	0.00131405	0.000887695	0.00112934	0.00189267	0.0010305
2000.84	85.1651	-0.000391656	0.00144583	0.00134769	0.00151995	0.00134145	0.000878314	0.00113161	0.00188104	0.00103161
2002.98	85.2358	-0.000391656	0.00146707	0.00135027	0.00156482	0.00136842	0.000871526	0.00113455	0.00186701	0.00103293
2005.07	85.3066	-0.000391656	0.0014896	0.0013524	0.00160986	0.00139487	0.000867372	0.00113823	0.00185074	0.00103435
2007.18	85.3774	-0.000391656	0.00151334	0.00135397	0.00165488	0.00142074	0.000865868	0.00114273	0.00183238	0.00103578
2009.28	85.4481	-0.000391656	0.00153813	0.00135488	0.00169968	0.001446	0.000867012	0.00114809	0.00181209	0.00103711
2011.44	85.5189	-0.000391656	0.00156383	0.00135506	0.00174407	0.0014706	0.000870763	0.00115436	0.00179002	0.00103824
2013.53	85.5896	-0.000391656	0.00159023	0.00135455	0.0017879	0.0014945	0.000877048	0.00116154	0.00176633	0.00103905
2015.66	85.6604	-0.000391656	0.00161712	0.00135342	0.001831	0.00151762	0.000885767	0.00116963	0.00174122	0.00103945
2017.78	85.7311	-0.000391656	0.00164427	0.00135181	0.00187324	0.00153986	0.000896822	0.00117867	0.00171488	0.00103935
2019.93	85.8019	-0.000391656	0.00167144	0.0013498	0.00191446	0.00156112	0.000910112	0.00118865	0.00168754	0.00103871
2022.03	85.8726	-0.000391656	0.00169839	0.00134746	0.00195452	0.0015813	0.000925537	0.0011996	0.00165938	0.00103745
2024.12	85.9434	-0.000391656	0.00172492	0.00134483	0.00199333	0.0016003	0.000942999	0.00121153	0.00163059	0.00103555
2026.27	86.0142	-0.000391656	0.00175086	0.00134197	0.0020308	0.00161806	0.000962388	0.00122447	0.00160129	0.00103294
2028.4	86.0849	-0.000391656	0.00177612	0.00133896	0.00206686	0.00163451	0.000983611	0.00123845	0.00157161	0.00102961
2030.49	86.1557	-0.000391656	0.00180057	0.00133588	0.00210147	0.00164963	0.00100659	0.00125349	0.00154164	0.00102554
2032.56	86.2264	-0.000391656	0.00182414	0.00133282	0.00213456	0.00166341	0.00103126	0.0012696	0.00151149	0.00102077
2034.74	86.2972	-0.000391656	0.00184675	0.00132994	0.00216612	0.00167586	0.00105756	0.00128677	0.00148125	0.00101538
2036.86	86.3679	-0.000391656	0.00186834	0.00132738	0.00219612	0.00168703	0.00108543	0.00130498	0.00145104	0.00100948
2039.04	86.4387	-0.000391656	0.00188884	0.00132536	0.00222461	0.00169695	0.0011148	0.00132423	0.00142097	0.00100322
2041.22	86.5094	-0.000391656	0.00190823	0.00132411	0.00225166	0.00170571	0.00114559	0.00134449	0.00139115	0.000996787
2043.35	86.5802	-0.000391656	0.00192653	0.00132383	0.00227738	0.00171341	0.00117771	0.00136574	0.00136173	0.000990368
2045.41	86.6509	-0.000391656	0.00194377	0.00132468	0.00230193	0.00172015	0.00121104	0.00138794	0.00133281	0.000984163
2047.53	86.7217	-0.000391656	0.00196001	0.00132671	0.00232544	0.00172605	0.00124547	0.00141104	0.0013045	0.000978383
2049.64	86.7925	-0.000391656	0.00197533	0.00132997	0.00234811	0.00173119	0.00128089	0.00143495	0.00127687	0.000973241
2051.76	86.8632	-0.000391656	0.00198979	0.00133444	0.0023701	0.00173568	0.00131717	0.00145962	0.00124997	0.000968943
2053.87	86.934	-0.000391656	0.00200346	0.00134008	0.00239157	0.00173958	0.00135423	0.00148496	0.00122383	0.000965679
2056.01	87.0047	-0.000391656	0.0020164	0.00134683	0.00241266	0.00174296	0.00139196	0.00151092	0.00119846	0.000963626
2058.11	87.0755	-0.000391656	0.00202864	0.00135463	0.0024335	0.00174587	0.00143028	0.00153745	0.00117389	0.000962954
2060.22	87.1462	-0.000391656	0.00204017	0.00136343	0.00245418	0.00174833	0.0014691	0.0015645	0.00115014	0.00096383
2062.32	87.217	-0.000391656	0.00205098	0.00137317	0.00247477	0.00175036	0.00150836	0.00159202	0.00112721	0.0009664
2064.45	87.2877	-0.000391656	0.00206104	0.00138377	0.00249533	0.00175196	0.001548	0.00161996	0.00110515	0.000970788
2066.55	87.3585	-0.000391656	0.00207034	0.00139519	0.00251585	0.00175312	0.00158793	0.00164826	0.00108398	0.0009771
2068.69	87.4292	-0.000391656	0.00207885	0.0014074	0.00253632	0.00175385	0.00162808	0.00167685	0.00106374	0.00098543
2070.8	87.5	-0.000391656	0.00208656	0.00142033	0.00255674	0.00175419	0.00166833	0.00170565	0.0010445	0.000995859
2072.97	87.5708	-0.000391656	0.00209348	0.00143389	0.00257707	0.00175421	0.00170856	0.00173457	0.00102635	0.00100845
2075.06	87.6415	-0.000391656	0.00209963	0.00144794	0.00259729	0.001754	0.00174862	0.0017635	0.00100941	0.00102328
2077.12	87.7123	-0.000391656	0.00210502	0.00146227	0.00261736	0.00175368	0.00178831	0.0017923	0.000993822	0.00104039
2079.27	87.783	-0.000391656	0.00210971	0.00147665	0.0026372	0.00175341	0.00182744	0.00182082	0.000979766	0.00105987
2081.39	87.8538	-0.000391656	0.00211375	0.00149083	0.0026567	0.00175329	0.0018658	0.0018489	0.000967427	0.0010818
2083.56	87.9245	-0.000391656	0.00211722	0.00150459	0.0026757	0.00175345	0.00190318	0.00187638	0.000956995	0.00110625
2085.68	87.9953	-0.000391656	0.00212021	0.00151772	0.00269402	0.00175396	0.0019394	0.00190309	0.000948655	0.00113328
2087.8	88.066	-0.000391656	0.00212283	0.00153012	0.00271144	0.00175487	0.00197427	0.00192886	0.000942577	0.00116289
2089.88	88.1368	-0.000391656	0.00212514	0.0015417	0.00272772	0.00175624	0.00200763	0.00195351	0.000938908	0.00119505
2092.03	88.2075	-0.000391656	0.00212723	0.00155238	0.00274265	0.00175807	0.00203936	0.00197689	0.000937766	0.0012297
2094.13	88.2783	-0.000391656	0.00212917	0.00156206	0.002756	0.0017604	0.00206934	0.00199888	0.000939239	0.00126678
2096.24	88.3491	-0.000391656	0.00213101	0.00157059	0.00276754	0.00176328	0.00209746	0.00201939	0.000943377	0.00130621
2098.3	88.4198	-0.000391656	0.00213283	0.00157787	0.00277709	0.00176675	0.00212366	0.00203837	0.000950196	0.00134788
2100.44	88.4906	-0.000391656	0.00213472	0.00158378	0.0027845	0.00177089	0.00214788	0.00205576	0.000959677	0.00139173
2102.6	88.5613	-0.000391656	0.00213678	0.00158817	0.0027897	0.00177579	0.0021701	0.00207158	0.000971775	0.00143766
2104.79	88.6321	-0.000391656	0.00213914	0.00159095	0.00279263	0.00178155	0.00219031	0.00208582	0.000986415	0.00148557
2106.88	88.7028	-0.000391656	0.00214198	0.00159201	0.0027933	0.00178823	0.00220855	0.00209852	0.0010035	0.00153533
2109	88.7736	-0.000391656	0.00214547	0.00159126	0.00279174	0.0017959	0.00222487	0.00210975	0.0010229	0.00158681
2111.11	88.8443	-0.000391656	0.00214984	0.00158865	0.00278799	0.00180461	0.00223933	0.00211957	0.00104448	0.00163988
2113.23	88.9151	-0.000391656	0.00215532	0.00158416	0.00278209	0.00181441	0.00225201	0.00212808	0.00106805	0.0016944
2115.29	88.9858	-0.000391656	0.00216212	0.00157776	0.00277408	0.00182536	0.002263	0.0021354	0.00109339	0.00175022
2117.44	89.0566	-0.000391656	0.00217048	0.00156939	0.00276399	0.00183747	0.00227235	0.00214163	0.00112026	0.00180719
2119.59	89.1274	-0.000391656	0.00218057	0.00155902	0.00275179	0.00185079	0.00228011	0.00214685	0.00114837	0.00186515
2121.76	89.1981	-0.000391656	0.00219255	0.0015466	0.00273744	0.0018653	0.0022863	0.00215119	0.00117741	0.00192389
2123.87	89.2689	-0.000391656	0.0022065	0.00153214	0.00272088	0.00188099	0.00229095	0.00215475	0.00120707	0.00198321
2126	89.3396	-0.000391656	0.00222243	0.00151566	0.00270199	0.00189781	0.00229407	0.00215765	0.00123704	0.00204285
2128.06	89.4104	-0.000391656	0.00224029	0.00149726	0.00268071	0.00191565	0.00229564	0.00216002	0.00126704	0.00210255
2130.12	89.4811	-0.000391656	0.00225998	0.00147706	0.00265698	0.00193438	0.00229565	0.00216196	0.00129686	0.00216206
2132.28	89.5519	-0.000391656	0.00228135	0.00145523	0.00263076	0.00195384	0.00229409	0.00216359	0.00132633	0.00222107
2134.41	89.6226	-0.000391656	0.00230417	0.00143198	0.00260208	0.00197384	0.00229092	0.00216497	0.00135529	0.00227932
2136.55	89.6934	-0.000391656	0.00232822	0.00140754	0.00257098	0.00199421	0.00228611	0.00216614	0.00138361	0.0023365
2138.66	89.7642	-0.000391656	0.00235318	0.00138216	0.00253758	0.00201477	0.00227961	0.00216712	0.00141116	0.00239233
2140.83	89.8349	-0.000391656	0.00237875	0.00135611	0.00250202	0.00203537	0.00227141	0.00216786	0.00143783	0.00244652
2143	89.9057	-0.000391656	0.00240458	0.00132966	0.00246453	0.00205588	0.00226152	0.0021683	0.00146349	0.00249883
2145.13	89.9764	-0.000391656	0.00243031	0.00130308	0.00242534	0.00207616	0.00225	0.00216834	0.00148806	0.00254901
2147.22	90.0472	-0.000391656	0.00245553	0.00127656	0.0023847	0.00209607	0.00223695	0.00216788	0.00151146	0.00259683
2149.32	90.1179	-0.000391656	0.00247987	0.00125026	0.00234288	0.00211549	0.00222245	0.00216681	0.00153363	0.00264208
2151.4	90.1887	-0.000391656	0.00250297	0.00122429	0.0023001	0.00213425	0.00220664	0.00216503	0.00155456	0.0026846
2153.52	90.2594	-0.000391656	0.00252452	0.00119873	0.00225655	0.00215219	0.00218965	0.00216242	0.00157421	0.00272424
2155.63	90.3302	-0.000391656	0.00254422	0.00117369	0.00221239	0.00216913	0.00217162	0.00215891	0.00159262	0.00276087
2157.76	90.4009	-0.000391656	0.00256181	0.00114928	0.00216774	0.0021849	0.00215268	0.00215446	0.0016098	0.00279436
2159.9	90.4717	-0.000391656	0.00257703	0.00112563	0.00212274	0.00219934	0.00213291	0.00214904	0.00162579	0.00282459
2162.05	90.5425	-0.000391656	0.00258968	0.00110289	0.0020775	0.00221231	0.00211243	0.0021427	0.00164063	0.00285148
2164.13	90.6132	-0.000391656	0.00259956	0.00108119	0.00203216	0.00222372	0.00209136	0.0021355	0.00165437	0.00287495
2166.25	90.684	-0.000391656	0.00260653	0.00106067	0.00198684	0.0022335	0.0020698	0.00212755	0.00166705	0.00289499
2168.35	90.7547	-0.000391656	0.00261052	0.00104147	0.00194171	0.00224163	0.00204785	0.00211895	0.00167873	0.00291159
2170.47	90.8255	-0.000391656	0.00261151	0.00102378	0.00189695	0.0022481	0.00202562	0.00210984	0.00168944	0.00292477
2172.6	90.8962	-0.000391656	0.0026095	0.00100784	0.00185277	0.00225293	0.00200323	0.00210035	0.00169922	0.00293459
2174.76	90.967	-0.000391656	0.00260456	0.000993909	0.00180938	0.00225615	0.00198084	0.00209061	0.00170813	0.0029411
2176.82	91.0377	-0.000391656	0.00259678	0.000982269	0.00176703	0.00225778	0.00195864	0.00208074	0.00171621	0.00294439
2178.88	91.1085	-0.000391656	0.00258625	0.000973179	0.00172593	0.00225786	0.00193683	0.00207085	0.00172349	0.00294456
2181.06	91.1792	-0.000391656	0.00257313	0.000966862	0.00168632	0.00225641	0.00191563	0.00206107	0.00173001	0.00294174
2183.23	91.25	-0.000391656	0.00255757	0.000963495	0.00164838	0.00225347	0.00189522	0.00205151	0.00173576	0.00293607
2185.37	91.3208	-0.000391656	0.00253978	0.000963208	0.00161231	0.00224908	0.00187581	0.00204228	0.00174076	0.00292768
2187.48	91.3915	-0.000391656	0.00251997	0.000966072	0.00157827	0.00224326	0.00185758	0.00203348	0.00174499	0.0029167
2189.58	91.4623	-0.000391656	0.00249837	0.000972115	0.00154639	0.00223605	0.00184071	0.00202521	0.00174845	0.00290329
2191.66	91.533	-0.000391656	0.0024752	0.000981324	0.00151677	0.00222748	0.00182536	0.0020175	0.00175114	0.00288759
2193.8	91.6038	-0.000391656	0.0024507	0.000993673	0.00148949	0.00221758	0.00181171	0.00201039	0.00175308	0.00286977
2195.91	91.6745	-0.000391656	0.00242502	0.00100913	0.00146458	0.00220636	0.00179988	0.00200387	0.00175426	0.00285
2198.02	91.7453	-0.000391656	0.00239834	0.00102768	0.00144208	0.00219386	0.00179002	0.00199794	0.00175471	0.00282843
2200.1	91.816	-0.000391656	0.0023708	0.00104931	0.00142201	0.00218012	0.00178219	0.00199256	0.00175445	0.00280526
2202.3	91.8868	-0.000391656	0.00234251	0.00107398	0.00140434	0.00216517	0.00177647	0.00198769	0.00175356	0.00278064
2204.43	91.9575	-0.000391656	0.00231362	0.0011016	0.00138906	0.00214908	0.00177288	0.00198328	0.00175211	0.00275476
2206.55	92.0283	-0.000391656	0.00228424	0.00113204	0.00137612	0.0021319	0.00177142	0.00197925	0.0017502	0.00272782
2208.6	92.0991	-0.000391656	0.00225449	0.00116512	0.00136546	0.0021137	0.00177206	0.00197551	0.00174792	0.00269998
2210.7	92.1698	-0.000391656	0.00222452	0.0012006	0.00135701	0.00209455	0.00177475	0.00197194	0.00174538	0.00267143
2212.86	92.2406	-0.000391656	0.00219444	0.0012382	0.00135068	0.00207453	0.0017794	0.00196844	0.00174269	0.00264234
2215.04	92.3113	-0.000391656	0.0021644	0.00127761	0.00134636	0.00205375	0.00178589	0.00196488	0.00173996	0.00261289
2217.18	92.3821	-0.000391656	0.00213454	0.00131851	0.00134396	0.0020323	0.00179408	0.00196117	0.00173732	0.00258327
2219.27	92.4528	-0.000391656	0.00210501	0.00135764	0.00135134	0.00201028	0.00181065	0.00195722	0.00173494	0.00255699
2221.39	92.5236	-0.000391656	0.00208632	0.00139515	0.00136	0.00198471	0.00182805	0.00195315	0.00174127	0.0025321
2223.52	92.5943	-0.000391656	0.00207021	0.00143168	0.00136869	0.00195948	0.0018453	0.00194916	0.00174865	0.00250788
2225.59	92.6651	-0.000391656	0.00205478	0.00146767	0.00137734	0.00193487	0.00186246	0.00194516	0.00175588	0.002484
2227.63	92.7358	-0.000391656	0.00203948	0.00150339	0.00138595	0.00191067	0.00187957	0.00194107	0.0017629	0.00246027
2229.88	92.8066	-0.000391656	0.00202404	0.00153897	0.00139453	0.00188668	0.00189671	0.00193686	0.00176972	0.00243658
2232.08	92.8774	-0.000391656	0.00200839	0.00157446	0.00140312	0.00186281	0.00191391	0.00193254	0.00177641	0.0024129
2234.24	92.9481	-0.000391656	0.00199255	0.00160989	0.00141174	0.00183896	0.00193119	0.00192815	0.00178305	0.0023892
2236.37	93.0189	-0.000391656	0.00197656	0.00164524	0.00142043	0.00181508	0.00194858	0.00192369	0.00178972	0.00236549
2238.54	93.0896	-0.000391656	0.00196052	0.00168052	0.0014292	0.00179114	0.00196608	0.00191921	0.00179648	0.00234179
2240.68	93.1604	-0.000391656	0.00194448	0.0017157	0.00143808	0.0017671	0.0019837	0.00191472	0.00180338	0.00231811
2242.96	93.2311	-0.000391656	0.00192852	0.00175078	0.00144708	0.00174295	0.00200146	0.00191025	0.00181048	0.00229447
2245.21	93.3019	-0.000391656	0.00191272	0.00178574	0.00145622	0.00171869	0.00201934	0.00190581	0.0018178	0.00227089
2247.57	93.3726	-0.000391656	0.00189713	0.00182056	0.00146551	0.00169431	0.00203737	0.00190143	0.00182538	0.00224739
2249.89	93.4434	-0.000391656	0.0018818	0.00185522	0.00147496	0.00166981	0.00205553	0.0018971	0.00183323	0.00222398
2252.23	93.5142	-0.000391656	0.00186678	0.00188972	0.00148458	0.00164519	0.00207384	0.00189286	0.00184137	0.00220067
2254.59	93.5849	-0.000391656	0.00185211	0.00192404	0.00149436	0.00162046	0.00209229	0.00188869	0.0018498	0.0021775
2257.01	93.6557	-0.000391656	0.00183783	0.00195816	0.00150432	0.00159564	0.00211088	0.00188461	0.00185854	0.00215445
2259.48	93.7264	-0.000391656	0.00182398	0.00199206	0.00151444	0.00157072	0.0021296	0.00188063	0.00186759	0.00213156
2261.94	93.7972	-0.000391656	0.00181059	0.00202574	0.00152473	0.00154572	0.00214845	0.00187676	0.00187693	0.00210882
2264.51	93.8679	-0.000391656	0.00179767	0.00205917	0.00153519	0.00152066	0.00216741	0.00187298	0.00188657	0.00208626
2267.04	93.9387	-0.000391656	0.00178525	0.00209234	0.00154581	0.00149554	0.00218648	0.00186932	0.00189651	0.00206388
2269.69	94.0094	-0.000391656	0.00177334	0.00212523	0.00155658	0.00147037	0.00220566	0.00186576	0.00190674	0.00204169
2272.4	94.0802	-0.000391656	0.00176196	0.00215784	0.0015675	0.00144518	0.00222492	0.00186232	0.00191724	0.0020197
2275.36	94.1509	-0.000391656	0.00175111	0.00219015	0.00157856	0.00141997	0.00224426	0.001859	0.00192801	0.00199791
2278.31	94.2217	-0.000391656	0.00174081	0.00222215	0.00158975	0.00139475	0.00226367	0.00185578	0.00193904	0.00197634
2281.25	94.2925	-0.000391656	0.00173105	0.00225384	0.00160108	0.00136955	0.00228314	0.00185269	0.00195032	0.00195499
2284.43	94.3632	-0.000391656	0.00172182	0.0022852	0.00161252	0.00134436	0.00230267	0.0018497	0.00196183	0.00193386
2287.8	94.434	-0.000391656	0.00171314	0.00231624	0.00162407	0.00131921	0.00232223	0.00184684	0.00197357	0.00191296
2291.29	94.5047	-0.000391656	0.001705	0.00234695	0.00163573	0.00129409	0.00234183	0.00184408	0.00198553	0.00189229
2294.97	94.5755	-0.000391656	0.00169738	0.00237733	0.00164749	0.00126904	0.00236145	0.00184143	0.00199768	0.00187185
2299.1	94.6462	-0.000391656	0.00169029	0.00240737	0.00165933	0.00124404	0.00238108	0.00183889	0.00201003	0.00185164
2303.41	94.717	-0.000391656	0.0016837	0.00243708	0.00167126	0.00121911	0.00240073	0.00183646	0.00202255	0.00183165
2308.43	94.7877	-0.000391656	0.0016776	0.00246647	0.00168327	0.00119426	0.00242037	0.00183413	0.00203524	0.0018119
2314.12	94.8585	-0.000391656	0.00167199	0.00249554	0.00169534	0.00116949	0.00244001	0.0018319	0.00204808	0.00179237
2321.49	94.9292	-0.000391656	0.00166685	0.00252429	0.00170748	0.0011448	0.00245965	0.00182976	0.00206107	0.00177305
2334.72	95	-0.000391656	0.00166215	0.00255301	0.00171962	0.0011202	0.00247928	0.00182772	0.00207419	0.00175376

## Sheet: Figure 4B
Figure 4B- Prometheus NanoDSF result overview for PRYSPRY variants (delta Tm)
Capillary	Sample ID	Excitation Power	Start Temperature	End Temperature	Temperature Slope	Start Time	Duration	Onset #1 for Ratio	Inflection Point #1 for Ratio		Delta Tm
2	Buffer	1	20	95	2	2018-07-24 20:42:06	0:37:30
4	WT	1	20	95	2	2018-07-24 20:42:06	0:37:30	43.4406	49.121		0
6	N297H	1	20	95	2	2018-07-24 20:42:06	0:37:30	43.4361	50.8394		1.71846
8	A390V	1	20	95	2	2018-07-24 20:42:06	0:37:30	38.5656	45.4542		-3.66681
10	G440R	1	20	95	2	2018-07-24 20:42:06	0:37:30	39.6274	46.0088		-3.1122
12	F446I	1	20	95	2	2018-07-24 20:42:06	0:37:30	30.6955	37.8382		-11.2828
14	K455E	1	20	95	2	2018-07-24 20:42:06	0:37:30	41.705	47.4557		-1.66526
16	Q470K	1	20	95	2	2018-07-24 20:42:06	0:37:30	44.7458	48.9842		-0.136741
18	G471R	1	20	95	2	2018-07-24 20:42:06	0:37:30	43.3414	48.7315		-0.389474

## Sheet: Figure 4C
Figure 4C - Measured thermostability changes (ddG) and predicted pathogenicity scores
Mutant	ddG	SIFT	Polyphen2	CADD	REVEL	MetaLR	MutationAssessor
N297H	1.7	0	0.305	22	0.071	0.024	0.132
A390V	-3.7	0.02	0.676	25	0.311	0.235	0.615
G440R	-3.1	0.31	0.913	22	0.339	0.331	0.677
F446I	-11.3	0.01	0.996	33	0.767	0.679	0.876
K455E	-1.7	0.95	0	12	0.129	0.19	0.241
Q470K	-0.1	0.39	0	5	0.033	0.111	0.033
G471R	-0.4	0	0.005	17	0.102	0.132	0.211
