# Supplementary material for: Rare missense variants in the human cytosolic antibody receptor preserve antiviral function
Source: eLife. 2019 Oct 15;8:e48339. doi: 10.7554/eLife.48339 (PMC6794091; doi:10.7554/eLife.48339)
Supplement: Figure 5—source data 1. [file elife-48339-fig5-data1.xlsx]

## Sheet: Figure 5 uncropped blot
Figure 5 - figure supplement uncropped immunoblots.
Figure 5B						Figure 5D
Immunoblots for TRIM21 and COX IV (loading control)
Primary Ab	Mouse anti-TRIM21 (D-12); Santa Cruz sc-25351						Primary Ab	Mouse anti-TRIM21 (D-12); Santa Cruz sc-25351
	Rabbit anti- COX IV; LI-COR, 926-42214							Rabbit anti- COX IV; LI-COR, 926-42214
Secondary Ab	Goat anti- Mouse HRP; Sigma A0168						Secondary Ab	Goat anti- Mouse HRP; Sigma A0168
	Goat anti-rabbit -HRP; Sigma, A0545							Goat anti-rabbit -HRP; Sigma, A0545
Imaging method: X-ray film							Imaging method: X-ray film
					IB:
					TRIM21
					IB:
					COX IV

## Sheet: Supplement 1 uncropped blots
Figure 5 - figure supplement uncropped immunoblots.
Immunoblots for TRIM21 and COX IV (loading control)
Primary Ab	Mouse anti-TRIM21 (D-12); Santa Cruz sc-25351						Primary Ab	Mouse anti-TRIM21 (D-12); Santa Cruz sc-25351							Primary Ab	Mouse anti-TRIM21 (D-12); Santa Cruz sc-25351
	Rabbit anti- COX IV; LI-COR, 926-42214							Rabbit anti- COX IV; LI-COR, 926-42214								Rabbit anti- COX IV; LI-COR, 926-42214
Secondary Ab	Goat anti- Mouse HRP; Sigma A0168						Secondary Ab	Goat anti- Mouse HRP; Sigma A0168							Secondary Ab	IRDye® 800CW Goat anti-Mouse IgG; LI-COR Bioscience, 925-68071
	Goat anti-rabbit -HRP; Sigma, A0545							Goat anti-rabbit -HRP; Sigma, A0545								IRDye. 680RD Goat anti-Rabbit IgG; LI-COR Bioscience, 925-68071
Imaging method: X-ray film							Imaging method: Invitrogen™ iBright™ Imaging System								Imaging method: LICOR Odyssey CLx Infrared Imaging System

## Sheet: Supplement 1 bar charts
Figure 5 - figure supplement 1D (bar charts)
RING	Normalised to WT		B-BOX	Normalised to WT		Coiled-coil	Normalised to WT		PRYSPRY	Normalised to WT
WT	1		WT	1		WT	1		WT	1
R6H	1.98726		Q88K	1.83496		A180T	1.73841		N297H	1.45464
E38G	1.61487		R118Q	1.49738		V183L	1.55006		A390V	0.620158
G47R	1.78432		R121C	1.61384		E206K	1.65252		G440R	0.346654
V50I	1.23014		R121H	3.66616		R234X	0.0154076		F446I	0.00046883
R57C	1.54661		WT 293T	1.23972		L243M	1.79346		K455E	1.51637
R57H	2.30568					WT 293T	1.038		Q470K	1.80181
WT 293T	0.964059								G471R	1.52791
									WT 293T	1.1027
Note
TRIM21 band intensities quantified from immunoblot in Figure 6D and normalised to that of COX IV (COX IV) and then to WT TRIM21 cell line.

## Sheet: Supplement 1 line graph
Figure 5 - figure supplement 1E (Line graph)
	ΔTm	Expression Fold over WT		Non-lin fit result (Prism 8)	Expression Fold over WT
WT	0	1		Straight line
N297H	1.8	1.45464		Best-fit values
A390V	-3.8	0.620158		YIntercept	1.363
G440R	-3.1	0.346654		Slope	0.1781
F446I	-8.1	0.00046883		Std. Error
K455E	-1.4	1.51637		YIntercept	0.1544
Q470K	-0.1	1.80181		Slope	0.04485
G471R	-0.1	1.52791		95% CI (profile likelihood)
				YIntercept	0.9851 to 1.741
				Slope	0.06839 to 0.2879
				Goodness of Fit
				Degrees of Freedom	6
				R squared	0.7245
				Sum of Squares	0.8145
				Sy.x	0.3685
				Number of points
				# of X values	8
				# Y values analyzed	8

## Sheet: Suplement 2
Figure 5 - figure supplement 2 (bar charts)
	% mCherry Colocolisation		Intensity of mCh at AdV5-IgG	WT IgG	H433A IgG
WT IgG	65.24		Mean	2263.54	645.294
H433A IgG	3.4		Median	1425.58	502.141
Note
Colocalisation and integrated intensities were calculated sing the ComDet plug (v.0.3.6) in in Fiji.
