# Supplementary material for: Rare missense variants in the human cytosolic antibody receptor preserve antiviral function
Source: eLife. 2019 Oct 15;8:e48339. doi: 10.7554/eLife.48339 (PMC6794091; doi:10.7554/eLife.48339)
Supplement: Figure 6—source data 1. [file elife-48339-fig6-data1.xlsx]

## Sheet: Figure 6A
Figure 6A - Neutralisation data (relative infection) fitted to one phase decay
RING
9C12 µg/ml	EV										WT										R6H				E38G			G47R			V50I			R57C			R57H
20	0.513327	0.52381	0.532072	0.339339	0.448823	0.455304	0.4639	0.377399	0.414973	0.503497	0.104192	0.105069	0.100226	0.0925249	0.077284	0.094991	0.10462	0.103294	0.0701131	0.127219	0.0840459	0.0883966	0.0613596	0.0698678	0.12032	0.10755	0.0993075	0.0691198	0.0566832	0.099631	0.0583196	0.0716012	0.0692118	0.0687758	0.06673	0.0549361	0.0591252	0.0548258	0.0482389
4	0.619941	0.481203	0.509046	0.446547	0.420322	0.516174	0.510581	0.458586	0.435829	0.535664	0.115141	0.127957	0.107976	0.0828904	0.0802469	0.124329	0.112541	0.120158	0.0825525	0.142899	0.0899896	0.111111	0.0747764	0.0658316	0.14584	0.108689	0.119945	0.0640693	0.0938119	0.104059	0.065486	0.0678248	0.0802956	0.0645117	0.068251	0.0630662	0.0653092	0.0696745	0.0600306
0.8	0.620928	0.567669	0.490132	0.424925	0.608674	0.509739	0.53361	0.449495	0.466132	0.556643	0.138152	0.120891	0.114296	0.110299	0.0953086	0.132737	0.126238	0.130435	0.0993538	0.153698	0.0950991	0.113924	0.0713775	0.074739	0.14312	0.117236	0.117452	0.103175	0.0898515	0.135609	0.0723229	0.0761329	0.078202	0.081912	0.0754753	0.0699187	0.0761689	0.0810965	0.0638591
0.16	0.82231	0.670426	0.572368	0.623123	0.572491	0.723478	0.763485	0.675505	0.616756	0.774825	0.21574	0.175115	0.143266	0.165448	0.131358	0.20966	0.259241	0.19025	0.167205	0.257101	0.122419	0.201055	0.100358	0.112039	0.1404	0.225926	0.180748	0.11443	0.136139	0.201845	0.0804778	0.155589	0.125985	0.0896836	0.142395	0.110685	0.0939668	0.0850942	0.118836
0.032					0.951425	0.789565	0.858921	0.791667	0.800357	0.888112					0.46716	0.65653	0.70132	0.603426	0.531502	0.786982			0.473703	0.446764		0.643875	0.487535		0.327228	0.522694		0.731118	0.469212		0.620152	0.562137		0.442033	0.401531
0.0064					0.780669	0.822609	0.912863	0.875	0.85205	0.997203					0.903704	0.955277	0.914191	0.938076	0.802908	0.939349			0.853309	0.960334		0.925926	0.777008		0.873762	0.866236		0.922961	0.969212		0.912548	0.921022		0.890919	1.01225
0	1	1	1	1	1	1	1	1	1	1	1	1	1	1	1	1	1	1	1	1	1	1	1	1	1	1	1	1	1	1	1	1	1	1	1	1	1	1	1
B-box
9C12 µg/ml	EV									WT									Q88K			R118Q				R121C				R121H
20	0.413565	0.432462	0.532072	0.448823	0.455304	0.4639	0.377399	0.414973	0.503497	0.10278	0.0915842	0.100226	0.077284	0.094991	0.10462	0.103294	0.0701131	0.127219	0.0881415	0.082872	0.072089	0.0676244	0.0634441	0.0518283	0.066805	0.0832314	0.0636748	0.0672757	0.058956	0.0667622	0.0702216
4	0.478908	0.481846	0.509046	0.420322	0.516174	0.510581	0.458586	0.435829	0.535664	0.105401	0.0938119	0.107976	0.0802469	0.124329	0.112541	0.120158	0.0825525	0.142899	0.104716	0.0776817	0.0736301	0.0718991	0.0687311	0.0567568	0.0594744	0.106114	0.0678986	0.0802326	0.0648925	0.0805158	0.0698061
0.8	0.539289	0.426615	0.490132	0.608674	0.509739	0.53361	0.449495	0.466132	0.556643	0.127641	0.107756	0.114296	0.0953086	0.132737	0.126238	0.130435	0.0993538	0.153698	0.10527	0.101211	0.0945205	0.0788367	0.0756798	0.04531	0.0723375	0.100087	0.0740232	0.0913621	0.0612078	0.0896848	0.0897507
0.16	0.669148	0.568769	0.572368	0.572491	0.723478	0.763485	0.675505	0.616756	0.774825	0.207307	0.193234	0.143266	0.131358	0.20966	0.259241	0.19025	0.167205	0.257101	0.123232	0.152249	0.106849	0.122495	0.121903	0.0883943	0.150761	0.144541	0.13717	0.125748	0.112078	0.102006	0.138366
0.032				0.951425	0.789565	0.858921	0.791667	0.800357	0.888112				0.46716	0.65653	0.70132	0.603426	0.531502	0.786982		0.692042	0.449486			0.505564	0.654219			0.646179	0.487206	0.391977	0.487535
0.0064				0.780669	0.822609	0.912863	0.875	0.85205	0.997203				0.903704	0.955277	0.914191	0.938076	0.802908	0.939349		0.948097	0.933219			0.748808	1.00415			0.89701	0.852098	0.885387	0.945983
0	1	1	1	1	1	1	1	1	1	1	1	1	1	1	1	1	1	1	1	1	1	1	1	1	1	1	1	1	1	1	1
Coiled-Coil
9C12 µg/ml	EV											WT											A180T			V183L			E206K				R234X				L243M
20	0.413565	0.432462	0.513327	0.532072	0.339339	0.448823	0.419651	0.455304	0.414973	0.503497	0.457514	0.10278	0.0915842	0.104192	0.100226	0.0925249	0.077284	0.0652427	0.094991	0.0701131	0.127219	0.102588	0.0651703	0.0585882	0.0397172	0.0605653	0.0622905	0.0408946	0.0780534	0.0710258	0.0806504		0.533077	0.677184	0.473251	0.567459	0.0513812	0.0445564	0.0725678
4	0.478908	0.481846	0.619941	0.509046	0.446547	0.420322	0.415065	0.516174	0.435829	0.535664	0.552505	0.105401	0.0938119	0.115141	0.107976	0.0828904	0.0802469	0.0871845	0.124329	0.0825525	0.142899	0.117647	0.0713622	0.0785882	0.0622108	0.0621804	0.075419	0.058147	0.0760496	0.085278	0.0700813	0.067834	0.583077	0.629854	0.485597	0.508592	0.0649171	0.0550403	0.0620415
0.8	0.539289	0.426615	0.620928	0.490132	0.424925	0.608674	0.433624	0.509739	0.466132	0.556643	0.548794	0.127641	0.107756	0.138152	0.114296	0.110299	0.0953086	0.102718	0.132737	0.0993538	0.153698	0.132706	0.0852941	0.0901176	0.0623393	0.0672948	0.0946927	0.0749201	0.0810114	0.0889585	0.0879675		0.648462	0.635922	0.565158	0.549909	0.076105	0.0631048	0.0923445
0.16	0.669148	0.568769	0.82231	0.572368	0.623123	0.572491	0.68559	0.723478	0.616756	0.774825	0.769202	0.207307	0.193234	0.21574	0.143266	0.165448	0.131358	0.153204	0.20966	0.167205	0.257101	0.184941	0.097678	0.100706	0.112211	0.0736205	0.105866	0.0952077	0.126718	0.113547	0.141301	0.12192	0.781538	0.845874	0.72428	0.775137	0.0877072	0.0993952	0.110367
0.032						0.951425	0.965066	0.789565	0.800357	0.888112	0.938776						0.46716	0.52932	0.65653	0.531502	0.786982	0.624941		0.376235	0.420308		0.456704	0.446645			0.668293	0.486381			0.891632	1.03473		0.335887	0.495534
0.0064						0.780669	0.954148	0.822609	0.85205	0.997203	0.83859						0.903704	0.978641	0.955277	0.802908	0.939349	1.19059		0.877647	0.947301		1.01397	0.974441			0.95935	0.942931			0.953361	1.03839		0.854839	1.02632
0	1	1	1	1	1	1	1	1	1	1	1.01299	1	1	1	1	1	1	1	1	1	1	1.11388	1	1	1	1	1	1	1	1	1	1	1	1	1	1.0128	1	1	1
PRYSPRY
9C12 µg/ml	EV										WT										N297H			A390V			G440R			F446I			K455E			Q470K			G471R
0.8	0.564706	0.424925	0.486056	0.419913	0.608674	0.433624	0.509739	0.582895	0.485957	0.548794	0.092043	0.110299	0.096242	0.122958	0.095309	0.102718	0.132737	0.105019	0.113006	0.132706	0.068571	0.078586	0.085557	0.108523	0.105457	0.147495	0.068571	0.112881	0.150877	0.510549	0.462774	0.608819	0.058257	0.077369	0.078125	0.092456	0.065714	0.090823	0.108879	0.0831818	0.0824786
0.16	0.755556	0.623123	0.649402	0.733766	0.572491	0.68559	0.723478	0.782895	0.7	0.769202	0.175344	0.165449	0.161333	0.217488	0.131358	0.153204	0.20966	0.192085	0.213006	0.184941	0.105	0.146061	0.12077	0.140341	0.158587	0.210458	0.105	0.228814	0.251072	0.589311	0.614599	0.671408	0.081014	0.123985	0.099531	0.164928	0.094286	0.145411	0.192991	0.108364	0.141595
0.032			0.89243	0.722944	0.951425	0.965066	0.789565	0.898026	0.940426	0.938776			0.435152	0.848228	0.46716	0.52932	0.65653	0.606564	0.597655	0.624941		0.543232	0.522696		0.479775	0.79085		0.550169	0.688694		0.884672	0.907539		0.46325	0.543438	0.592295	0.278776	0.547468	0.689252	0.286182	0.547009
0.0064			0.917663	1.02814	0.780669	0.954148	0.822609	0.958333	0.804255	0.83859			0.895758	0.795069	0.903704	0.978641	0.955277	0.972973	0.872068	1.19059		0.971717	0.883081		0.879615	0.991285		1.03051	1.02534		0.966423	1.05548		0.922631	0.871875	0.883628	0.861224	0.905063	1.02336	0.752727	0.913105
0	1	1	1	1	1	1	1	1	1	1.01299	1	1	1	1	1	1	1	1	1	1.11388	1	1	1	1	1	1	1	1	1	1	1	0.916074	1	1	1	1	1	1	1	1	1
Note: Each column represents the mean of a biological replicate (three technical replicates) following normalisation to infection level without antibody
Non-linear regression (One phase decay) fitting of the above data performed in GraphPad Prism 8 software.
RING	EV	WT	R6H	E38G	G47R	V50I	R57C	R57H		B-BOX	EV	WT	Q88K	R118Q	R121C	R121H		Coiled-Coil	EV	WT	A180T	V183L	E206K	R234X	L243M		PRYSPRY	EV	WT	N297H	A390V	G440R	F446I	K455E	Q470K	G471R
One phase decay										One phase decay								One phase decay									One phase decay
Best-fit values										Best-fit values								Best-fit values									Best-fit values
Y0	0.9527	0.9961	1.011	0.984	1.009	1.016	1.007	1.034		Y0	0.9532	0.9952	1.016	0.9937	0.9938	1.029		Y0	0.9652	1.02	1.025	1.044	1.015	1.006	1.031		Y0	0.9568	1.02	1.013	1.009	1.035	0.9974	1.008	1.009	1.008
Plateau	0.4895	0.1128	0.09157	0.1266	0.103	0.06974	0.0671	0.06895		Plateau	0.4796	0.1121	0.08849	0.06639	0.07913	0.08449		Plateau	0.4818	0.1099	0.07398	0.06741	0.07867	0.5649	0.06953		Plateau	0.4689	0.1042	0.07667	0.106	0.1083	0.4641	0.067	0.08857	0.09137
K	5.741	16.25	26.51	20.63	30.8	17.72	18.19	28.38		K	6.327	16.09	19.73	18.41	19.4	28.67		K	5.799	17.5	30.94	25.99	18.79	4.183	28.99		K	4.617	18	21.19	16.44	16.17	7.153	23.2	26.33	23.6
Half Life	0.1207	0.04266	0.02614	0.0336	0.02251	0.03912	0.03811	0.02442		Half Life	0.1096	0.04309	0.03512	0.03764	0.03572	0.02418		Half Life	0.1195	0.0396	0.0224	0.02667	0.03689	0.1657	0.02391		Half Life	0.1501	0.03851	0.03272	0.04217	0.04287	0.0969	0.02988	0.02632	0.02937
Tau	0.1742	0.06155	0.03772	0.04847	0.03247	0.05643	0.05498	0.03523		Tau	0.1581	0.06216	0.05067	0.05431	0.05153	0.03488		Tau	0.1724	0.05713	0.03232	0.03848	0.05322	0.2391	0.03449		Tau	0.2166	0.05555	0.0472	0.06084	0.06184	0.1398	0.0431	0.03797	0.04237
Span	0.4632	0.8833	0.9199	0.8575	0.9059	0.9463	0.94	0.9649		Span	0.4736	0.8831	0.9278	0.9274	0.9147	0.9445		Span	0.4834	0.9105	0.9509	0.977	0.9362	0.4409	0.9617		Span	0.4879	0.9159	0.9365	0.9026	0.9269	0.5333	0.9408	0.9208	0.9169
95% CI (profile likelihood)										95% CI (profile likelihood)								95% CI (profile likelihood)									95% CI (profile likelihood)
Y0	0.9182 to 0.9874	0.9723 to 1.020	0.9789 to 1.044	0.9351 to 1.034	0.9564 to 1.062	0.9637 to 1.069	0.9903 to 1.024	0.9874 to 1.081		Y0	0.9211 to 0.9856	0.9694 to 1.021	0.9671 to 1.066	0.9503 to 1.038	0.9668 to 1.021	0.9787 to 1.080		Y0	0.9315 to 0.9991	0.9905 to 1.051	0.9886 to 1.061	0.9959 to 1.093	0.9832 to 1.047	0.9601 to 1.052	0.9726 to 1.090		Y0	0.9258 to 0.9880	0.9864 to 1.054	0.9864 to 1.040	0.9458 to 1.073	0.9782 to 1.093	0.9370 to 1.058	0.9836 to 1.032	0.9464 to 1.073	0.9208 to 1.097
Plateau	0.4622 to 0.5164	0.09718 to 0.1284	0.07310 to 0.1099	0.09618 to 0.1564	0.07314 to 0.1327	0.03556 to 0.1034	0.05639 to 0.07776	0.04209 to 0.09566		Plateau	0.4541 to 0.5049	0.09488 to 0.1291	0.05743 to 0.1191	0.03917 to 0.09321	0.06255 to 0.09555	0.05412 to 0.1147		Plateau	0.4557 to 0.5076	0.09080 to 0.1288	0.05331 to 0.09458	0.03891 to 0.09572	0.05739 to 0.09969	0.5265 to 0.6014	0.03573 to 0.1031		Plateau	0.4413 to 0.4956	0.08211 to 0.1261	0.06022 to 0.09300	0.06392 to 0.1473	0.07000 to 0.1460	0.4167 to 0.5107	0.05254 to 0.08139	0.04993 to 0.1268	0.03608 to 0.1456
K	4.056 to 7.882	14.34 to 18.48	22.42 to 31.07	15.75 to 26.72	24.11 to 38.62	13.92 to 22.61	16.82 to 19.67	23.27 to 34.19		K	4.665 to 8.449	14.07 to 18.46	15.62 to 24.81	14.79 to 23.09	16.84 to 22.39	23.49 to 34.53		K	4.267 to 7.699	14.97 to 20.56	26.56 to 35.80	21.13 to 31.55	16.04 to 22.05	2.525 to 6.514	22.52 to 36.62		K	3.311 to 6.217	15.22 to 21.25	18.62 to 24.02	12.16 to 22.50	12.27 to 21.55	4.298 to 11.42	20.73 to 25.87	20.00 to 33.76	15.62 to 33.74
Half Life	0.08794 to 0.1709	0.03752 to 0.04832	0.02231 to 0.03092	0.02594 to 0.04402	0.01795 to 0.02875	0.03065 to 0.04979	0.03524 to 0.04121	0.02027 to 0.02979		Half Life	0.08204 to 0.1486	0.03754 to 0.04928	0.02793 to 0.04438	0.03001 to 0.04688	0.03096 to 0.04117	0.02007 to 0.02951		Half Life	0.09003 to 0.1625	0.03372 to 0.04632	0.01936 to 0.02610	0.02197 to 0.03281	0.03143 to 0.04322	0.1064 to 0.2745	0.01893 to 0.03077		Half Life	0.1115 to 0.2094	0.03262 to 0.04555	0.02885 to 0.03723	0.03081 to 0.05700	0.03217 to 0.05648	0.06071 to 0.1613	0.02679 to 0.03343	0.02053 to 0.03466	0.02055 to 0.04437
Tau	0.1269 to 0.2466	0.05413 to 0.06971	0.03218 to 0.04461	0.03742 to 0.06351	0.02589 to 0.04148	0.04422 to 0.07183	0.05084 to 0.05946	0.02925 to 0.04297		Tau	0.1184 to 0.2144	0.05416 to 0.07109	0.04030 to 0.06402	0.04330 to 0.06763	0.04466 to 0.05939	0.02896 to 0.04258		Tau	0.1299 to 0.2344	0.04864 to 0.06682	0.02793 to 0.03765	0.03170 to 0.04733	0.04534 to 0.06235	0.1535 to 0.3960	0.02731 to 0.04440		Tau	0.1609 to 0.3021	0.04706 to 0.06571	0.04163 to 0.05371	0.04445 to 0.08224	0.04640 to 0.08149	0.08758 to 0.2327	0.03865 to 0.04823	0.02962 to 0.05000	0.02964 to 0.06401
Goodness of Fit										Goodness of Fit								Goodness of Fit									Goodness of Fit
Degrees of Freedom	59	59	21	16	16	16	16	16		Degrees of Freedom	54	54	16	21	21	11		Degrees of Freedom	64	64	16	16	19	21	16		Degrees of Freedom	63	63	16	16	16	16	16	18	18
R squared	0.8915	0.9865	0.9928	0.9863	0.9859	0.9861	0.9986	0.99		R squared	0.9144	0.9856	0.9875	0.9868	0.9948	0.9922		R squared	0.8957	0.9788	0.9937	0.9893	0.9935	0.9274	0.9841		R squared	0.9086	0.9743	0.9964	0.9779	0.9828	0.935	0.9972	0.9774	0.9569
Sum of Squares	0.2965	0.1151	0.02454	0.03325	0.03635	0.04152	0.00414	0.02928		Sum of Squares	0.2195	0.1133	0.03538	0.04741	0.01792	0.01594		Sum of Squares	0.3312	0.2077	0.01762	0.03245	0.02248	0.06702	0.04648		Sum of Squares	0.2977	0.2535	0.01011	0.06103	0.04977	0.06847	0.008066	0.06764	0.1329
Sy.x	0.07089	0.04416	0.03418	0.04559	0.04767	0.05094	0.01609	0.04278		Sy.x	0.06376	0.04581	0.04703	0.04752	0.02921	0.03807		Sy.x	0.07194	0.05697	0.03319	0.04504	0.0344	0.05649	0.0539		Sy.x	0.06874	0.06343	0.02514	0.06176	0.05577	0.06542	0.02245	0.0613	0.08592
Constraints										Constraints								Constraints									Constraints
K	K > 0	K > 0	K > 0	K > 0	K > 0	K > 0	K > 0	K > 0		K	K > 0	K > 0	K > 0	K > 0	K > 0	K > 0		K	K > 0	K > 0	K > 0	K > 0	K > 0	K > 0	K > 0		K	K > 0	K > 0	K > 0	K > 0	K > 0	K > 0	K > 0	K > 0	K > 0
Number of points										Number of points								Number of points									Number of points
# of X values	77	77	77	77	77	77	77	77		# of X values	63	63	63	63	63	63		# of X values	77	77	77	77	77	77	77		# of X values	70	70	70	70	70	70	70	70	70
# Y values analyzed	62	62	24	19	19	19	19	19		# Y values analyzed	57	57	19	24	24	14		# Y values analyzed	67	67	19	19	22	24	19		# Y values analyzed	66	66	19	19	19	19	19	21	21

## Sheet: Figure 6B
Figure 6B - correlation between expression and Kneut
All	Expression Fold over WT	Kneut		RING	Expression Fold over WT	Kneut		B-BOX	Expression Fold over WT	Kneut		Coiled-coil	Expression Fold over WT	Kneut		PRYSPRY	Expression Fold over WT	Kneut
WT	1	14.2		WT	1	14.2		WT	1	14.2		WT	1	14.2		WT	1	14.2
R6H	1.98726	25.47		R6H	1.98726	25.47		Q88K	3.24184	14.87		A180T	3.34365	24.716		N297H	1.45464	17.487
E38G	1.61487	13.51		E38G	1.61487	13.51		R118Q	2.95053	17.53		V183L	2.7074	21.016		A390V	0.620158	17.917
G47R	1.78432	21.16		G47R	1.78432	21.16		R121C	2.77894	16.1		E206K	2.41583	12.496		G440R	0.346654	9.987
V50I	1.23014	12.42		V50I	1.23014	12.42		R121H	3.1028	23.55		R234X*	0.549427031*	0*		F446I	0.00046883	2.821
R57C	1.54661	13.66		R57C	1.54661	13.66						L243M	3.17	17.766		K455E	1.51637	16.417
R57H	2.30568	26.33		R57H	2.30568	26.33										Q470K	1.80181	14.967
Q88K	3.24184	14.87														G471R	1.52791	16.727
R118Q	2.95053	17.53
R121C	2.77894	16.1
R121H	3.1028	23.55
A180T	3.34365	24.716
V183L	2.7074	21.016
E206K	2.41583	12.496
R234X*	0.549427031*	0*
L243M	3.17	17.766
N297H	1.45464	17.487
A390V	0.620158	17.917
G440R	0.346654	9.987
F446I	0.00046883	2.821
K455E	1.51637	16.417
Q470K	1.80181	14.967
G471R	1.52791	16.727
Non-linear regression (Straight line) correlation of expression fold over WT determined by immunoblotting (Figure 6) and Kneut. Fitting performed in GraphPad Prism 8 software.
	All (Exp vs Kneut)				RING (Exp vs Kneut)				B-BOX (Exp vs Kneut)				Coiled-coil (Exp vs Kneut)				PRYSPRY (Exp vs Kneut)
Straight line				Straight line				Straight line				Straight line				Straight line
Best-fit values				Best-fit values				Best-fit values				Best-fit values				Best-fit values
YIntercept	10.28			YIntercept	-1.24			YIntercept	12.29			YIntercept	9.052			YIntercept	7.73
Slope	3.415			Slope	11.81			Slope	1.898			Slope	3.556			Slope	5.888
Std. Error				Std. Error				Std. Error				Std. Error				Std. Error
YIntercept	2.176			YIntercept	5.236			YIntercept	5.704			YIntercept	6.142			YIntercept	2.548
Slope	1.014			Slope	3.101			Slope	2.081			Slope	2.309			Slope	2.125
95% CI (profile likelihood)				95% CI (profile likelihood)				95% CI (profile likelihood)				95% CI (profile likelihood)				95% CI (profile likelihood)
YIntercept	5.740 to 14.82			YIntercept	-14.70 to 12.22			YIntercept	-5.864 to 30.44			YIntercept	-10.50 to 28.60			YIntercept	1.496 to 13.96
Slope	1.301 to 5.529			Slope	3.838 to 19.78			Slope	-4.724 to 8.520			Slope	-3.791 to 10.90			Slope	0.6889 to 11.09
Goodness of Fit				Goodness of Fit				Goodness of Fit				Goodness of Fit				Goodness of Fit
Degrees of Freedom	20			Degrees of Freedom	5			Degrees of Freedom	3			Degrees of Freedom	3			Degrees of Freedom	6
R squared	0.3621			R squared	0.7437			R squared	0.2171			R squared	0.4416			R squared	0.5614
Sum of Squares	401.1			Sum of Squares	56.31			Sum of Squares	43.89			Sum of Squares	55.27			Sum of Squares	80.07
Sy.x	4.478			Sy.x	3.356			Sy.x	3.825			Sy.x	4.292			Sy.x	3.653
Number of points				Number of points				Number of points				Number of points				Number of points
# of X values	22			# of X values	7			# of X values	5			# of X values	5			# of X values	8
# Y values analyzed	22			# Y values analyzed	7			# Y values analyzed	5			# Y values analyzed	5			# Y values analyzed	8

## Sheet: Supplement 1 uncropped blots
Figure 6 - figure supplement 1A uncropped blots
Primary Ab	Mouse anti-TRIM21 (D-12); Santa Cruz sc-25351					Primary Ab	Mouse anti-TRIM21 (D-12); Santa Cruz sc-25351
	Rabbit anti- COX IV; LI-COR, 926-42214						Rabbit anti- COX IV; LI-COR, 926-42214
Secondary Ab	Goat anti- Mouse HRP; Sigma A0168					Secondary Ab	Goat anti- Mouse HRP; Sigma A0168
	Goat anti-rabbit -HRP; Sigma,A0545						Goat anti-rabbit -HRP; Sigma,A0545
Imaging method: X-ray film						Imaging method: X-ray film

## Sheet: Supplement 1 graphs
Figure 6 - figure supplement 1B Virus neutralisation (relative infection normalised to virus only)
h9C12 µg/ml	EV			WT			R234*			F446I
20	0.329952	0.317591	0.352298	0.0684054	0.0657228	0.0769002	0.349834	0.318439	0.305482	0.122361	0.172272	0.158855
4	0.358003	0.388906	0.326624	0.0545455	0.0701937	0.0625931	0.40515	0.334884	0.282558	0.183005	0.165295	0.186762
0.8	0.429319	0.459271	0.44691	0.0840536	0.0907601	0.0710879	0.462957	0.508306	0.321927	0.174419	0.222182	0.172809
0.16	0.760697	0.684628	0.646593	0.1538	0.151118	0.177496	0.742525	0.812292	0.732558	0.441682	0.383721	0.383721
0.032	0.912837	0.879556	0.846276	0.532042	0.514158	0.536513	0.702658	1.13621	0.887043	0.928444	0.93381	0.815742
0.0064	1.00317	1.18384	0.9271	0.956781	0.889717	0.965723	1.24086	0.961794	1.04651	1.19141	0.998211	1.16458
0	0.965135	1.06022	0.974643	1.06855	0.947839	0.983607	1.11628	0.951827	0.931894	1.12165	0.740608	1.13775
Figure 7 - figure supplement 1C Virus only (% GFP +ve)
EV	WT	R234*	F446I
20.3	23.9	22.4	20.9
22.3	21.2	19.1	13.8
20.5	22	18.7	21.2
