# Supplementary material for: Rare missense variants in the human cytosolic antibody receptor preserve antiviral function
Source: eLife. 2019 Oct 15;8:e48339. doi: 10.7554/eLife.48339 (PMC6794091; doi:10.7554/eLife.48339)
Supplement: Figure 7—source data 1. [file elife-48339-fig7-data1.xlsx]

## Sheet: Figure 7A
Figure 7A - PRYSPRY variant neutralisation at different temperatures
33°C
9C12 µg/ml	EV		WT		A390V		G440R		F446I
20	0.527358	0.526055	0.131929	0.108036	0.0883745	0.0666667	0.122779	0.0832669	0.321499	0.225581
4	0.54717	0.533499	0.149251	0.118304	0.107716	0.0708861	0.129962	0.101394	0.325444	0.255814
0.8	0.579245	0.550868	0.162079	0.11875	0.112963	0.0822785	0.134783	0.0870518	0.372781	0.271036
0.16	0.766981	0.756824	0.358614	0.200893	0.298354	0.122363	0.346881	0.172908	0.668639	0.484144
0.032	0.912264	0.950372	0.882022	0.716518	0.891975	0.618143	0.925331	0.673307	0.940828	0.94926
0.0064	0.946226	1.05459	0.981273	1.12277	0.979424	0.978903	0.994329	1.03386	0.955621	1.01057
0	1	1	1	1	1	1	1	1	1	1
35°C
9C12 µg/ml	EV		WT		A390V		G440R		F446I
20	0.569892	0.622848	0.148201	0.131654	0.139485	0.130968	0.15069	0.149927	0.551485	0.484058
4	0.660802	0.558685	0.156345	0.138425	0.153863	0.121774	0.174057	0.139738	0.578218	0.446377
0.8	0.649071	0.571205	0.191193	0.144567	0.17382	0.133065	0.191352	0.15313	0.572277	0.489855
0.16	0.86608	0.70266	0.427083	0.239685	0.448498	0.215645	0.466421	0.255895	0.840594	0.691304
0.032	0.961877	0.965571	0.894886	0.798425	0.919528	0.833871	0.895124	0.850073	0.972277	0.95942
0.0064	1.00098	1.01565	0.964962	1.11811	0.990343	1.04839	0.971481	1	0.961386	1.01159
0	1	1	1	1	1	1	1	1	1	1
37°C
9C12 µg/ml	EV		WT		A390V		G440R		F446I
20	0.596098	0.428571	0.158551	0.116592	0.174373	0.145656	0.203199	0.155045	0.537583	0.445887
4	0.616585	0.49062	0.183501	0.142302	0.188986	0.158768	0.204139	0.181306	0.560419	0.489177
0.8	0.659512	0.53824	0.214085	0.161285	0.216685	0.187836	0.253998	0.197478	0.614653	0.548341
0.16	0.820488	0.705628	0.459759	0.299851	0.490731	0.327014	0.50047	0.35905	0.763083	0.699856
0.032	0.964878	0.94228	0.924547	0.789238	0.961832	0.85624	0.966134	0.848665	0.925785	0.965368
0.0064	1.03024	0.987013	1.04024	1.03288	0.992366	1.01738	1.01223	1.05786	0.943863	1.03608
0	1	1	1	1	1	1	1	1	1	1
39.5°C
9C12 µg/ml	EV		WT		A390V		G440R		F446I
20	0.611157	0.506866	0.208437	0.16977	0.316635	0.252774	0.309859	0.257576	0.597582	0.488162
4	0.642798	0.563046	0.245658	0.212938	0.351607	0.286067	0.354598	0.285714	0.662349	0.528749
0.8	0.682764	0.576779	0.257237	0.225514	0.363894	0.326757	0.36454	0.323593	0.672712	0.56708
0.16	0.817652	0.729089	0.64847	0.35792	0.657845	0.484587	0.623861	0.464286	0.803972	0.704622
0.032	0.945046	0.952559	0.880893	0.808948	0.946125	0.865598	0.932063	0.841991	0.98532	0.916573
0.0064	0.983347	1.01248	0.950372	0.998791	0.997164	0.977805	0.955261	0.9329	1.01036	1.00338
0	1	1	1	1	1	1	1	1	1	1
Note: Each column represents the mean of a biological replicate (two technical replicates) following normalisation to infection level without antibody.

## Sheet: Figure 7B uncropped blots
Figure 7B - uncropped blots
Primary Ab	Mouse anti-TRIM21 (D-12); Santa Cruz sc-25351					Primary Ab	Mouse anti-TRIM21 (D-12); Santa Cruz sc-25351
	Rabbit anti- COX IV; LI-COR, 926-42214						Rabbit anti- COX IV; LI-COR, 926-42214
Secondary Ab	Goat anti- Mouse HRP; Sigma A0168					Secondary Ab	Goat anti- Mouse HRP; Sigma A0168
	Goat anti-rabbit -HRP; Sigma,A0545						Goat anti-rabbit -HRP; Sigma,A0545
Imaging method: X-ray film						Imaging method: X-ray film
