# Supplementary material for: Rare missense variants in the human cytosolic antibody receptor preserve antiviral function
Source: eLife. 2019 Oct 15;8:e48339. doi: 10.7554/eLife.48339 (PMC6794091; doi:10.7554/eLife.48339)
Supplement: Figure 8—source data 1. [file elife-48339-fig8-data1.xlsx]

## Sheet: Figure 8A
Figure 7A Graphs of NF-kB activation (fold change)
RING	AdV5 + Ab
EV	0.81165	1.58791	1.30954	2.19415	2.23165	1.54283	2.93568
WT	9.56725	8.08596	6.31512	27.1236	10.6486	19.5031	15.0184
R6H					50.2682		41.8856
E38G				31.4446	46.2375
G47R		12.4723	11.7507
V50I				21.6785	41.7941	26.1106
R57C				46.6231	59.8093	41.7751
R57H	55.6461	17.8859	29.685			39.5869
B-BOX	AdV5 + Ab
EV	1.11874	0.81165	1.58791	2.19415	2.23165	1.54283	2.93568
WT	8.48126	9.56725	8.08596	27.1236	10.6486	19.5031	15.0184
Q88K				38.031	40.6087
R118Q	13.0885					25.6004	14.274
R121C	11.2697					21.9972	38.6519
R121H		30.6072	18.8481			24.6727
Coiled-coil	AdV5 + Ab
EV	1.11874	0.81165	1.58791	1.30954	2.23165	1.21929	2.93568
WT	8.48126	9.56724	8.08596	6.31512	10.6486	10.9023	15.0184
A180T		20.3671	18.7974
V183L		38.6165		29.6632
E206K	14.3748				35.5584		22.4078
R234X	1.19489					1.93205
L243M		36.2458		22.8081
PRYSPRY	AdV5 + Ab
EV	0.81165	1.58791	1.30954	2.23165	3.24173	1.54283	2.07336	2.93568
WT	9.56724	8.08596	6.31512	10.6486	8.79534	19.5031	8.31837	15.0184
N297H	11.9551		15.5142
A390V			4.26205					5.41176
G440R	2.94951		2.94657
F446I				2.52922	1.85187
K455E	12.1543		17.8169
Q470K		17.6328	34.8567			10.0061	13.8849
G471R		13.4599	17.3575
Note:
Fold NF-kB activation measured by NF-kB luciferase reporter assay and normalised to signal from the virus only condition.

## Sheet: Figure 8B
Figure 8B - Linear regression analysis of NF-kB signalling activity with expression level.
	Expression Fold over WT	Fold NF-kB Signalling														ΔTm	Mean fold NF-kB Signalling
WT	1	9.56725	8.08596	6.31512	27.1236	10.6486	19.5031	15.0184							WT	0	13.7517
R6H	1.98726					50.2682		41.8856		RING		46.0769			N297H	1.8	13.7347
E38G	1.61487				31.4446	46.2375						38.8411			A390V	-3.8	4.83691
G47R	1.78432		12.4723	11.7507								12.1115			G440R	-3.1	2.94804
V50I	1.23014				21.6785	41.7941	26.1106					29.8611			F446I	-8.1	2.19054
R57C	1.54661				46.6231	59.8093	41.7751					49.4025			K455E	-1.4	14.9856
R57H	2.30568	55.6461	17.8859	29.685			39.5869					35.701			Q470K	-0.1	19.0951
Q88K	3.24184				38.031	40.6087				B-BOX					G471R	-0.1	15.4087
R118Q	2.95053	13.0885						25.6004	14.274
R121C	2.77894	11.2697						21.9972	38.6519
R121H	3.1028		30.6072	18.8481				24.6727
A180T	3.34365		20.3671	18.7974						Coiled-coil
V183L	2.7074		38.6165		29.6632
E206K	2.41583	14.3748				35.5584		22.4078
R234X*	0.549427031*	1.19489377*					1.932052*
L243M	3.17		36.2458		22.8081
N297H	1.45464	11.9551		15.5142						PRYSPRY
A390V	0.620158			4.26205					5.41176
G440R	0.346654	2.94951		2.94657
F446I	0.00046883				2.52922	1.85187
K455E	1.51637	12.1543		17.8169
Q470K	1.80181		17.6328	34.8567			10.0061	13.8849
G471R	1.52791		13.4599	17.3575
Linear regression correlation of expression fold over WT determined by immunoblotting (Figure 6) and NF-kB signalling activity. Fitting performed in GraphPad Prism 8 software.
All	Fold NF-kB Signalling		RING	Fold NF-kB Signalling		B-BOX	Fold NF-kB Signalling		Coiled-Coil	Fold NF-kB Signalling		PRYSPRY	Fold NF-kB Signalling		PRYSPRY vs Tm	Ksig
Best-fit values			Best-fit values			Best-fit values			Best-fit values			Best-fit values			Best-fit values
Slope	6.894		Slope	13.01		Slope	7.064		Slope	6.756		Slope	9.695		Slope	1.655
Y-intercept	9.97		Y-intercept	10.93		Y-intercept	5.472		Y-intercept	6.369		Y-intercept	0.4774		Y-intercept	13.56
X-intercept	-1.446		X-intercept	-0.8401		X-intercept	-0.7746		X-intercept	-0.9428		X-intercept	-0.04924		X-intercept	-8.195
1/slope	0.1451		1/slope	0.07685		1/slope	0.1416		1/slope	0.148		1/slope	0.1031		1/slope	0.6043
Std. Error			Std. Error			Std. Error			Std. Error			Std. Error			Std. Error
Slope	2.692		Slope	13.68		Slope	4.504		Slope	4.319		Slope	0.7084		Slope	0.4948
Y-intercept	5.781		Y-intercept	23.1		Y-intercept	12.35		Y-intercept	11.49		Y-intercept	0.8494		Y-intercept	1.704
95% Confidence Intervals			95% Confidence Intervals			95% Confidence Intervals			95% Confidence Intervals			95% Confidence Intervals			95% Confidence Intervals
Slope	1.278 to 12.51		Slope	-22.15 to 48.17		Slope	-7.270 to 21.40		Slope	-6.990 to 20.50		Slope	7.962 to 11.43		Slope	0.4441 to 2.866
Y-intercept	-2.088 to 22.03		Y-intercept	-48.45 to 70.31		Y-intercept	-33.82 to 44.76		Y-intercept	-30.21 to 42.94		Y-intercept	-1.601 to 2.556		Y-intercept	9.392 to 17.73
X-intercept	-16.39 to 0.1756		X-intercept	-infinity to 1.064		X-intercept	-infinity to 1.708		X-intercept	-infinity to 1.597		X-intercept	-0.3134 to 0.1435		X-intercept	-25.97 to -5.039
Goodness of Fit			Goodness of Fit			Goodness of Fit			Goodness of Fit			Goodness of Fit			Goodness of Fit
R square	0.2469		R square	0.1532		R square	0.4505		R square	0.4492		R square	0.969		R square	0.6509
Sy.x	11.9		Sy.x	14.8		Sy.x	8.279		Sy.x	8.031		Sy.x	1.218		Sy.x	4.065
Is slope significantly non-zero?			Is slope significantly non-zero?			Is slope significantly non-zero?			Is slope significantly non-zero?			Is slope significantly non-zero?			Is slope significantly non-zero?
F	6.556		F	0.9049		F	2.46		F	2.446		F	187.3		F	11.18
DFn, DFd	1, 20		DFn, DFd	1, 5		DFn, DFd	1, 3		DFn, DFd	1, 3		DFn, DFd	1, 6		DFn, DFd	1, 6
P value	0.0187		P value	0.3851		P value	0.2148		P value	0.2157		P value	<0.0001		P value	0.0155
Deviation from zero?	Significant		Deviation from zero?	Not Significant		Deviation from zero?	Not Significant		Deviation from zero?	Not Significant		Deviation from zero?	Significant		Deviation from zero?	Significant
Equation	Y = 6.894*X + 9.970		Equation	Y = 13.01*X + 10.93		Equation	Y = 7.064*X + 5.472		Equation	Y = 6.756*X + 6.369		Equation	Y = 9.695*X + 0.4774		Equation	Y = 1.655*X + 13.56
Data			Data			Data			Data			Data			Data
Number of X values	22		Number of X values	7		Number of X values	5		Number of X values	5		Number of X values	8		Number of X values	8
Maximum number of Y replicates	1		Maximum number of Y replicates	1		Maximum number of Y replicates	1		Maximum number of Y replicates	1		Maximum number of Y replicates	1		Maximum number of Y replicates	1
Total number of values	22		Total number of values	7		Total number of values	5		Total number of values	5		Total number of values	8		Total number of values	8
Number of missing values	0		Number of missing values	0		Number of missing values	0		Number of missing values	0		Number of missing values	0		Number of missing values	0
