# Supplementary material for: Rare missense variants in the human cytosolic antibody receptor preserve antiviral function
Source: eLife. 2019 Oct 15;8:e48339. doi: 10.7554/eLife.48339 (PMC6794091; doi:10.7554/eLife.48339)
Supplement: Figure 9—source data 1. [file elife-48339-fig9-data1.xlsx]

## Sheet: Figure 9 uncropped blots
Figure 9A. Uncropped blots							Figure 8 - uncropped blots
Primary Ab	Mouse anti-TRIM21 (D-12); Santa Cruz sc-25351						Immunoblots for TRIM21 and COX IV (loading control)									Immunoblots for TRIM21 and COX IV (loading control)								Immunoblots for TRIM21 and COX IV (loading control)
	Rabbit anti- COX IV; LI-COR, 926-42214						Primary Ab	Mouse anti-TRIM21 (D-12); Santa Cruz sc-25351								Primary Ab	Mouse anti-TRIM21 (D-12); Santa Cruz sc-25351							Primary Ab	Mouse anti-TRIM21 (D-12); Santa Cruz sc-25351
Secondary Ab	IRDye® 800CW Goat anti-Mouse IgG; LI-COR Bioscience, 925-68071							Rabbit anti- COX IV; LI-COR, 926-42214									Rabbit anti- COX IV; LI-COR, 926-42214								Rabbit anti- COX IV; LI-COR, 926-42214
	IRDye. 680RD Goat anti-Rabbit IgG; LI-COR Bioscience, 925-68071						Secondary Ab	Goat anti- Mouse HRP; Sigma A0168								Secondary Ab	Goat anti- Mouse HRP; Sigma A0168							Secondary Ab	Goat anti- Mouse HRP; Sigma A0168
								Goat anti-rabbit -HRP; Sigma, A0545									Goat anti-rabbit -HRP; Sigma, A0545								Goat anti-rabbit -HRP; Sigma, A0545
Imaging method: LICOR Odyssey CLx Infrared Imaging System
							Imaging method: X-ray film									Imaging method: X-ray film								Imaging method: X-ray film
																						IB:
																						TRIM21
																						IB:
																						COX IV
																													IB:
																													COX IV

## Sheet: Figure 9 Graphs
Figure 9E. LCL neutralisation
9C12 µg/ml	WT				R118Q			R121C		R234*				F446I
20	0.052834	0.0764019	0.169794		0.0946454	0.0704657	0.0768137	0.0542857	0.0381041	0.0924192	0.0742553	0.0651112	0.0906892	0.117205	0.109747
4	0.0619433	0.0369159	0.155496	0.139068	0.109117	0.0690564	0.11285	0.0678571	0.036803	0.0952062	0.0644681	0.120456	0.103386	0.111195	0.12852
0.8	0.153846	0.0764019	0.180965	0.333333	0.20246	0.174816	0.259839	0.165179	0.105204	0.211929	0.113617	0.282691	0.405079	0.30278	0.246209
0.16	0.728745	0.506308	0.498213	0.878853	0.772793	0.782475	0.530109	0.726786	0.470651	0.735786	0.625532	0.752035	0.906288	0.806161	0.648375
0	1	1	1	0.912545	1	1	1	1	1	1	1	1	0.885127	0.815928	1
Figure 9F. 293T neutralisation
h9C12 µg/ml	T21 K.O C5		WT		WT + T21MPP R234		WT + T21MPP F446I
20	0.597516	0.470504	0.0561863	0.0458167	0.0494346	0.0380814	0.0418487	0.053411
4	0.639752	0.467482	0.0615721	0.0593626	0.0487884	0.0373547	0.0490756	0.0467554
0.8	0.657143	0.54964	0.0624454	0.0609562	0.0526656	0.046657	0.0492437	0.0617304
0.16	0.783851	0.748201	0.150655	0.112351	0.112601	0.0773256	0.116303	0.100333
0.032	1.00124	0.971223	0.663755	0.616135	0.670436	0.613372	0.576471	0.594676
0.0064	1.09752	0.915108	0.928675	0.950199	1.07754	0.867733	0.811765	0.923461
0	1	1	1	1	1	1	1	1
Figure 9G. CRISPR gene edited 293T (TRIM21 R234*) neutralisation
h9C12 µg/ml	K.O					WT					R234* Homoz 1		R234* Homoz 2		R234* Het
20	0.47356	0.573674	0.63762	0.599246	0.739666	0.0365874	0.0636015	0.0456933	0.0420707	0.0641101	0.751854	0.824239	0.840942	0.797737	0.031414	0.0296686	0.037988	0.0171446	0.0320697
4	0.543804	0.684348	0.640808	0.616834	0.742304	0.0457752	0.0649425	0.0611345	0.0426459	0.0582596	0.812542	0.919363	0.736091	0.810938	0.0330904	0.0311237	0.0370871	0.0334788	0.0504139
0.8	0.66614	0.670596	0.699256	0.710427	0.870273	0.0469237	0.0659004	0.0503151	0.05341	0.0827925	0.913014	0.935297	0.985735	0.88496	0.0370262	0.0293452	0.0412913	0.0335411	0.0433551
0.16	0.805841	0.81074	0.867163	0.874372	0.929639	0.0845775	0.0808429	0.074895	0.0986031	0.145723	0.929198	0.988894	0.893723	0.93305	0.0511662	0.0383994	0.0542042	0.0547382	0.0929847
0	1	1	1	1	1	1	1	1	1	1	1	1	1	1	1	1	1	1	1
Figure 9H. CRISPR gene edited 293T (TRIM21 R118Q) neutralisation
h9C12 µg/ml	K.O			WT			R118Q Homz 1		R118Q Homz 2		R118Q Het
20	0.47356	0.674058	0.461933	0.0365874	0.0587513	0.0499163	0.071819	0.044343	0.0627603	0.0802696	0.0474779	0.088075
4	0.543804	0.64745	0.52123	0.0457752	0.0754536	0.0514238	0.0513664	0.0620497	0.0570845	0.0786765	0.0604784	0.0946763
0.8	0.66614	0.695676	0.591508	0.0469237	0.075667	0.0618928	0.0746798	0.0528666	0.0802777	0.0757353	0.0553302	0.101193
0.16	0.805841	0.824834	0.695461	0.0845775	0.130149	0.102848	0.11123	0.102385	0.10882	0.154718	0.0899116	0.135605
0	1	1	1	1	1	1	1	1	1	1	1	1
Figure 9F. 293T NF-kB Signalling				Figure 9K. 293T NF-kB Signalling
	AdV5+Ab				TNF
KO	1.88982	2.93278		KO	230.196	691.097
WT 293T	97.6296	58.1356		WT 293T	420.557	1007.18
WT 293T + R234*	53.2004	72.673		WT 293T + R234*	293.451	533.908
WT 293T + A390V	106.721	69.3871		WT 293T + A390V	313.282	402.298
WT 293T + G440R	79.1473	81.6166		WT 293T + G440R	317.558	926.324
WT 293T + F446I	89.853	55.0171		WT 293T + F446I	319.616	905.184
Figure 9J. CRISPR gene edited 293T NF-kB signalling					Figure 9L. CRISPR gene edited 293T NF-kB signalling
	Virus + Ab					TNF
KO	1.93827	1.80401	1.92717		KO	239.602	218.782	232.203
WT 293T	102.045	94.8504	95.9934		WT 293T	448.661	407.888	405.121
R234* Homoz 1	3.43045	3.30274	2.19384		R234* Homoz 1	402.351	470.911	509.328
R234* Homoz 2	4.46625	1.39508	2.53398		R234* Homoz 2	282.714	282.569	279.995
R234* Het	48.0077	51.1298	47.3107		R234* Het	225.819	228.809	209.528
R118Q Homoz 1	76.5582	74.9748	74.6908		R118Q* Homoz 1	317.382	297.759	292.24
R118Q Homoz 2	121.269	124.605	122.491		R118Q* Homoz 2	436.974	377.635	378.366
R118Q Het	123.863	133.093	137.914		R118Q* Het	236.473	201.396	198.492
