# Supplementary material for: Rare missense variants in the human cytosolic antibody receptor preserve antiviral function
Source: eLife. 2019 Oct 15;8:e48339. doi: 10.7554/eLife.48339 (PMC6794091; doi:10.7554/eLife.48339)
Supplement: Figure 10—source data 1. [file elife-48339-fig10-data1.xlsx]

## Sheet: Figure 10
Figure 10 - Fraction of variants predicted to be deleterious
MAF category	Predictor	Fraction
>=1/100,000	CADD	0.00877193
<1/100,000	CADD	0.0232558
Hypothetical	CADD	0.0362989
>=1/100,000	REVEL	0.0175439
<1/100,000	REVEL	0.0697674
Hypothetical	REVEL	0.124911
>=1/100,000	MetaLR	0.0175439
<1/100,000	MetaLR	0.0976744
Hypothetical	MetaLR	0.127046
>=1/100,000	MutationAssessor	0.307018
<1/100,000	MutationAssessor	0.395349
Hypothetical	MutationAssessor	0.501068
>=1/100,000	SIFT	0.236842
<1/100,000	SIFT	0.4
Hypothetical	SIFT	0.546263
>=1/100,000	PolyPhen2	0.307018
<1/100,000	PolyPhen2	0.446512
Hypothetical	PolyPhen2	0.491459
