# Supplementary material for: Rare missense variants in the human cytosolic antibody receptor preserve antiviral function
Source: eLife. 2019 Oct 15;8:e48339. doi: 10.7554/eLife.48339 (PMC6794091; doi:10.7554/eLife.48339)
Supplement: Supplementary file 1. — All variants listed have an allele frequency of <1%. The number of heterozygous and homozygous haplotypes are indicated for each variant, together with its domain location, predicted deleteriousness (using various algorithms, see main text) and measured neutralization (Kneut) and signaling activity (Ksig). Kneut is a measure of the efficiency of TRIM21-mediated adenovirus neutralization as defined by the exponential decay constant calculated from Figure 6A. Ksig is a measure of signaling ability defined by the fold-change in NF-κB reporter activity upon adenovirus infection in the presence of antibody (Figure 8). [file elife-48339-supp1.xlsx]

## Sheet: Supplementary Table 1
AA Change	Gnomad num het/hom	Domain Location	Polyphen2	Polyphen2 class	SIFT	SIFT class	CADD	CADD class	REVEL	REVEL class	MetaLR	MetaLR class	MutationAssessor	MutationAssessor class	Kneutr	Ksig
R6H	46/0	RING	0.2	benign	0.05	tolerated	20	likely benign	0.177	likely benign	0.277	tolerated	0.157	neutral	25.5	46
E38G	580/1	RING	0.022	benign	0.15	tolerated	18	likely benign	0.037	likely benign	0.014	tolerated	0.24	low	13.5	39
G47R	24/0	RING	0.979	probably damaging	0.06	tolerated	18	likely benign	0.047	likely benign	0.03	tolerated	0.255	low	21.2	12
V50I	882/9	RING	0.007	benign	0.28	tolerated	4	likely benign	0.236	likely benign	0.194	tolerated	0.214	low	12.4	30
R57C	286/1	RING	0	benign	0.15	tolerated	13	likely benign	0.253	likely benign	0.343	tolerated	0.093	neutral	13.7	49
R57H	26/0	RING	0	benign	0.27	tolerated	5	likely benign	0.259	likely benign	0.279	tolerated	0.038	neutral	26.3	36
Q88K	414/6	B Box	0.003	benign	1	tolerated	5	likely benign	0.12	likely benign	0.037	tolerated	0.409	low	14.9	39
R118Q	108/0	B Box	0.019	benign	1	tolerated	11	likely benign	0.033	likely benign	0.046	tolerated	0.048	neutral	17.5	18
R121C	7/0	B Box	0.938	probably damaging	0.1	tolerated	24	likely benign	0.265	likely benign	0.263	tolerated	0.891	medium	16.1	24
R121H	64/0	B Box	0.938	probably damaging	0.09	tolerated	21	likely benign	0.102	likely benign	0.233	tolerated	0.848	medium	23.5	25
A180T	16/0	Coiled-coil	0.013	benign	0.79	tolerated	0	likely benign	0.01	likely benign	0.009	tolerated	0.187	neutral	24.7	20
V183L	26/0	Coiled-coil	0.019	benign	0.29	tolerated	11	likely benign	0.049	likely benign	0.016	tolerated	0.627	medium	21.02	34
E206K	3/0	Coiled-coil	0.194	benign	0.73	tolerated	16	likely benign	0.057	likely benign	0.021	tolerated	0.439	low	12.5	24
R234*	1/0	Coiled-coil
L243M	3/0	Coiled-coil	0.963	probably damaging	0.36	tolerated	22	likely benign	0.111	likely benign	0.035	tolerated	0.501	low	17.8	29
N297H	11/0	PRYSPRY	0.305	benign	0	deleterious	22	likely benign	0.071	likely benign	0.024	tolerated	0.132	neutral	17.5	14
A390V	3/0	PRYSPRY	0.676	possibly damaging	0.02	deleterious	25	likely benign	0.311	likely benign	0.235	tolerated	0.615	medium	17.9	5
G440R	3/0	PRYSPRY	0.913	probably damaging	0.31	tolerated	22	likely benign	0.339	likely benign	0.331	tolerated	0.677	medium	10	3
F446I	239/0	PRYSPRY	0.996	probably damaging	0.01	deleterious	33	likely deleterious	0.767	likely disease causing	0.679	damaging	0.876	medium	2.8	2
K455E	84/0	PRYSPRY	0	benign	0.95	tolerated	12	likely benign	0.129	likely benign	0.19	tolerated	0.241	low	16.4	15
Q470K	6/0	PRYSPRY	0	benign	0.39	tolerated†	5	likely benign	0.033	likely benign	0.111	tolerated	0.033	neutral	15	19
G471R	24/0	PRYSPRY	0.005	benign	0	deleterious†	17	likely benign	0.102	likely benign	0.132	tolerated	0.211	low	16.7	15
WT															14.2	14
